# Supplementary material for: Crystal structure of 5-chloro-3-cyclo­hexyl­sulfinyl-2,4,6-trimethyl-1-benzo­furan
Source: Acta Crystallogr Sect E Struct Rep Online. 2014 Aug 30;70(Pt 9):o1067–8. doi: 10.1107/S1600536814019217 (PMC4186066; doi:10.1107/S1600536814019217)
Supplement: Supplementary file 1 [file e-70-o1067-sup1.cif]

##############################################################################
#                                                                            #
# This CIF contains the data in a paper accepted for publication in          #
# Acta Crystallographica Section E. It conforms to the requirements of       #
# Notes for Authors for Acta Crystallographica Section E, and has been       #
# peer reviewed under the auspices of the IUCr Commission on Journals.       #
#                                                                            #
# Full details of the Crystallographic Information File format               #
# are given in the paper "The Crystallographic Information File (CIF):       #
# a New Standard Archive File for Crystallography" by S. R. Hall, F. H.      #
# Allen and I. D. Brown [Acta Cryst. (1991), A47, 655-685].                  #
#                                                                            #
# The current version of the core CIF dictionary is obtainable from          #
# ftp://ftp.iucr.org/pub/cif_core.dic.                                       #
#                                                                            #
# Software is freely available for graphical display of the structure(s)     #
# in this CIF. For information consult the CIF software page                 #
# http://www.iucr.org/resources/cif/software.                                #
#                                                                            #
# This file may be used for bona fide research purposes within the           #
# scientific community so long as proper attribution is given to the journal # 
# article from which it was obtained.                                        #
#                                                                            #
##############################################################################
data_I
_audit_creation_method     'form.cif (version 2.0)'
_journal_data_validation_number     ?
_journal_date_recd_electronic     2014-08-25
_journal_date_accepted     2014-08-26
_journal_name_full     'Acta Crystallographica, Section E'
_journal_year     2014
_journal_volume     70
_journal_issue      9
_journal_page_first     o1067
_journal_page_last     o1068
_journal_paper_category     HO
_journal_paper_doi     10.1107/S1600536814019217
_journal_coeditor_code     HB7277
_publ_contact_author_name     'Prof. Uk Lee'
_publ_contact_author_address
;
Department of Chemistry, Pukyong National University, 599-1 Daeyeon 3-dong
Nam-gu, Busan 608-737, Republic of Korea
;
_publ_contact_author_email     'uklee@pknu.ac.kr'
_publ_contact_author_fax     '+82-51-629-5583'
_publ_contact_author_phone     '+82-51-629-5596'
_publ_section_title
;
Crystal structure of 5-chloro-3-cyclohexylsulfinyl-2,4,6-trimethyl-1-benzofuran
;
loop_
    _publ_author_name
    _publ_author_address
    'Choi, Hong Dae'
;
Department of Chemistry, Dongeui University, San 24 Kaya-dong
Busanjin-gu, Busan 614-714, Republic of Korea
;
    'Lee, Uk'
;
Department of Chemistry, Pukyong National University,
599-1 Daeyeon 3-dong
Nam-gu, Busan 608-737, Republic of Korea
;
_publ_section_synopsis     .
_chemical_name_systematic
;
5-Chloro-3-cyclohexylsulfinyl-2,4,6-trimethyl-1-benzofuran
;
_chemical_name_common     ?
_chemical_formula_moiety     'C17 H21 Cl O2 S'
_chemical_formula_sum     'C17 H21 Cl O2 S'
_chemical_formula_iupac     'C17 H21 Cl O2 S'
_chemical_formula_weight     324.85
_chemical_melting_point_gt     417
_chemical_melting_point_lt     416
_symmetry_cell_setting     triclinic
_symmetry_space_group_name_H-M     'P -1'
_symmetry_space_group_name_Hall     '-P 1'
loop_
    _symmetry_equiv_pos_as_xyz
    'x, y, z'
    '-x, -y, -z'
_cell_length_a     5.86120(10)
_cell_length_b     11.6832(2)
_cell_length_c     12.6432(2)
_cell_angle_alpha     65.2920(10)
_cell_angle_beta     85.9020(10)
_cell_angle_gamma     83.2290(10)
_cell_volume     780.79(2)
_cell_formula_units_Z     2
_cell_measurement_reflns_used     5736
_cell_measurement_theta_min     3.11
_cell_measurement_theta_max     27.51
_cell_measurement_temperature     173(2)
_exptl_crystal_description     'block'
_exptl_crystal_colour     'colourless'
_exptl_crystal_size_max     0.31
_exptl_crystal_size_mid     0.24
_exptl_crystal_size_min     0.23
_exptl_crystal_density_diffrn     1.382
_exptl_crystal_density_meas     ?
_exptl_crystal_density_method     'not measured'
_exptl_crystal_F_000     344
_exptl_absorpt_coefficient_mu     0.380
_exptl_absorpt_correction_type     multi-scan
_exptl_absorpt_process_details     '(<i>SADABS</i>; Bruker, 2009)'
_exptl_absorpt_correction_T_min     0.8916
_exptl_absorpt_correction_T_max     0.9167
_exptl_special_details
;
^1^H NMR (\d p.p.m., CDCl3, 400 Hz): 7.19 (s, 1H), 2.73 (s, 3H),
2.36 (s, 3H), 2.31 (s, 3H), 1.63-2.12 (m, 5H), 1.10-1.58 (m, 6H).
;
_diffrn_ambient_temperature     173(2)
_diffrn_radiation_type     MoK\a
_diffrn_radiation_wavelength     0.71073
_diffrn_radiation_source     'rotating anode'
_diffrn_radiation_monochromator     'graphite multilayer'
_diffrn_measurement_device_type     'Bruker SMART APEXII CCD'
_diffrn_measurement_method     '\f and \w scans'
_diffrn_detector_area_resol_mean     10.0
_diffrn_reflns_number     13925
_diffrn_reflns_av_R_equivalents     0.0235
_diffrn_reflns_av_sigmaI/netI     0.0217
_diffrn_reflns_theta_min     1.77
_diffrn_reflns_theta_max     27.53
_diffrn_reflns_theta_full     27.53
_diffrn_measured_fraction_theta_max     0.993
_diffrn_measured_fraction_theta_full     0.993
_diffrn_reflns_limit_h_min     -7
_diffrn_reflns_limit_h_max     6
_diffrn_reflns_limit_k_min     -15
_diffrn_reflns_limit_k_max     15
_diffrn_reflns_limit_l_min     -16
_diffrn_reflns_limit_l_max     16
_diffrn_standards_number     0
_diffrn_standards_interval_count     ?
_diffrn_standards_interval_time     ?
_diffrn_standards_decay_%     ?
_refine_special_details
;
 Refinement of F^2^ against ALL reflections.  The weighted R-factor wR and
 goodness of fit S are based on F^2^, conventional R-factors R are based
 on F, with F set to zero for negative F^2^. The threshold expression of
 F^2^ > 2sigma(F^2^) is used only for calculating R-factors(gt) etc. and is
 not relevant to the choice of reflections for refinement.  R-factors based
 on F^2^ are statistically about twice as large as those based on F, and R-
 factors based on ALL data will be even larger.
;
_reflns_number_total     3588
_reflns_number_gt     3221
_reflns_threshold_expression     I>2\s(I)
_refine_ls_structure_factor_coef     Fsqd
_refine_ls_matrix_type     full
_refine_ls_R_factor_all     0.0429
_refine_ls_R_factor_gt     0.0385
_refine_ls_wR_factor_gt     0.0993
_refine_ls_wR_factor_ref     0.1024
_refine_ls_goodness_of_fit_ref     1.034
_refine_ls_restrained_S_all     1.034
_refine_ls_number_reflns     3588
_refine_ls_number_parameters     193
_refine_ls_number_restraints     0
_refine_ls_hydrogen_treatment     constr
_refine_ls_weighting_scheme     calc
_refine_ls_weighting_details
         'calc w=1/[\s^2^(Fo^2^)+(0.0521P)^2^+0.4030P] where P=(Fo^2^+2Fc^2^)/3'
_atom_sites_solution_hydrogens     difmap
_atom_sites_solution_primary     direct
_atom_sites_solution_secondary     difmap
_refine_ls_shift/su_max     0.001
_refine_ls_shift/su_mean     0.000
_refine_diff_density_max     0.765
_refine_diff_density_min     -0.369
_refine_ls_extinction_method     none
_refine_ls_extinction_coef     ?
loop_
    _atom_type_symbol
    _atom_type_description
    _atom_type_scat_dispersion_real
    _atom_type_scat_dispersion_imag
    _atom_type_scat_source
    'C' 'C' 0.0033 0.0016
                         'International Tables Vol C Tables 4.2.6.8 and 6.1.1.4'
    'H' 'H' 0.0000 0.0000
                         'International Tables Vol C Tables 4.2.6.8 and 6.1.1.4'
    'O' 'O' 0.0106 0.0060
                         'International Tables Vol C Tables 4.2.6.8 and 6.1.1.4'
    'S' 'S' 0.1246 0.1234
                         'International Tables Vol C Tables 4.2.6.8 and 6.1.1.4'
    'Cl' 'Cl' 0.1484 0.1585
                         'International Tables Vol C Tables 4.2.6.8 and 6.1.1.4'
_computing_data_collection     '<i>APEX2</i> (Bruker, 2009)'
_computing_cell_refinement     '<i>SAINT</i> (Bruker, 2009)'
_computing_data_reduction     '<i>SAINT</i> (Bruker, 2009)'
_computing_structure_solution     '<i>SHELXS97</i> (Sheldrick, 2008)'
_computing_structure_refinement     '<i>SHELXL97</i> (Sheldrick, 2008)'
_computing_molecular_graphics
;
<i>ORTEP-3 for Windows</i> (Farrugia, 2012) and
<i>DIAMOND</i> (Brandenburg, 1998)
;
_computing_publication_material     '<i>SHELXL97</i> (Sheldrick, 2008)'
loop_
    _atom_site_type_symbol
    _atom_site_label
    _atom_site_fract_x
    _atom_site_fract_y
    _atom_site_fract_z
    _atom_site_U_iso_or_equiv
    _atom_site_adp_type
    _atom_site_calc_flag
    _atom_site_refinement_flags
    _atom_site_occupancy
    _atom_site_symmetry_multiplicity
    _atom_site_disorder_assembly
    _atom_site_disorder_group
    Cl Cl1 -0.27225(7) 0.86676(4) 0.02495(4) 0.03675(13) Uani d . 1 2 . .
    S S1 0.57459(7) 0.47693(4) 0.17641(4) 0.02576(12) Uani d . 1 2 . .
    O O1 0.47568(19) 0.69596(10) 0.34877(10) 0.0266(2) Uani d . 1 2 . .
    O O2 0.8052(2) 0.41466(12) 0.22085(12) 0.0382(3) Uani d . 1 2 . .
    C C1 0.4841(3) 0.58674(14) 0.23789(13) 0.0218(3) Uani d . 1 2 . .
    C C2 0.2864(2) 0.68140(14) 0.20410(13) 0.0213(3) Uani d . 1 2 . .
    C C3 0.1136(3) 0.71923(14) 0.12166(13) 0.0225(3) Uani d . 1 2 . .
    C C4 -0.0488(3) 0.81617(15) 0.12320(14) 0.0257(3) Uani d . 1 2 . .
    C C5 -0.0466(3) 0.87677(14) 0.19854(15) 0.0282(3) Uani d . 1 2 . .
    C C6 0.1294(3) 0.83926(15) 0.27712(15) 0.0277(3) Uani d . 1 2 . .
    H H6 0.1388 0.8783 0.3290 0.033 Uiso calc R 1 2 . .
    C C7 0.2904(3) 0.74323(14) 0.27712(13) 0.0238(3) Uani d . 1 2 . .
    C C8 0.5900(3) 0.60035(14) 0.32321(14) 0.0243(3) Uani d . 1 2 . .
    C C9 0.1048(3) 0.66135(16) 0.03624(14) 0.0283(3) Uani d . 1 2 . .
    H H9A -0.0059 0.5977 0.0645 0.042 Uiso calc R 1 2 . .
    H H9B 0.2574 0.6211 0.0279 0.042 Uiso calc R 1 2 . .
    H H9C 0.0572 0.7275 -0.0395 0.042 Uiso calc R 1 2 . .
    C C10 -0.2283(3) 0.98104(17) 0.19422(18) 0.0377(4) Uani d . 1 2 . .
    H H10A -0.1957 1.0125 0.2517 0.056 Uiso calc R 1 2 . .
    H H10B -0.3792 0.9481 0.2119 0.056 Uiso calc R 1 2 . .
    H H10C -0.2281 1.0503 0.1162 0.056 Uiso calc R 1 2 . .
    C C11 0.7959(3) 0.53609(17) 0.39374(15) 0.0318(4) Uani d . 1 2 . .
    H H11A 0.7481 0.4858 0.4744 0.048 Uiso calc R 1 2 . .
    H H11B 0.8933 0.5996 0.3919 0.048 Uiso calc R 1 2 . .
    H H11C 0.8826 0.4803 0.3616 0.048 Uiso calc R 1 2 . .
    C C12 0.3682(3) 0.36179(14) 0.25301(13) 0.0220(3) Uani d . 1 2 . .
    H H12 0.2101 0.4071 0.2406 0.026 Uiso calc R 1 2 . .
    C C16 0.2432(4) 0.19538(17) 0.44265(15) 0.0383(4) Uani d . 1 2 . .
    H H16A 0.2776 0.1507 0.5265 0.046 Uiso calc R 1 2 . .
    H H16B 0.0837 0.2361 0.4357 0.046 Uiso calc R 1 2 . .
    C C17 0.4088(3) 0.29673(16) 0.38293(14) 0.0318(4) Uani d . 1 2 . .
    H H17A 0.3861 0.3601 0.4166 0.038 Uiso calc R 1 2 . .
    H H17B 0.5691 0.2573 0.3966 0.038 Uiso calc R 1 2 . .
    C C13 0.3866(3) 0.26742(15) 0.19771(14) 0.0274(3) Uani d . 1 2 . .
    H H13A 0.3500 0.3125 0.1142 0.033 Uiso calc R 1 2 . .
    H H13B 0.5459 0.2267 0.2036 0.033 Uiso calc R 1 2 . .
    C C14 0.2215(3) 0.16667(16) 0.25851(15) 0.0325(4) Uani d . 1 2 . .
    H H14A 0.0614 0.2066 0.2458 0.039 Uiso calc R 1 2 . .
    H H14B 0.2415 0.1037 0.2243 0.039 Uiso calc R 1 2 . .
    C C15 0.2635(4) 0.10016(16) 0.38823(16) 0.0382(4) Uani d . 1 2 . .
    H H15A 0.4190 0.0539 0.4013 0.046 Uiso calc R 1 2 . .
    H H15B 0.1500 0.0378 0.4260 0.046 Uiso calc R 1 2 . .
loop_
    _atom_site_aniso_label
    _atom_site_aniso_U_11
    _atom_site_aniso_U_22
    _atom_site_aniso_U_33
    _atom_site_aniso_U_12
    _atom_site_aniso_U_13
    _atom_site_aniso_U_23
    Cl1 0.0255(2) 0.0385(2) 0.0353(2) 0.00422(17) -0.00709(17) -0.00539(18)
    S1 0.0211(2) 0.0256(2) 0.0315(2) -0.00217(14) 0.00493(15) -0.01365(16)
    O1 0.0263(6) 0.0269(6) 0.0297(6) -0.0042(4) -0.0037(5) -0.0137(5)
    O2 0.0201(6) 0.0393(7) 0.0566(8) 0.0026(5) 0.0011(5) -0.0231(6)
    C1 0.0180(7) 0.0213(7) 0.0255(7) -0.0026(5) 0.0000(5) -0.0088(6)
    C2 0.0181(7) 0.0201(7) 0.0245(7) -0.0038(5) 0.0022(6) -0.0078(6)
    C3 0.0203(7) 0.0218(7) 0.0225(7) -0.0044(6) 0.0019(6) -0.0060(6)
    C4 0.0195(7) 0.0243(7) 0.0259(8) -0.0019(6) -0.0001(6) -0.0033(6)
    C5 0.0256(8) 0.0198(7) 0.0330(8) -0.0020(6) 0.0059(6) -0.0057(6)
    C6 0.0308(8) 0.0225(7) 0.0319(8) -0.0057(6) 0.0049(7) -0.0133(6)
    C7 0.0227(7) 0.0226(7) 0.0258(7) -0.0049(6) 0.0002(6) -0.0092(6)
    C8 0.0209(7) 0.0231(7) 0.0283(8) -0.0044(6) 0.0001(6) -0.0096(6)
    C9 0.0266(8) 0.0322(8) 0.0259(8) -0.0018(6) -0.0032(6) -0.0116(7)
    C10 0.0320(9) 0.0264(8) 0.0490(11) 0.0030(7) 0.0068(8) -0.0128(8)
    C11 0.0247(8) 0.0352(9) 0.0323(9) -0.0022(7) -0.0074(7) -0.0100(7)
    C12 0.0192(7) 0.0222(7) 0.0247(7) -0.0009(5) 0.0002(5) -0.0102(6)
    C16 0.0529(12) 0.0331(9) 0.0266(9) -0.0095(8) 0.0087(8) -0.0101(7)
    C17 0.0410(10) 0.0318(9) 0.0244(8) -0.0058(7) -0.0009(7) -0.0128(7)
    C13 0.0326(9) 0.0262(8) 0.0256(8) -0.0027(6) 0.0008(6) -0.0130(6)
    C14 0.0376(9) 0.0267(8) 0.0358(9) -0.0067(7) 0.0010(7) -0.0150(7)
    C15 0.0514(12) 0.0244(8) 0.0347(9) -0.0078(8) 0.0070(8) -0.0084(7)
_geom_special_details
;
 All esds (except the esd in the dihedral angle between two l.s. planes)
 are estimated using the full covariance matrix.  The cell esds are taken
 into account individually in the estimation of esds in distances, angles
 and torsion angles; correlations between esds in cell parameters are only
 used when they are defined by crystal symmetry.  An approximate (isotropic)
 treatment of cell esds is used for estimating esds involving l.s. planes.
;
loop_
    _geom_bond_atom_site_label_1
    _geom_bond_atom_site_label_2
    _geom_bond_site_symmetry_2
    _geom_bond_distance
    _geom_bond_publ_flag
    Cl1 C4 . 1.7444(16) ?
    S1 O2 . 1.4857(12) ?
    S1 C1 . 1.7737(16) ?
    S1 C12 . 1.8268(16) ?
    O1 C7 . 1.3734(19) ?
    O1 C8 . 1.3768(19) ?
    C1 C8 . 1.355(2) ?
    C1 C2 . 1.456(2) ?
    C2 C7 . 1.392(2) ?
    C2 C3 . 1.403(2) ?
    C3 C4 . 1.397(2) ?
    C3 C9 . 1.501(2) ?
    C4 C5 . 1.406(2) ?
    C5 C6 . 1.385(2) ?
    C5 C10 . 1.506(2) ?
    C6 C7 . 1.378(2) ?
    C6 H6 . 0.9500 ?
    C8 C11 . 1.482(2) ?
    C9 H9A . 0.9800 ?
    C9 H9B . 0.9800 ?
    C9 H9C . 0.9800 ?
    C10 H10A . 0.9800 ?
    C10 H10B . 0.9800 ?
    C10 H10C . 0.9800 ?
    C11 H11A . 0.9800 ?
    C11 H11B . 0.9800 ?
    C11 H11C . 0.9800 ?
    C12 C17 . 1.517(2) ?
    C12 C13 . 1.524(2) ?
    C12 H12 . 1.0000 ?
    C16 C15 . 1.524(3) ?
    C16 C17 . 1.527(3) ?
    C16 H16A . 0.9900 ?
    C16 H16B . 0.9900 ?
    C17 H17A . 0.9900 ?
    C17 H17B . 0.9900 ?
    C13 C14 . 1.523(2) ?
    C13 H13A . 0.9900 ?
    C13 H13B . 0.9900 ?
    C14 C15 . 1.517(2) ?
    C14 H14A . 0.9900 ?
    C14 H14B . 0.9900 ?
    C15 H15A . 0.9900 ?
    C15 H15B . 0.9900 ?
loop_
    _geom_angle_atom_site_label_1
    _geom_angle_atom_site_label_2
    _geom_angle_atom_site_label_3
    _geom_angle_site_symmetry_1
    _geom_angle_site_symmetry_3
    _geom_angle
    _geom_angle_publ_flag
    O2 S1 C1 . . 108.70(7) ?
    O2 S1 C12 . . 106.89(7) ?
    C1 S1 C12 . . 98.02(7) ?
    C7 O1 C8 . . 106.43(12) ?
    C8 C1 C2 . . 107.18(13) ?
    C8 C1 S1 . . 126.24(12) ?
    C2 C1 S1 . . 126.56(12) ?
    C7 C2 C3 . . 119.57(14) ?
    C7 C2 C1 . . 104.35(13) ?
    C3 C2 C1 . . 136.08(14) ?
    C4 C3 C2 . . 115.37(14) ?
    C4 C3 C9 . . 122.03(14) ?
    C2 C3 C9 . . 122.59(14) ?
    C3 C4 C5 . . 124.84(15) ?
    C3 C4 Cl1 . . 118.17(13) ?
    C5 C4 Cl1 . . 116.99(12) ?
    C6 C5 C4 . . 118.38(14) ?
    C6 C5 C10 . . 120.13(16) ?
    C4 C5 C10 . . 121.48(16) ?
    C7 C6 C5 . . 117.47(15) ?
    C7 C6 H6 . . 121.3 ?
    C5 C6 H6 . . 121.3 ?
    O1 C7 C6 . . 124.62(15) ?
    O1 C7 C2 . . 111.05(13) ?
    C6 C7 C2 . . 124.33(15) ?
    C1 C8 O1 . . 110.96(13) ?
    C1 C8 C11 . . 134.70(15) ?
    O1 C8 C11 . . 114.33(14) ?
    C3 C9 H9A . . 109.5 ?
    C3 C9 H9B . . 109.5 ?
    H9A C9 H9B . . 109.5 ?
    C3 C9 H9C . . 109.5 ?
    H9A C9 H9C . . 109.5 ?
    H9B C9 H9C . . 109.5 ?
    C5 C10 H10A . . 109.5 ?
    C5 C10 H10B . . 109.5 ?
    H10A C10 H10B . . 109.5 ?
    C5 C10 H10C . . 109.5 ?
    H10A C10 H10C . . 109.5 ?
    H10B C10 H10C . . 109.5 ?
    C8 C11 H11A . . 109.5 ?
    C8 C11 H11B . . 109.5 ?
    H11A C11 H11B . . 109.5 ?
    C8 C11 H11C . . 109.5 ?
    H11A C11 H11C . . 109.5 ?
    H11B C11 H11C . . 109.5 ?
    C17 C12 C13 . . 111.82(13) ?
    C17 C12 S1 . . 112.03(11) ?
    C13 C12 S1 . . 107.37(10) ?
    C17 C12 H12 . . 108.5 ?
    C13 C12 H12 . . 108.5 ?
    S1 C12 H12 . . 108.5 ?
    C15 C16 C17 . . 111.07(15) ?
    C15 C16 H16A . . 109.4 ?
    C17 C16 H16A . . 109.4 ?
    C15 C16 H16B . . 109.4 ?
    C17 C16 H16B . . 109.4 ?
    H16A C16 H16B . . 108.0 ?
    C12 C17 C16 . . 110.44(14) ?
    C12 C17 H17A . . 109.6 ?
    C16 C17 H17A . . 109.6 ?
    C12 C17 H17B . . 109.6 ?
    C16 C17 H17B . . 109.6 ?
    H17A C17 H17B . . 108.1 ?
    C14 C13 C12 . . 110.48(13) ?
    C14 C13 H13A . . 109.6 ?
    C12 C13 H13A . . 109.6 ?
    C14 C13 H13B . . 109.6 ?
    C12 C13 H13B . . 109.6 ?
    H13A C13 H13B . . 108.1 ?
    C15 C14 C13 . . 111.19(15) ?
    C15 C14 H14A . . 109.4 ?
    C13 C14 H14A . . 109.4 ?
    C15 C14 H14B . . 109.4 ?
    C13 C14 H14B . . 109.4 ?
    H14A C14 H14B . . 108.0 ?
    C14 C15 C16 . . 110.65(14) ?
    C14 C15 H15A . . 109.5 ?
    C16 C15 H15A . . 109.5 ?
    C14 C15 H15B . . 109.5 ?
    C16 C15 H15B . . 109.5 ?
    H15A C15 H15B . . 108.1 ?
loop_
    _geom_torsion_atom_site_label_1
    _geom_torsion_atom_site_label_2
    _geom_torsion_atom_site_label_3
    _geom_torsion_atom_site_label_4
    _geom_torsion_site_symmetry_1
    _geom_torsion_site_symmetry_2
    _geom_torsion_site_symmetry_3
    _geom_torsion_site_symmetry_4
    _geom_torsion
    _geom_torsion_publ_flag
    O2 S1 C1 C8 . . . . -8.41(17) ?
    C12 S1 C1 C8 . . . . 102.54(15) ?
    O2 S1 C1 C2 . . . . 169.73(13) ?
    C12 S1 C1 C2 . . . . -79.33(14) ?
    C8 C1 C2 C7 . . . . -1.28(17) ?
    S1 C1 C2 C7 . . . . -179.71(11) ?
    C8 C1 C2 C3 . . . . 178.16(17) ?
    S1 C1 C2 C3 . . . . -0.3(3) ?
    C7 C2 C3 C4 . . . . -2.1(2) ?
    C1 C2 C3 C4 . . . . 178.50(16) ?
    C7 C2 C3 C9 . . . . 176.98(14) ?
    C1 C2 C3 C9 . . . . -2.4(3) ?
    C2 C3 C4 C5 . . . . 1.0(2) ?
    C9 C3 C4 C5 . . . . -178.09(15) ?
    C2 C3 C4 Cl1 . . . . -178.93(11) ?
    C9 C3 C4 Cl1 . . . . 2.0(2) ?
    C3 C4 C5 C6 . . . . 0.4(2) ?
    Cl1 C4 C5 C6 . . . . -179.62(12) ?
    C3 C4 C5 C10 . . . . 179.79(15) ?
    Cl1 C4 C5 C10 . . . . -0.3(2) ?
    C4 C5 C6 C7 . . . . -0.7(2) ?
    C10 C5 C6 C7 . . . . 179.89(15) ?
    C8 O1 C7 C6 . . . . 178.78(15) ?
    C8 O1 C7 C2 . . . . -1.29(17) ?
    C5 C6 C7 O1 . . . . 179.49(14) ?
    C5 C6 C7 C2 . . . . -0.4(2) ?
    C3 C2 C7 O1 . . . . -177.97(13) ?
    C1 C2 C7 O1 . . . . 1.59(17) ?
    C3 C2 C7 C6 . . . . 2.0(2) ?
    C1 C2 C7 C6 . . . . -178.49(15) ?
    C2 C1 C8 O1 . . . . 0.56(17) ?
    S1 C1 C8 O1 . . . . 178.99(11) ?
    C2 C1 C8 C11 . . . . -179.83(17) ?
    S1 C1 C8 C11 . . . . -1.4(3) ?
    C7 O1 C8 C1 . . . . 0.42(17) ?
    C7 O1 C8 C11 . . . . -179.28(13) ?
    O2 S1 C12 C17 . . . . 45.90(13) ?
    C1 S1 C12 C17 . . . . -66.51(12) ?
    O2 S1 C12 C13 . . . . -77.25(12) ?
    C1 S1 C12 C13 . . . . 170.35(11) ?
    C13 C12 C17 C16 . . . . -55.75(19) ?
    S1 C12 C17 C16 . . . . -176.35(12) ?
    C15 C16 C17 C12 . . . . 56.0(2) ?
    C17 C12 C13 C14 . . . . 55.82(18) ?
    S1 C12 C13 C14 . . . . 179.10(11) ?
    C12 C13 C14 C15 . . . . -56.10(19) ?
    C13 C14 C15 C16 . . . . 56.9(2) ?
    C17 C16 C15 C14 . . . . -56.7(2) ?
loop_
    _geom_hbond_atom_site_label_D
    _geom_hbond_atom_site_label_H
    _geom_hbond_atom_site_label_A
    _geom_hbond_site_symmetry_A
    _geom_hbond_distance_DH
    _geom_hbond_distance_HA
    _geom_hbond_distance_DA
    _geom_hbond_angle_DHA
    C9 H9A O2 1_455 0.98 2.53 3.438(2) 154
    C12 H12 O2 1_455 1.00 2.39 3.3072(19) 152
    C11 H11b Cg2 1_455 0.98 2.83 3.533(2) 129
_shelx_res_checksum
;
  -1   0   0   63.98    1.23
  -1   0   0   62.01    1.21
  -1   0   0   64.16    1.23
  -2   0   0   42.47    0.91
  -2   0   0   43.20    0.90
  -2   0   0   41.88    0.88
  -2   0   0   42.19    0.87
   2   0   0   43.70    0.93
  -3   0   0    6.26    0.24
  -3   0   0    6.40    0.26
  -3   0   0    5.50    0.22
  -3   0   0    6.27    0.24
   3   0   0    6.02    0.25
  -4   0   0    9.99    0.35
  -4   0   0   10.20    0.36
  -4   0   0    9.55    0.38
  -4   0   0    9.59    0.36
  -5   0   0    0.46    0.11
  -5   0   0    0.23    0.08
   5   0   0    0.19    0.10
  -6   0   0   19.13    0.66
  -6   0   0   18.14    0.64
   6   0   0   19.79    0.83
  -7   0   0    3.14    0.27
  -7   0   0    3.53    0.29
  -7   1   0    1.64    0.21
  -7   1   0    1.88    0.21
   6  -1   0   10.70    0.59
  -6   1   0   10.36    0.46
  -6   1   0   10.09    0.44
   5  -1   0    1.15    0.19
  -5   1   0    1.36    0.15
  -5   1   0    1.04    0.14
   4  -1   0   27.54    0.88
  -4   1   0   28.22    0.77
  -4   1   0   27.28    0.71
  -4   1   0   28.65    0.74
  -4   1   0   28.42    0.73
   3  -1   0    2.92    0.17
   3  -1   0    3.09    0.21
  -3   1   0    2.79    0.15
  -3   1   0    2.91    0.15
  -3   1   0    3.00    0.15
  -3   1   0    2.58    0.16
   2  -1   0  218.98    4.44
   2  -1   0  229.76    4.34
  -2   1   0  218.82    4.11
  -2   1   0  217.30    4.22
  -2   1   0  219.07    4.15
  -2   1   0  225.06    4.20
   1  -1   0  286.15    6.56
  -1   1   0  307.00    5.70
  -1   1   0  288.31    6.77
  -1   1   0  286.94    6.25
  -1   1   0  285.34    5.94
   0  -1   0   53.54    1.00
   0  -1   0   52.55    1.10
   0  -1   0   55.00    1.00
   0   1   0   54.27    1.01
   0   1   0   52.28    1.09
   0   1   0   53.61    0.99
   0   1   0   54.39    1.03
  -1  -1   0   27.44    0.58
  -1  -1   0   26.90    0.58
   1   1   0   27.91    0.52
   1   1   0   27.48    0.52
   1   1   0   26.98    0.56
  -2  -1   0    6.21    0.20
  -2  -1   0    6.19    0.21
  -2  -1   0    6.24    0.21
   2   1   0    6.10    0.26
  -3  -1   0   42.01    0.99
  -3  -1   0   43.55    0.95
  -3  -1   0   44.13    0.98
  -3  -1   0   43.60    0.98
   3   1   0   42.87    1.00
  -4  -1   0    7.91    0.33
  -4  -1   0    7.95    0.31
  -4  -1   0    8.67    0.36
  -4  -1   0    7.77    0.32
  -5  -1   0   29.76    0.83
  -5  -1   0   29.56    0.84
  -6  -1   0    9.82    0.44
  -6  -1   0    9.54    0.45
   6   1   0    8.49    0.54
  -7  -1   0    0.54    0.15
  -7  -1   0    0.53    0.14
  -7   2   0    0.38    0.12
  -7   2   0    0.38    0.13
   6  -2   0    6.77    0.47
  -6   2   0    7.48    0.38
  -6   2   0    7.19    0.36
   5  -2   0   86.74    2.19
  -5   2   0   89.22    1.93
  -5   2   0   86.04    1.89
   4  -2   0    5.49    0.34
  -4   2   0    5.81    0.26
  -4   2   0    5.44    0.25
  -4   2   0    5.28    0.29
  -4   2   0    5.88    0.27
   3  -2   0   77.23    1.83
   3  -2   0   81.96    1.76
  -3   2   0   78.65    1.61
  -3   2   0   80.70    1.62
  -3   2   0   77.54    1.69
  -3   2   0   79.67    1.65
   2  -2   0    7.58    0.30
   2  -2   0    7.99    0.29
  -2   2   0    7.65    0.24
  -2   2   0    7.55    0.24
  -2   2   0    7.75    0.25
   1  -2   0  120.84    2.44
   1  -2   0  119.84    2.20
   1  -2   0  118.40    2.36
  -1   2   0  122.56    2.44
  -1   2   0  121.75    2.31
  -1   2   0  117.99    2.27
   0  -2   0   26.14    0.60
   0  -2   0   25.05    0.57
   0  -2   0   25.60    0.52
   0  -2   0   26.51    0.57
   0   2   0   26.50    0.57
   0   2   0   26.31    0.60
   0   2   0   26.47    0.52
   0   2   0   26.27    0.53
   0   2   0   27.09    0.56
  -1  -2   0  301.79    5.87
  -1  -2   0  300.70    5.52
  -1  -2   0  275.92    5.67
  -1  -2   0  275.35    5.81
  -1  -2   0  304.86    5.62
   1   2   0  302.30    5.34
   1   2   0  297.00    5.52
   1   2   0  310.41    5.85
  -2  -2   0   17.58    0.47
  -2  -2   0   17.74    0.47
  -2  -2   0   16.47    0.52
  -2  -2   0   17.25    0.47
   2   2   0   17.72    0.38
   2   2   0   17.27    0.52
  -3  -2   0    7.63    0.28
  -3  -2   0    7.81    0.31
  -3  -2   0    8.11    0.31
   3   2   0    8.21    0.21
  -4  -2   0    3.56    0.22
  -4  -2   0    3.85    0.23
  -4  -2   0    3.74    0.21
  -5  -2   0    1.66    0.18
  -5  -2   0    1.55    0.18
  -6  -2   0    1.17    0.18
  -6  -2   0    1.12    0.17
  -7  -2   0   -0.06    0.07
  -7  -2   0    0.00    0.07
  -7   3   0    6.90    0.39
  -7   3   0    7.31    0.41
  -6   3   0    0.84    0.14
  -6   3   0    0.83    0.15
   5  -3   0    0.09    0.07
  -5   3   0    0.00    0.05
  -5   3   0   -0.07    0.04
   4  -3   0    0.62    0.14
  -4   3   0    0.91    0.11
  -4   3   0    0.74    0.11
   3  -3   0   14.81    0.55
   3  -3   0   16.82    0.55
  -3   3   0   15.69    0.45
  -3   3   0   14.95    0.45
  -3   3   0   14.16    0.50
  -3   3   0   16.06    0.47
   2  -3   0    6.26    0.17
   2  -3   0    5.93    0.27
  -2   3   0    5.80    0.22
  -2   3   0    6.40    0.23
  -2   3   0    6.28    0.24
   1  -3   0    3.89    0.16
   1  -3   0    3.68    0.13
   1  -3   0    3.44    0.18
   1  -3   0    3.57    0.15
  -1   3   0    3.78    0.18
  -1   3   0    3.49    0.16
  -1   3   0    3.50    0.16
  -1   3   0    3.70    0.15
   0  -3   0   37.91    0.84
   0  -3   0   37.68    0.87
   0  -3   0   37.12    0.76
   0  -3   0   38.25    0.83
   0   3   0   39.10    0.84
   0   3   0   38.14    0.87
   0   3   0   38.70    0.78
   0   3   0   38.44    0.81
  -1  -3   0  100.32    2.13
  -1  -3   0  102.97    1.90
  -1  -3   0  103.29    2.09
  -1  -3   0  105.00    2.09
  -1  -3   0  103.98    2.05
   1   3   0  102.63    1.93
   1   3   0  101.62    2.00
   1   3   0  103.94    2.12
  -2  -3   0   14.81    0.49
  -2  -3   0   15.32    0.46
  -2  -3   0   14.10    0.44
   2   3   0   14.84    0.37
   2   3   0   15.00    0.41
  -3  -3   0    9.93    0.35
  -3  -3   0   10.82    0.39
  -3  -3   0    9.49    0.37
  -3  -3   0    9.75    0.37
   3   3   0   10.12    0.29
  -4  -3   0   43.68    1.11
  -4  -3   0   44.07    1.11
  -5  -3   0    7.41    0.38
  -5  -3   0    7.45    0.39
  -6  -3   0   14.96    0.62
  -6  -3   0   15.67    0.62
  -7  -3   0    0.87    0.19
  -7  -3   0    0.90    0.19
  -7   4   0    0.24    0.12
  -7   4   0    0.12    0.09
  -6   4   0    0.03    0.07
  -6   4   0    0.06    0.07
   5  -4   0    1.41    0.21
  -5   4   0    1.52    0.17
  -5   4   0    1.41    0.17
   4  -4   0   32.35    1.01
  -4   4   0   33.30    0.85
  -4   4   0   32.60    0.88
   3  -4   0    0.78    0.13
   3  -4   0    0.76    0.07
  -3   4   0    0.72    0.10
  -3   4   0    0.75    0.11
  -3   4   0    0.94    0.14
  -3   4   0    0.60    0.09
   2  -4   0    0.57    0.06
   2  -4   0    0.49    0.07
   2  -4   0    0.49    0.09
  -2   4   0    0.45    0.07
  -2   4   0    0.57    0.09
   1  -4   0   40.27    0.81
   1  -4   0   39.12    0.81
   1  -4   0   39.37    0.96
   1  -4   0   38.58    0.88
   1  -4   0   39.60    0.89
  -1   4   0   39.01    0.91
  -1   4   0   39.47    0.75
  -1   4   0   39.96    0.88
   0  -4   0   11.71    0.42
   0  -4   0   11.83    0.31
   0  -4   0   12.01    0.39
   0  -4   0   12.24    0.39
   0  -4   0   12.65    0.36
   0   4   0   13.05    0.34
   0   4   0   11.71    0.38
   0   4   0   12.89    0.40
   0   4   0   11.99    0.36
  -1  -4   0    4.73    0.21
  -1  -4   0    5.33    0.26
  -1  -4   0    4.73    0.22
  -1  -4   0    4.94    0.17
  -1  -4   0    4.85    0.23
  -1  -4   0    4.87    0.25
   1   4   0    4.76    0.19
   1   4   0    4.76    0.20
   1   4   0    5.02    0.22
   1   4   0    4.55    0.22
  -2  -4   0   72.35    1.33
  -2  -4   0   72.69    1.63
  -2  -4   0   67.27    1.32
  -2  -4   0   70.17    1.53
  -2  -4   0   68.61    1.57
   2   4   0   70.35    1.41
  -3  -4   0   20.92    0.72
  -3  -4   0   22.40    0.67
  -3  -4   0   22.39    0.68
  -3  -4   0   21.66    0.66
   3   4   0   22.60    0.56
  -4  -4   0    0.91    0.14
  -4  -4   0    0.65    0.13
   4   4   0    0.58    0.09
  -5  -4   0   14.34    0.58
  -5  -4   0   14.21    0.58
  -6  -4   0    1.76    0.23
  -6  -4   0    1.41    0.21
  -7  -4   0    0.38    0.15
  -7  -4   0    0.38    0.15
  -6   5   0    7.11    0.38
  -6   5   0    7.03    0.40
   5  -5   0    1.76    0.24
  -5   5   0    2.32    0.20
  -5   5   0    1.89    0.20
   4  -5   0    0.11    0.08
   4  -5   0    0.16    0.07
  -4   5   0    0.08    0.06
  -4   5   0    0.28    0.08
   3  -5   0    0.26    0.07
   3  -5   0    0.33    0.10
  -3   5   0    0.36    0.09
  -3   5   0    0.15    0.06
   2  -5   0    5.16    0.23
   2  -5   0    5.17    0.28
   2  -5   0    5.06    0.20
  -2   5   0    4.83    0.24
  -2   5   0    5.30    0.26
  -2   5   0    5.04    0.26
   1  -5   0    0.56    0.09
   1  -5   0    0.46    0.09
   1  -5   0    0.55    0.07
   1  -5   0    0.47    0.07
  -1   5   0    0.56    0.09
  -1   5   0    0.52    0.05
  -1   5   0    0.40    0.08
  -1   5   0    0.48    0.05
   0  -5   0   27.80    0.72
   0  -5   0   29.31    0.76
   0  -5   0   29.26    0.82
   0  -5   0   28.51    0.77
   0  -5   0   30.04    0.65
   0   5   0   29.10    0.72
   0   5   0   27.99    0.75
   0   5   0   29.76    0.67
  -1  -5   0   96.57    2.09
  -1  -5   0   94.02    2.01
  -1  -5   0   96.27    2.02
  -1  -5   0   97.13    2.07
  -1  -5   0   94.34    1.83
   1   5   0   93.68    1.87
   1   5   0   93.03    1.94
   1   5   0   97.98    2.00
  -2  -5   0   27.56    0.83
  -2  -5   0   27.38    0.81
  -2  -5   0   27.76    0.78
  -2  -5   0   28.44    0.62
  -2  -5   0   28.58    0.76
  -2  -5   0   27.90    0.61
   2   5   0   27.52    0.75
   2   5   0   26.84    0.68
   2   5   0   28.21    0.72
  -3  -5   0    5.98    0.33
  -3  -5   0    5.66    0.34
  -3  -5   0    6.21    0.32
  -3  -5   0    5.53    0.33
   3   5   0    5.81    0.26
  -4  -5   0    0.45    0.12
  -4  -5   0    0.58    0.13
  -4  -5   0    0.41    0.13
   4   5   0    0.51    0.10
  -5  -5   0   20.22    0.75
  -5  -5   0   19.56    0.74
  -6  -5   0    2.33    0.28
  -6  -5   0    1.83    0.25
  -7  -5   0    6.54    0.45
  -7  -5   0    5.61    0.43
   6  -6   0    3.98    0.28
  -6   6   0    3.87    0.32
  -6   6   0    4.12    0.30
   5  -6   0    0.28    0.09
   5  -6   0    0.15    0.10
  -5   6   0    0.17    0.09
  -5   6   0    0.14    0.08
   4  -6   0    5.58    0.37
   4  -6   0    5.38    0.28
  -4   6   0    4.94    0.29
  -4   6   0    5.12    0.32
   3  -6   0   22.55    0.79
   3  -6   0   24.40    0.68
  -3   6   0   23.64    0.69
  -3   6   0   22.48    0.72
   2  -6   0    1.68    0.14
   2  -6   0    1.44    0.12
   2  -6   0    1.32    0.17
   2  -6   0    1.67    0.13
  -2   6   0    1.55    0.15
  -2   6   0    1.60    0.16
   1  -6   0    0.13    0.06
   1  -6   0    0.06    0.05
   1  -6   0   -0.02    0.05
   1  -6   0    0.00    0.04
  -1   6   0    0.07    0.05
  -1   6   0    0.07    0.05
  -1   6   0    0.02    0.03
  -1   6   0    0.06    0.03
   0  -6   0   16.56    0.51
   0  -6   0   16.21    0.60
   0  -6   0   16.76    0.55
   0  -6   0   17.11    0.45
   0  -6   0   16.39    0.55
   0   6   0   16.73    0.54
   0   6   0   16.64    0.47
   0   6   0   16.06    0.51
  -1  -6   0    0.62    0.08
  -1  -6   0    0.69    0.12
  -1  -6   0    0.62    0.11
  -1  -6   0    0.77    0.14
  -1  -6   0    0.67    0.10
   1   6   0    0.59    0.09
   1   6   0    0.85    0.12
   1   6   0    0.84    0.11
  -2  -6   0    0.88    0.09
  -2  -6   0    0.51    0.11
  -2  -6   0    0.92    0.12
  -2  -6   0    0.73    0.15
  -2  -6   0    0.69    0.14
  -2  -6   0    0.71    0.13
   2   6   0    0.73    0.11
   2   6   0    0.66    0.11
   2   6   0    0.79    0.11
  -3  -6   0   25.07    0.85
  -3  -6   0   26.23    0.82
  -3  -6   0   25.72    0.86
  -3  -6   0   25.02    0.80
   3   6   0   25.41    0.69
  -4  -6   0    5.25    0.34
  -4  -6   0    5.56    0.37
  -4  -6   0    5.50    0.39
   4   6   0    5.23    0.28
  -5  -6   0    0.03    0.08
  -5  -6   0    0.07    0.09
  -6  -6   0    1.69    0.26
  -6  -6   0    1.63    0.25
  -7  -6   0    0.70    0.20
  -7  -6   0    0.77    0.20
   6  -7   0    3.03    0.26
  -6   7   0    2.57    0.28
  -6   7   0    3.42    0.29
   5  -7   0    6.83    0.37
  -5   7   0    7.15    0.39
  -5   7   0    6.89    0.41
   4  -7   0    7.90    0.47
   4  -7   0    8.10    0.38
  -4   7   0    7.64    0.39
  -4   7   0    7.53    0.41
   3  -7   0   17.94    0.70
   3  -7   0   17.84    0.59
  -3   7   0   17.33    0.64
  -3   7   0   19.04    0.62
   2  -7   0    0.88    0.11
   2  -7   0    1.07    0.13
   2  -7   0    0.77    0.15
  -2   7   0    0.79    0.13
  -2   7   0    0.71    0.13
   1  -7   0    1.10    0.11
   1  -7   0    0.79    0.14
   1  -7   0    0.83    0.11
  -1   7   0    1.11    0.14
  -1   7   0    1.05    0.15
  -1   7   0    1.01    0.08
  -1   7   0    1.15    0.09
   0  -7   0   36.45    0.95
   0  -7   0   37.65    1.10
   0  -7   0   37.10    0.85
   0  -7   0   35.93    1.01
   0  -7   0   36.84    1.00
   0   7   0   35.60    0.98
   0   7   0   38.20    0.88
   0   7   0   37.65    0.96
  -1  -7   0    3.37    0.25
  -1  -7   0    3.79    0.19
  -1  -7   0    3.74    0.23
  -1  -7   0    3.06    0.23
  -1  -7   0    3.29    0.29
   1   7   0    3.37    0.23
   1   7   0    3.37    0.24
   1   7   0    4.05    0.23
  -2  -7   0   33.68    0.78
  -2  -7   0   34.31    0.94
  -2  -7   0   34.25    1.00
  -2  -7   0   35.27    0.99
  -2  -7   0   32.48    1.05
   2   7   0   33.17    0.90
   2   7   0   33.54    0.94
   2   7   0   33.41    0.86
  -3  -7   0    5.16    0.37
  -3  -7   0    5.68    0.36
  -3  -7   0    5.59    0.39
  -3  -7   0    5.79    0.36
  -3  -7   0    5.76    0.19
  -3  -7   0    5.07    0.35
   3   7   0    5.57    0.30
  -4  -7   0    3.29    0.32
  -4  -7   0    3.35    0.29
  -4  -7   0    2.75    0.28
  -4  -7   0    3.14    0.32
   4   7   0    3.09    0.23
  -5  -7   0    0.46    0.15
  -5  -7   0    0.09    0.10
  -6  -7   0    3.37    0.35
  -6  -7   0    3.27    0.37
   5  -8   0    4.37    0.30
  -5   8   0    4.17    0.35
  -5   8   0    4.50    0.32
   4  -8   0    0.82    0.14
   4  -8   0    0.82    0.19
  -4   8   0    0.57    0.15
  -4   8   0    0.92    0.16
   3  -8   0   16.87    0.70
   3  -8   0   15.94    0.57
  -3   8   0   16.65    0.61
  -3   8   0   16.58    0.65
   2  -8   0   29.74    0.76
   2  -8   0   28.76    0.85
   2  -8   0   30.53    0.97
  -2   8   0   29.82    0.92
  -2   8   0   29.92    0.87
   1  -8   0    0.02    0.05
   1  -8   0    0.02    0.07
   1  -8   0    0.02    0.05
  -1   8   0    0.02    0.05
  -1   8   0    0.12    0.05
  -1   8   0    0.02    0.05
   0  -8   0    2.95    0.19
   0  -8   0    3.49    0.23
   0  -8   0    3.66    0.26
   0   8   0    3.17    0.20
   0   8   0    3.24    0.25
   0   8   0    3.51    0.24
  -1  -8   0    3.29    0.24
  -1  -8   0    3.87    0.27
  -1  -8   0    3.50    0.27
  -1  -8   0    3.03    0.30
  -1  -8   0    3.46    0.20
   1   8   0    3.20    0.26
   1   8   0    2.78    0.21
   1   8   0    3.13    0.24
  -2  -8   0    5.43    0.35
  -2  -8   0    5.29    0.34
  -2  -8   0    5.31    0.39
  -2  -8   0    4.82    0.23
   2   8   0    4.78    0.28
  -3  -8   0    0.28    0.11
  -3  -8   0    0.11    0.08
  -3  -8   0    0.09    0.05
  -3  -8   0    0.13    0.09
  -3  -8   0    0.15    0.10
   3   8   0    0.16    0.08
  -4  -8   0    1.43    0.22
  -4  -8   0    1.94    0.25
  -4  -8   0    1.15    0.22
  -4  -8   0    1.07    0.22
  -4  -8   0    1.50    0.25
   4   8   0    1.24    0.17
  -5  -8   0    2.44    0.30
  -5  -8   0    2.66    0.33
  -5  -8   0    2.83    0.35
  -5  -8   0    2.62    0.34
  -6  -8   0    2.31    0.32
  -6  -8   0    2.55    0.35
  -6  -8   0    2.15    0.33
   5  -9   0    0.86    0.17
  -5   9   0    0.74    0.18
  -5   9   0    0.97    0.21
   4  -9   0    8.67    0.43
  -4   9   0    8.83    0.50
  -4   9   0    8.55    0.46
   3  -9   0    7.15    0.38
   3  -9   0    6.92    0.45
  -3   9   0    7.22    0.43
  -3   9   0    7.40    0.41
   2  -9   0    0.47    0.11
   2  -9   0    0.13    0.10
   2  -9   0    0.34    0.10
  -2   9   0    0.47    0.13
  -2   9   0    0.22    0.10
   1  -9   0    8.97    0.35
   1  -9   0    7.81    0.44
   1  -9   0    8.15    0.39
  -1   9   0    8.54    0.42
  -1   9   0    7.68    0.43
  -1   9   0    8.30    0.23
   0  -9   0    1.88    0.21
   0  -9   0    2.10    0.17
   0  -9   0    1.70    0.19
   0   9   0    1.98    0.17
   0   9   0    1.90    0.20
   0   9   0    2.11    0.23
  -1  -9   0    0.03    0.07
  -1  -9   0    0.08    0.07
  -1  -9   0    0.06    0.06
   1   9   0    0.07    0.07
   1   9   0    0.21    0.09
   1   9   0    0.07    0.07
  -2  -9   0    8.93    0.34
  -2  -9   0    8.71    0.47
  -2  -9   0    9.29    0.55
  -2  -9   0    8.20    0.47
   2   9   0    9.52    0.42
  -3  -9   0   18.62    0.85
  -3  -9   0   19.31    0.51
  -3  -9   0   19.05    0.79
  -3  -9   0   18.55    0.78
  -3  -9   0   19.60    0.78
   3   9   0   19.43    0.67
  -4  -9   0    0.32    0.14
  -4  -9   0    0.56    0.16
  -4  -9   0    0.55    0.19
  -4  -9   0    0.60    0.18
   4   9   0    0.41    0.13
  -5  -9   0    0.23    0.15
  -5  -9   0    0.37    0.17
  -5  -9   0    0.36    0.16
   5   9   0    0.47    0.15
  -6  -9   0   -0.04    0.10
  -6  -9   0    0.09    0.12
  -6  -9   0   -0.04    0.12
   4 -10   0    0.30    0.11
  -4  10   0    0.60    0.16
  -4  10   0    0.38    0.14
   3 -10   0    0.16    0.08
  -3  10   0    0.28    0.13
  -3  10   0    0.24    0.11
   2 -10   0    0.66    0.14
   2 -10   0    0.75    0.13
   2 -10   0    0.37    0.14
  -2  10   0    0.79    0.18
  -2  10   0    1.08    0.18
   1 -10   0    0.00    0.06
   1 -10   0    0.02    0.06
   1 -10   0    0.11    0.09
  -1  10   0    0.05    0.08
  -1  10   0    0.01    0.07
   0 -10   0    1.57    0.19
   0 -10   0    1.02    0.19
   0 -10   0    1.25    0.14
   0  10   0    1.26    0.20
   0  10   0    1.43    0.15
   0  10   0    1.79    0.21
  -1 -10   0    6.05    0.39
  -1 -10   0    6.33    0.30
   1  10   0    6.51    0.34
  -2 -10   0    6.72    0.31
  -2 -10   0    6.23    0.42
   2  10   0    6.87    0.37
  -3 -10   0    4.15    0.22
  -3 -10   0    3.46    0.35
  -3 -10   0    4.70    0.40
  -3 -10   0    4.38    0.38
  -3 -10   0    4.35    0.43
   3  10   0    4.38    0.31
  -4 -10   0    2.10    0.34
  -4 -10   0    2.41    0.32
   4  10   0    1.86    0.23
  -5 -10   0    0.51    0.20
  -5 -10   0    0.77    0.23
   5  10   0    0.41    0.15
   3 -11   0    1.65    0.22
  -3  11   0    1.87    0.27
  -3  11   0    1.92    0.25
   2 -11   0    4.24    0.28
   2 -11   0    3.84    0.30
  -2  11   0    3.85    0.33
  -2  11   0    3.57    0.35
   1 -11   0    5.94    0.42
   1 -11   0    5.92    0.32
   1 -11   0    5.53    0.37
  -1  11   0    5.83    0.39
  -1  11   0    5.80    0.41
   0 -11   0    0.51    0.15
   0 -11   0    0.47    0.14
   0 -11   0    0.76    0.12
   0  11   0    0.45    0.14
   0  11   0    0.69    0.18
   0  11   0    0.43    0.10
  -1 -11   0    0.23    0.08
  -1 -11   0    0.11    0.10
   1  11   0    0.12    0.09
  -2 -11   0    3.26    0.22
  -2 -11   0    3.49    0.34
   2  11   0    3.09    0.27
  -3 -11   0    4.93    0.25
   3  11   0    4.82    0.35
  -4 -11   0   10.43    0.71
   4  11   0   11.01    0.56
  -5 -11   0    1.82    0.37
  -5 -11   0    2.36    0.35
   5  11   0    2.03    0.28
   3 -12   0    0.10    0.10
  -3  12   0    0.17    0.12
  -3  12   0    0.22    0.14
   2 -12   0    1.54    0.19
   2 -12   0    1.91    0.24
  -2  12   0    1.68    0.25
  -2  12   0    1.25    0.25
   1 -12   0    2.64    0.28
   1 -12   0    2.62    0.23
  -1  12   0    2.49    0.29
  -1  12   0    2.80    0.33
   0 -12   0    0.10    0.07
   0  12   0    0.24    0.09
  -1 -12   0    1.04    0.15
   1  12   0    0.98    0.16
  -2 -12   0    1.41    0.17
   2  12   0    1.14    0.19
  -3 -12   0    3.75    0.23
   3  12   0    3.47    0.31
   4  12   0    0.71    0.19
   1 -13   0    6.50    0.37
   0 -13   0    0.38    0.12
  -1 -13   0    0.15    0.08
   1  13   0    0.09    0.10
  -2 -13   0    2.31    0.22
   2  13   0    3.13    0.29
  -3 -13   0    0.05    0.08
   3  13   0    0.16    0.14
   2  13  -1    0.07    0.10
  -2 -13   1    0.09    0.09
   1  13  -1    0.24    0.12
  -1 -13   1    0.46    0.12
   0 -13   1    0.59    0.14
   1 -13   1    2.25    0.23
   3  12  -1    4.04    0.34
  -3 -12   1    3.64    0.24
   2  12  -1    0.78    0.17
  -2 -12   1    0.70    0.14
   1  12  -1    0.88    0.15
  -1 -12   1    1.02    0.15
   0 -12   1    0.37    0.11
  -1  12  -1    2.77    0.33
  -1  12  -1    2.61    0.30
   1 -12   1    2.73    0.29
   1 -12   1    2.37    0.23
  -2  12  -1    0.45    0.16
  -2  12  -1    0.40    0.15
   2 -12   1    0.41    0.15
   4  11  -1   11.59    0.58
   3  11  -1    0.24    0.13
  -3 -11   1    0.36    0.10
   2  11  -1    1.99    0.23
  -2 -11   1    2.26    0.29
  -2 -11   1    2.57    0.21
   1  11  -1    0.43    0.12
  -1 -11   1    0.46    0.11
  -1 -11   1    0.48    0.15
   0  11  -1    0.48    0.15
   0  11  -1    0.39    0.14
   0  11  -1    0.38    0.09
   0 -11   1    0.38    0.13
   0 -11   1    0.43    0.11
   0 -11   1    0.45    0.15
  -1  11  -1    8.07    0.50
  -1  11  -1    9.08    0.50
   1 -11   1    8.84    0.48
   1 -11   1    8.04    0.39
   1 -11   1    7.97    0.49
  -2  11  -1   18.00    0.77
  -2  11  -1   16.81    0.71
   2 -11   1   14.97    0.66
  -3  11  -1    1.61    0.24
  -3  11  -1    1.75    0.27
   3 -11   1    1.57    0.21
   5  10  -1    1.26    0.22
  -5 -10   1    1.36    0.28
  -5 -10   1    0.92    0.27
   4  10  -1    0.40    0.15
  -4 -10   1    0.43    0.19
   3  10  -1    0.64    0.16
  -3 -10   1    0.92    0.21
  -3 -10   1    0.69    0.11
   2  10  -1    0.24    0.11
  -2 -10   1    0.40    0.10
  -2 -10   1    0.32    0.13
   1  10  -1    0.97    0.15
  -1 -10   1    1.27    0.20
  -1 -10   1    1.39    0.15
   0  10  -1   24.42    0.83
   0  10  -1   23.17    0.64
   0  10  -1   25.25    0.88
   0 -10   1   23.11    0.82
   0 -10   1   23.85    0.86
   0 -10   1   23.56    0.69
  -1  10  -1   42.66    1.27
  -1  10  -1   41.37    1.20
   1 -10   1   42.78    1.20
   1 -10   1   41.81    1.27
   1 -10   1   40.59    1.04
  -2  10  -1    1.18    0.21
  -2  10  -1    1.30    0.20
   2 -10   1    1.04    0.17
   2 -10   1    1.49    0.23
  -3  10  -1    0.64    0.17
  -3  10  -1    0.62    0.16
   3 -10   1    0.53    0.13
  -4  10  -1    2.05    0.28
  -4  10  -1    2.21    0.26
   4 -10   1    1.82    0.22
  -6  -9   1    0.25    0.16
  -6  -9   1    0.04    0.13
   5   9  -1    0.03    0.09
  -5  -9   1   -0.02    0.10
  -5  -9   1    0.07    0.12
  -5  -9   1    0.04    0.11
   4   9  -1    4.07    0.32
  -4  -9   1    5.12    0.43
  -4  -9   1    4.55    0.44
  -4  -9   1    4.45    0.41
  -4  -9   1    4.68    0.45
   3   9  -1    7.13    0.39
  -3  -9   1    7.10    0.46
  -3  -9   1    7.67    0.31
  -3  -9   1    7.42    0.52
  -3  -9   1    8.33    0.50
   2   9  -1    5.45    0.32
  -2  -9   1    5.68    0.38
  -2  -9   1    5.82    0.28
   1   9  -1   52.64    1.41
   1   9  -1   51.90    1.34
   1   9  -1   49.54    1.23
  -1  -9   1   52.26    1.19
  -1  -9   1   50.44    1.37
  -1  -9   1   52.10    1.41
   0   9  -1    4.16    0.22
   0   9  -1    4.21    0.31
   0   9  -1    4.33    0.30
   0  -9   1    4.20    0.24
   0  -9   1    4.62    0.30
   0  -9   1    3.98    0.30
  -1   9  -1    0.46    0.12
  -1   9  -1    0.48    0.14
   1  -9   1    0.49    0.10
   1  -9   1    0.31    0.10
   1  -9   1    0.42    0.14
  -2   9  -1   15.12    0.64
  -2   9  -1   15.44    0.61
   2  -9   1   15.85    0.68
   2  -9   1   14.75    0.58
  -3   9  -1    6.63    0.39
  -3   9  -1    6.20    0.40
   3  -9   1    5.65    0.34
   3  -9   1    6.38    0.44
  -4   9  -1    0.67    0.17
  -4   9  -1    0.71    0.16
   4  -9   1    0.55    0.13
  -5   9  -1    0.06    0.09
  -5   9  -1    0.00    0.09
   5  -9   1    0.04    0.08
  -6  -8   1    2.47    0.34
  -6  -8   1    2.61    0.37
   5   8  -1    6.34    0.40
  -5  -8   1    6.24    0.46
  -5  -8   1    5.42    0.47
   4   8  -1   11.08    0.50
  -4  -8   1   11.98    0.66
  -4  -8   1   11.15    0.62
  -4  -8   1   11.62    0.60
  -4  -8   1   12.20    0.66
   3   8  -1    0.24    0.10
  -3  -8   1    0.35    0.13
  -3  -8   1    0.28    0.12
  -3  -8   1    0.13    0.06
  -3  -8   1    0.12    0.10
  -3  -8   1    0.23    0.11
  -3  -8   1    0.17    0.10
   2   8  -1    7.96    0.38
  -2  -8   1    8.49    0.51
  -2  -8   1    7.90    0.43
  -2  -8   1    8.70    0.47
  -2  -8   1    7.97    0.44
  -2  -8   1    7.48    0.31
   1   8  -1    4.81    0.32
   1   8  -1    4.86    0.27
   1   8  -1    5.13    0.31
  -1  -8   1    5.18    0.31
  -1  -8   1    4.96    0.24
  -1  -8   1    4.90    0.33
  -1  -8   1    4.72    0.37
  -1  -8   1    5.82    0.36
  -1  -8   1    5.26    0.33
   0   8  -1    0.78    0.13
   0   8  -1    0.56    0.10
   0  -8   1    0.82    0.11
   0  -8   1    0.73    0.13
   0  -8   1    0.78    0.14
  -1   8  -1   16.73    0.63
  -1   8  -1   16.37    0.59
   1  -8   1   17.39    0.51
   1  -8   1   15.98    0.63
   1  -8   1   16.59    0.58
  -2   8  -1   21.69    0.72
  -2   8  -1   21.57    0.75
   2  -8   1   22.36    0.80
   2  -8   1   21.81    0.62
   2  -8   1   20.98    0.69
  -3   8  -1    0.15    0.09
  -3   8  -1    0.06    0.08
   3  -8   1    0.03    0.06
   3  -8   1    0.18    0.11
  -4   8  -1    0.98    0.18
  -4   8  -1    0.78    0.15
   4  -8   1    1.15    0.16
   4  -8   1    0.84    0.20
  -5   8  -1    7.76    0.43
  -5   8  -1    6.65    0.43
   5  -8   1    7.90    0.41
  -6  -7   1   14.81    0.75
  -6  -7   1   16.53    0.81
  -5  -7   1    1.14    0.23
  -5  -7   1    1.33    0.23
   4   7  -1    0.55    0.13
  -4  -7   1    0.56    0.16
  -4  -7   1    0.50    0.16
  -4  -7   1    0.48    0.15
   3   7  -1   12.04    0.48
  -3  -7   1   13.13    0.58
  -3  -7   1   13.67    0.64
  -3  -7   1   14.01    0.60
  -3  -7   1   12.36    0.58
  -3  -7   1   14.07    0.64
  -3  -7   1   13.28    0.39
   2   7  -1   11.02    0.45
   2   7  -1   11.11    0.47
   2   7  -1   10.61    0.43
  -2  -7   1   10.37    0.49
  -2  -7   1   10.77    0.47
  -2  -7   1   11.09    0.55
  -2  -7   1   11.01    0.37
  -2  -7   1   10.56    0.49
  -2  -7   1   11.92    0.56
  -2  -7   1   10.49    0.48
   1   7  -1    0.77    0.13
   1   7  -1    1.14    0.13
   1   7  -1    0.90    0.14
  -1  -7   1    0.88    0.18
  -1  -7   1    0.89    0.15
  -1  -7   1    1.12    0.11
  -1  -7   1    1.17    0.15
  -1  -7   1    0.97    0.14
   0   7  -1    7.10    0.36
   0   7  -1    7.21    0.28
   0   7  -1    7.60    0.35
   0  -7   1    7.17    0.41
   0  -7   1    6.82    0.35
   0  -7   1    7.16    0.28
   0  -7   1    6.81    0.36
   0  -7   1    7.17    0.33
  -1   7  -1   11.07    0.44
  -1   7  -1   11.58    0.47
   1  -7   1   10.57    0.46
   1  -7   1   10.65    0.41
   1  -7   1   10.85    0.37
  -2   7  -1    0.04    0.05
  -2   7  -1    0.00    0.05
   2  -7   1    0.10    0.09
   2  -7   1    0.07    0.05
   2  -7   1    0.09    0.06
  -3   7  -1    0.17    0.08
  -3   7  -1    0.51    0.13
   3  -7   1    0.27    0.08
   3  -7   1    0.25    0.12
  -4   7  -1    8.36    0.43
  -4   7  -1    7.87    0.39
   4  -7   1    8.50    0.49
   4  -7   1    7.86    0.37
  -5   7  -1    2.37    0.25
  -5   7  -1    2.20    0.23
   5  -7   1    2.76    0.24
  -6   7  -1    0.09    0.10
  -6   7  -1    0.26    0.12
   6  -7   1    0.16    0.09
  -7  -6   1    0.28    0.16
  -7  -6   1    0.07    0.12
  -6  -6   1    0.06    0.10
  -6  -6   1    0.11    0.11
  -5  -6   1   12.09    0.61
  -5  -6   1   12.55    0.61
   4   6  -1    7.62    0.36
  -4  -6   1    7.19    0.44
  -4  -6   1    7.57    0.43
  -4  -6   1    8.03    0.48
   3   6  -1    8.85    0.37
  -3  -6   1    9.58    0.49
  -3  -6   1    9.02    0.44
  -3  -6   1    8.12    0.44
  -3  -6   1    8.79    0.27
   2   6  -1   -0.04    0.04
   2   6  -1    0.09    0.05
   2   6  -1    0.06    0.05
  -2  -6   1   -0.06    0.03
  -2  -6   1    0.01    0.05
  -2  -6   1   -0.02    0.05
  -2  -6   1    0.00    0.05
  -2  -6   1    0.00    0.04
  -2  -6   1    0.01    0.05
  -2  -6   1   -0.06    0.04
   1   6  -1   27.13    0.71
   1   6  -1   28.70    0.79
   1   6  -1   27.27    0.75
  -1  -6   1   27.79    0.67
  -1  -6   1   28.63    0.78
  -1  -6   1   27.93    0.81
  -1  -6   1   26.42    0.79
   0   6  -1   11.62    0.36
   0   6  -1   10.80    0.41
   0   6  -1   11.36    0.44
   0  -6   1   11.52    0.49
   0  -6   1   11.30    0.44
   0  -6   1   10.77    0.34
   0  -6   1   10.76    0.43
  -1   6  -1    0.13    0.06
  -1   6  -1    0.09    0.06
   1  -6   1    0.10    0.05
   1  -6   1    0.05    0.04
   1  -6   1    0.14    0.07
   1  -6   1    0.14    0.07
  -2   6  -1    8.97    0.39
  -2   6  -1    8.51    0.36
   2  -6   1    8.85    0.30
   2  -6   1    8.99    0.30
   2  -6   1    8.90    0.42
   2  -6   1    9.04    0.35
  -3   6  -1   23.64    0.68
  -3   6  -1   22.04    0.71
   3  -6   1   21.77    0.77
   3  -6   1   23.06    0.66
  -4   6  -1   -0.03    0.04
  -4   6  -1    0.17    0.08
   4  -6   1    0.11    0.06
   4  -6   1    0.11    0.09
  -5   6  -1    3.78    0.27
  -5   6  -1    3.75    0.28
   5  -6   1    3.46    0.24
  -6   6  -1    0.82    0.17
  -6   6  -1    0.58    0.14
   6  -6   1    0.48    0.12
  -7  -5   1    0.23    0.13
  -7  -5   1   -0.03    0.09
  -6  -5   1    0.14    0.11
  -6  -5   1    0.14    0.12
  -5  -5   1   10.31    0.53
  -5  -5   1   10.51    0.53
   4   5  -1    1.67    0.17
  -4  -5   1    1.63    0.21
  -4  -5   1    1.53    0.20
  -4  -5   1    1.38    0.21
   3   5  -1    0.33    0.09
  -3  -5   1    0.37    0.05
  -3  -5   1    0.41    0.05
  -3  -5   1    0.27    0.10
  -3  -5   1    0.45    0.11
  -3  -5   1    0.52    0.13
   2   5  -1   15.25    0.51
   2   5  -1   14.08    0.45
   2   5  -1   14.34    0.48
  -2  -5   1   15.50    0.52
  -2  -5   1   15.50    0.54
  -2  -5   1   14.73    0.54
  -2  -5   1   14.61    0.53
  -2  -5   1   14.93    0.57
  -2  -5   1   14.98    0.41
   1   5  -1    0.24    0.07
   1   5  -1    0.37    0.08
   1   5  -1    0.50    0.09
  -1  -5   1    0.49    0.11
  -1  -5   1    0.44    0.06
  -1  -5   1    0.41    0.10
  -1  -5   1    0.27    0.08
  -1  -5   1    0.34    0.08
  -1  -5   1    0.34    0.08
   0   5  -1    0.54    0.07
   0   5  -1    0.53    0.09
   0   5  -1    0.50    0.08
   0  -5   1    0.64    0.07
   0  -5   1    0.48    0.11
   0  -5   1    0.49    0.09
   0  -5   1    0.43    0.08
   0  -5   1    0.52    0.10
  -1   5  -1    0.84    0.10
  -1   5  -1    1.04    0.12
   1  -5   1    1.19    0.11
   1  -5   1    1.18    0.12
   1  -5   1    1.23    0.14
   1  -5   1    1.27    0.10
  -2   5  -1   31.11    0.77
  -2   5  -1   30.19    0.81
   2  -5   1   30.48    0.68
   2  -5   1   31.13    0.88
   2  -5   1   30.57    0.76
  -3   5  -1    1.32    0.14
  -3   5  -1    1.37    0.14
   3  -5   1    1.27    0.12
   3  -5   1    1.13    0.16
  -4   5  -1    0.01    0.05
  -4   5  -1    0.10    0.06
   4  -5   1    0.07    0.07
   4  -5   1    0.03    0.05
  -5   5  -1    1.22    0.17
  -5   5  -1    1.20    0.15
   5  -5   1    1.31    0.15
   5  -5   1    1.54    0.23
  -6   5  -1    2.00    0.21
  -6   5  -1    1.82    0.21
   6  -5   1    1.51    0.18
  -7  -4   1    1.43    0.25
  -7  -4   1    0.71    0.19
  -6  -4   1    0.07    0.09
  -6  -4   1    0.11    0.10
  -5  -4   1    0.48    0.14
  -5  -4   1    0.52    0.14
   4   4  -1    1.48    0.15
  -4  -4   1    1.77    0.20
  -4  -4   1    1.51    0.19
   3   4  -1    1.06    0.13
   3   4  -1    1.08    0.12
  -3  -4   1    0.79    0.14
  -3  -4   1    1.12    0.15
  -3  -4   1    0.95    0.14
   2   4  -1   86.32    1.79
   2   4  -1   85.43    1.71
   2   4  -1   88.70    1.83
  -2  -4   1   87.78    1.65
  -2  -4   1   83.66    1.85
  -2  -4   1   85.97    1.87
  -2  -4   1   83.35    1.92
  -2  -4   1   84.73    1.88
  -2  -4   1   84.35    1.84
   1   4  -1    5.26    0.23
   1   4  -1    5.76    0.23
   1   4  -1    5.78    0.26
  -1  -4   1    5.29    0.28
  -1  -4   1    5.91    0.25
  -1  -4   1    6.04    0.30
  -1  -4   1    6.06    0.27
  -1  -4   1    5.67    0.25
  -1  -4   1    5.62    0.20
   0   4  -1   42.32    0.89
   0   4  -1   43.83    0.99
   0   4  -1   44.03    1.02
   0   4  -1   44.02    0.96
   0  -4   1   41.72    0.97
   0  -4   1   43.57    1.02
   0  -4   1   42.12    0.88
   0  -4   1   42.53    1.05
   0  -4   1   41.90    0.99
  -1   4  -1    0.07    0.04
  -1   4  -1    0.02    0.03
   1  -4   1    0.07    0.03
   1  -4   1    0.11    0.03
   1  -4   1    0.13    0.06
  -2   4  -1    8.93    0.32
  -2   4  -1    8.29    0.32
  -2   4  -1    8.50    0.30
   2  -4   1    8.98    0.24
   2  -4   1    8.59    0.29
   2  -4   1    8.58    0.36
  -3   4  -1    0.64    0.12
  -3   4  -1    0.49    0.09
  -3   4  -1    0.58    0.09
  -3   4  -1    0.58    0.09
   3  -4   1    0.55    0.08
   3  -4   1    0.59    0.12
  -4   4  -1   84.14    1.83
  -4   4  -1   85.17    1.78
   4  -4   1   82.39    2.03
  -5   4  -1    5.57    0.29
  -5   4  -1    5.98    0.32
   5  -4   1    5.30    0.38
  -6   4  -1    1.98    0.20
  -6   4  -1    1.67    0.19
  -7  -3   1   -0.07    0.08
  -7  -3   1    0.40    0.15
  -6  -3   1    1.83    0.23
  -6  -3   1    1.75    0.23
  -5  -3   1    1.52    0.19
  -5  -3   1    1.41    0.19
   4   3  -1   13.41    0.42
  -4  -3   1   13.46    0.52
  -4  -3   1   12.87    0.51
   3   3  -1   25.83    0.63
  -3  -3   1   25.73    0.81
  -3  -3   1   25.06    0.73
  -3  -3   1   26.21    0.74
   2   3  -1  211.64    3.96
   2   3  -1  218.63    4.11
  -2  -3   1  218.41    4.39
  -2  -3   1  209.92    3.89
  -2  -3   1  219.26    3.91
  -2  -3   1  215.92    4.16
  -2  -3   1  216.26    4.20
   1   3  -1   79.02    1.64
   1   3  -1   81.42    1.55
   1   3  -1   80.22    1.68
   1   3  -1   78.12    1.60
  -1  -3   1   80.42    1.51
  -1  -3   1   79.60    1.68
  -1  -3   1   80.02    1.66
  -1  -3   1   78.37    1.67
  -1  -3   1   76.89    1.64
  -1  -3   1   80.55    1.70
   0   3  -1    2.16    0.13
   0   3  -1    1.85    0.11
   0   3  -1    1.94    0.12
   0   3  -1    2.23    0.09
   0   3  -1    1.95    0.10
   0  -3   1    2.03    0.11
   0  -3   1    1.93    0.09
   0  -3   1    2.01    0.12
   0  -3   1    1.95    0.12
  -1   3  -1   21.15    0.50
  -1   3  -1   20.72    0.52
  -1   3  -1   21.36    0.56
   1  -3   1   19.70    0.49
   1  -3   1   20.78    0.44
   1  -3   1   20.44    0.56
  -2   3  -1    0.95    0.08
  -2   3  -1    0.83    0.10
  -2   3  -1    0.81    0.09
  -2   3  -1    1.04    0.09
   2  -3   1    0.91    0.07
   2  -3   1    0.85    0.11
  -3   3  -1   92.60    1.93
  -3   3  -1   90.55    1.89
  -3   3  -1   92.55    1.99
  -3   3  -1   96.50    1.89
   3  -3   1   93.41    2.12
   3  -3   1   98.79    2.06
  -4   3  -1    0.43    0.08
  -4   3  -1    0.80    0.11
   4  -3   1    0.73    0.15
  -5   3  -1    2.21    0.19
  -5   3  -1    2.04    0.17
   5  -3   1    2.09    0.25
  -6   3  -1    0.55    0.12
  -6   3  -1    0.55    0.12
  -7   3  -1    3.27    0.26
  -7   3  -1    3.95    0.28
  -7  -2   1    5.92    0.41
  -7  -2   1    6.50    0.43
  -6  -2   1    2.22    0.24
  -6  -2   1    1.81    0.22
  -5  -2   1   18.38    0.65
  -5  -2   1   18.38    0.65
   4   2  -1   33.58    0.78
  -4  -2   1   33.84    0.92
  -4  -2   1   34.27    0.92
   3   2  -1   30.40    0.69
  -3  -2   1   31.10    0.81
  -3  -2   1   31.11    0.81
   2   2  -1   17.09    0.42
   2   2  -1   16.89    0.46
   2   2  -1   17.28    0.51
  -2  -2   1   16.79    0.53
  -2  -2   1   17.31    0.50
  -2  -2   1   17.49    0.36
  -2  -2   1   18.07    0.50
   1   2  -1  940.88   20.23
   1   2  -1  950.13   18.51
   1   2  -1 1000.00   19.21
   1   2  -1  945.56   19.47
  -1  -2   1  934.30   18.24
  -1  -2   1  948.21   19.67
  -1  -2   1  986.23   18.97
  -1  -2   1  978.00   20.02
  -1  -2   1  926.25   20.71
  -1  -2   1  947.06   20.25
   0   2  -1    1.25    0.08
   0   2  -1    1.16    0.08
   0   2  -1    1.17    0.07
   0   2  -1    1.25    0.09
   0   2  -1    1.20    0.06
   0  -2   1    0.86    0.06
   0  -2   1    1.15    0.08
   0  -2   1    1.16    0.09
   0  -2   1    1.04    0.06
   0  -2   1    1.16    0.08
  -1   2  -1  116.72    2.25
  -1   2  -1  117.74    2.24
  -1   2  -1  116.51    2.22
  -1   2  -1  119.82    2.39
   1  -2   1  116.24    2.30
   1  -2   1  116.24    2.38
  -2   2  -1    3.00    0.13
  -2   2  -1    3.01    0.13
  -2   2  -1    3.06    0.14
  -2   2  -1    3.12    0.16
   2  -2   1    2.87    0.18
  -3   2  -1    0.06    0.05
  -3   2  -1    0.12    0.04
  -3   2  -1    0.20    0.05
  -3   2  -1    0.10    0.04
   3  -2   1    0.07    0.05
   3  -2   1    0.11    0.05
  -4   2  -1    1.23    0.11
  -4   2  -1    1.34    0.12
  -4   2  -1    1.14    0.14
  -4   2  -1    1.19    0.12
   4  -2   1    1.04    0.16
  -5   2  -1    6.77    0.31
  -5   2  -1    6.26    0.29
   5  -2   1    6.09    0.40
  -6   2  -1    3.42    0.24
  -6   2  -1    3.59    0.25
  -7   2  -1    1.27    0.18
  -7   2  -1    1.51    0.19
  -7  -1   1    5.50    0.38
  -7  -1   1    5.05    0.36
   6   1  -1   -0.01    0.08
  -6  -1   1   -0.01    0.06
  -6  -1   1   -0.03    0.07
  -5  -1   1    7.26    0.37
  -5  -1   1    6.91    0.36
   4   1  -1   34.59    0.78
  -4  -1   1   36.47    0.93
  -4  -1   1   36.13    0.93
   3   1  -1   34.85    0.74
  -3  -1   1   36.11    0.87
  -3  -1   1   35.05    0.86
   2   1  -1   24.69    0.66
   2   1  -1   24.15    0.57
   2   1  -1   24.58    0.52
  -2  -1   1   24.09    0.58
  -2  -1   1   23.83    0.60
  -2  -1   1   24.11    0.60
   1   1  -1    3.33    0.12
   1   1  -1    3.72    0.14
   1   1  -1    3.64    0.15
  -1  -1   1    3.63    0.15
  -1  -1   1    3.50    0.15
  -1  -1   1    3.35    0.15
  -1  -1   1    3.44    0.11
  -1  -1   1    3.36    0.11
   0   1  -1    5.87    0.15
   0   1  -1    5.74    0.16
   0   1  -1    5.65    0.17
   0   1  -1    6.10    0.18
   0   1  -1    5.91    0.18
   0   1  -1    5.80    0.17
   0   1  -1    5.85    0.14
   0  -1   1    6.35    0.15
   0  -1   1    5.93    0.14
   0  -1   1    5.91    0.18
   0  -1   1    5.73    0.16
   0  -1   1    6.18    0.17
  -1   1  -1   72.50    1.39
  -1   1  -1   73.69    1.51
  -1   1  -1   73.69    1.40
  -1   1  -1   73.76    1.40
   1  -1   1   69.79    1.50
  -2   1  -1   77.50    1.52
  -2   1  -1   78.46    1.48
  -2   1  -1   77.38    1.50
  -2   1  -1   74.55    1.47
   2  -1   1   75.73    1.67
  -3   1  -1    6.36    0.21
  -3   1  -1    6.38    0.25
  -3   1  -1    6.81    0.23
  -3   1  -1    6.74    0.22
   3  -1   1    7.10    0.25
   3  -1   1    6.35    0.32
  -4   1  -1   51.67    1.12
  -4   1  -1   50.73    1.16
  -4   1  -1   48.45    1.08
  -4   1  -1   49.67    1.09
   4  -1   1   50.85    1.18
   4  -1   1   47.63    1.32
  -5   1  -1   19.72    0.59
  -5   1  -1   19.21    0.57
   5  -1   1   18.06    0.74
  -6   1  -1    0.56    0.12
  -6   1  -1    0.50    0.11
   6  -1   1    0.64    0.18
  -7   1  -1    0.06    0.08
  -7   1  -1    0.17    0.09
  -7   0   1    0.72    0.16
  -7   0   1    0.54    0.15
   6   0  -1   19.31    0.83
  -6   0   1   21.06    0.72
  -6   0   1   18.66    0.69
   5   0  -1   19.07    0.77
  -5   0   1   19.93    0.65
  -5   0   1   19.76    0.66
  -4   0   1   17.62    0.54
  -4   0   1   17.96    0.56
  -4   0   1   18.02    0.56
   3   0  -1    0.91    0.07
  -3   0   1    0.85    0.09
  -3   0   1    0.78    0.10
  -3   0   1    0.79    0.10
   2   0  -1    7.18    0.19
  -2   0   1    6.68    0.24
  -2   0   1    6.84    0.24
   1   0  -1   87.30    1.68
   1   0  -1   90.46    1.62
  -1   0   1   86.72    1.68
  -1   0   1   85.12    1.70
  -1   0   1   87.47    1.60
  -1   0   1   88.54    1.60
   0   0  -1   49.70    0.96
   0   0  -1   44.19    0.95
   0   0   1   50.70    0.95
   0   0   1   50.51    0.95
   0   0   1   51.00    0.97
  -2   0  -1    0.36    0.04
  -2   0  -1    0.46    0.04
  -2   0  -1    0.39    0.03
  -2   0  -1    0.48    0.04
  -3   0  -1   23.61    0.54
  -3   0  -1   24.20    0.56
  -3   0  -1   23.74    0.58
  -3   0  -1   23.46    0.56
   3   0   1   24.09    0.58
  -4   0  -1   10.16    0.34
  -4   0  -1    9.20    0.35
  -4   0  -1    9.31    0.32
  -4   0  -1    9.74    0.33
   4   0   1   10.29    0.36
   4   0   1    9.12    0.45
  -5   0  -1    0.65    0.11
  -5   0  -1    0.47    0.10
   5   0   1    0.39    0.13
  -6   0  -1    0.14    0.07
  -6   0  -1    0.10    0.07
   6   0   1    0.02    0.08
  -7   0  -1    6.54    0.36
  -7   0  -1    5.67    0.35
  -7   1   1    1.18    0.19
  -7   1   1    1.29    0.20
   6  -1  -1    0.06    0.09
  -6   1   1   -0.05    0.06
  -6   1   1    0.02    0.07
   5  -1  -1    7.76    0.45
  -5   1   1    8.04    0.38
  -5   1   1    7.78    0.37
   4  -1  -1    1.29    0.18
  -4   1   1    1.22    0.14
  -4   1   1    1.16    0.13
  -4   1   1    1.26    0.14
   3  -1  -1    0.02    0.03
   3  -1  -1    0.00    0.03
  -3   1   1    0.03    0.03
  -3   1   1    0.03    0.03
  -3   1   1    0.03    0.03
   2  -1  -1    6.38    0.17
   2  -1  -1    7.12    0.28
  -2   1   1    6.54    0.23
  -2   1   1    6.35    0.23
   1  -1  -1   50.82    0.96
   1  -1  -1   51.04    1.09
   1  -1  -1   51.55    1.01
  -1   1   1   52.83    1.10
  -1   1   1   49.61    1.01
  -1   1   1   50.78    0.96
  -1   1   1   51.08    1.02
  -1   1   1   51.59    1.03
   0  -1  -1   54.13    1.12
   0  -1  -1   54.82    1.01
   0  -1  -1   54.12    1.05
   0  -1  -1   53.80    1.01
   0   1   1   54.87    1.02
   0   1   1   54.07    1.12
   0   1   1   55.10    1.05
   0   1   1   53.32    1.00
  -1  -1  -1    8.38    0.19
  -1  -1  -1    8.83    0.20
  -1  -1  -1    8.45    0.20
  -1  -1  -1    8.32    0.26
   1   1   1    9.21    0.26
  -2  -1  -1    9.04    0.25
  -2  -1  -1    9.26    0.24
  -2  -1  -1    8.96    0.23
  -2  -1  -1    9.14    0.25
   2   1   1    9.08    0.23
   2   1   1    9.27    0.34
  -3  -1  -1    0.70    0.07
  -3  -1  -1    0.75    0.07
  -3  -1  -1    0.70    0.08
  -3  -1  -1    0.80    0.08
   3   1   1    0.74    0.08
  -4  -1  -1   62.10    1.33
  -4  -1  -1   61.43    1.33
  -4  -1  -1   59.65    1.35
  -4  -1  -1   61.79    1.31
   4   1   1   61.92    1.38
  -5  -1  -1   49.37    1.17
  -5  -1  -1   48.73    1.17
  -6  -1  -1    0.74    0.13
  -6  -1  -1    0.60    0.13
   6   1   1    0.62    0.17
  -7  -1  -1    0.26    0.11
  -7  -1  -1    0.29    0.11
  -7   2   1    0.18    0.10
  -7   2   1    0.19    0.11
   6  -2  -1    1.06    0.22
  -6   2   1    1.16    0.17
  -6   2   1    1.31    0.18
   5  -2  -1   11.11    0.56
  -5   2   1   11.85    0.46
  -5   2   1   11.01    0.46
   4  -2  -1   10.17    0.48
  -4   2   1   11.45    0.42
  -4   2   1   11.49    0.41
   3  -2  -1    1.60    0.16
   3  -2  -1    1.68    0.09
  -3   2   1    1.81    0.13
  -3   2   1    1.74    0.13
  -3   2   1    1.64    0.14
   2  -2  -1   46.96    0.88
   2  -2  -1   42.23    1.07
  -2   2   1   45.45    0.99
  -2   2   1   45.63    0.97
   1  -2  -1   83.19    1.53
   1  -2  -1   81.87    1.60
   1  -2  -1   81.01    1.71
  -1   2   1   83.63    1.52
  -1   2   1   84.14    1.72
  -1   2   1   81.71    1.63
  -1   2   1   82.83    1.61
   0  -2  -1    5.38    0.14
   0  -2  -1    5.53    0.15
   0  -2  -1    5.39    0.16
   0  -2  -1    5.46    0.17
   0  -2  -1    5.49    0.17
   0   2   1    5.27    0.15
   0   2   1    5.23    0.17
   0   2   1    5.32    0.14
   0   2   1    5.73    0.21
   0   2   1    5.32    0.16
  -1  -2  -1   33.21    0.68
  -1  -2  -1   31.80    0.74
  -1  -2  -1   31.79    0.71
   1   2   1   32.83    0.73
   1   2   1   32.29    0.61
  -2  -2  -1    6.31    0.20
  -2  -2  -1    6.28    0.21
  -2  -2  -1    6.06    0.28
  -2  -2  -1    6.38    0.22
   2   2   1    6.46    0.27
   2   2   1    6.72    0.21
  -3  -2  -1   12.85    0.39
  -3  -2  -1   13.06    0.37
  -3  -2  -1   12.56    0.38
  -3  -2  -1   13.18    0.39
  -3  -2  -1   13.16    0.39
   3   2   1   12.68    0.38
  -4  -2  -1   61.80    1.31
  -4  -2  -1   60.09    1.36
  -4  -2  -1   60.69    1.35
  -4  -2  -1   59.20    1.34
   4   2   1   60.82    1.37
  -5  -2  -1    9.73    0.40
  -5  -2  -1    9.55    0.40
  -6  -2  -1    0.01    0.05
  -6  -2  -1    0.05    0.07
  -7  -2  -1    0.49    0.13
  -7  -2  -1    0.40    0.13
  -7   3   1    6.40    0.40
  -7   3   1    6.03    0.38
  -6   3   1    0.24    0.10
  -6   3   1    0.14    0.09
   5  -3  -1    6.54    0.42
  -5   3   1    6.62    0.35
  -5   3   1    6.50    0.33
   4  -3  -1    0.10    0.07
  -4   3   1    0.07    0.05
  -4   3   1    0.05    0.04
   3  -3  -1    7.13    0.23
   3  -3  -1    6.80    0.34
  -3   3   1    7.20    0.29
  -3   3   1    7.74    0.30
  -3   3   1    7.68    0.31
   2  -3  -1   13.50    0.45
   2  -3  -1   13.40    0.33
  -2   3   1   13.70    0.41
  -2   3   1   13.09    0.39
   1  -3  -1   74.18    1.42
   1  -3  -1   72.57    1.60
   1  -3  -1   73.58    1.53
   1  -3  -1   74.69    1.50
  -1   3   1   75.50    1.40
  -1   3   1   76.41    1.60
  -1   3   1   75.56    1.39
  -1   3   1   76.19    1.53
  -1   3   1   75.58    1.50
   0  -3  -1   23.63    0.54
   0  -3  -1   23.01    0.55
   0  -3  -1   23.98    0.50
   0  -3  -1   23.04    0.58
   0  -3  -1   24.49    0.61
   0   3   1   23.00    0.55
   0   3   1   23.65    0.54
   0   3   1   23.16    0.51
  -1  -3  -1    1.57    0.12
  -1  -3  -1    1.64    0.07
  -1  -3  -1    1.51    0.11
  -1  -3  -1    1.45    0.11
  -1  -3  -1    1.49    0.07
  -1  -3  -1    1.41    0.10
   1   3   1    1.47    0.09
   1   3   1    1.55    0.08
   1   3   1    1.86    0.12
  -2  -3  -1   46.71    1.05
  -2  -3  -1   47.57    1.14
  -2  -3  -1   47.04    1.03
   2   3   1   47.50    0.91
  -3  -3  -1   30.89    0.78
  -3  -3  -1   31.10    0.73
  -3  -3  -1   30.59    0.77
  -3  -3  -1   30.33    0.77
   3   3   1   30.95    0.61
  -4  -3  -1   16.74    0.54
  -4  -3  -1   16.62    0.50
  -4  -3  -1   16.74    0.54
  -5  -3  -1    4.70    0.28
  -5  -3  -1    3.82    0.26
  -6  -3  -1    7.19    0.38
  -6  -3  -1    7.28    0.39
  -7  -3  -1    3.26    0.29
  -7  -3  -1    3.58    0.31
  -7   4   1    1.74    0.24
  -7   4   1    1.66    0.22
  -6   4   1    0.04    0.07
  -6   4   1    0.16    0.08
   5  -4  -1    4.72    0.35
  -5   4   1    4.32    0.29
  -5   4   1    3.76    0.26
   4  -4  -1    1.74    0.21
  -4   4   1    1.76    0.17
  -4   4   1    1.56    0.17
   3  -4  -1   20.04    0.49
   3  -4  -1   19.01    0.65
  -3   4   1   19.04    0.56
  -3   4   1   19.75    0.59
   2  -4  -1    1.14    0.13
   2  -4  -1    1.27    0.09
   2  -4  -1    1.18    0.10
  -2   4   1    0.94    0.11
  -2   4   1    1.24    0.11
  -2   4   1    1.13    0.12
   1  -4  -1   26.56    0.67
   1  -4  -1   26.99    0.66
   1  -4  -1   28.30    0.61
   1  -4  -1   26.66    0.71
  -1   4   1   27.52    0.69
  -1   4   1   28.59    0.58
  -1   4   1   27.76    0.66
  -1   4   1   27.87    0.58
   0  -4  -1    0.10    0.05
   0  -4  -1    0.08    0.03
   0  -4  -1    0.03    0.03
   0  -4  -1    0.03    0.02
   0  -4  -1    0.08    0.04
   0   4   1    0.02    0.03
   0   4   1    0.08    0.03
   0   4   1    0.07    0.03
   0   4   1    0.03    0.03
  -1  -4  -1    0.30    0.08
  -1  -4  -1    0.28    0.04
  -1  -4  -1    0.28    0.06
  -1  -4  -1    0.25    0.06
  -1  -4  -1    0.33    0.06
   1   4   1    0.24    0.05
   1   4   1    0.26    0.06
   1   4   1    0.34    0.06
  -2  -4  -1    4.91    0.23
  -2  -4  -1    4.40    0.24
  -2  -4  -1    4.53    0.25
   2   4   1    4.96    0.18
   2   4   1    4.46    0.19
  -3  -4  -1    2.35    0.18
  -3  -4  -1    2.10    0.17
  -3  -4  -1    2.04    0.20
   3   4   1    2.23    0.12
  -4  -4  -1    2.99    0.22
  -4  -4  -1    2.84    0.21
  -4  -4  -1    2.83    0.21
  -5  -4  -1    4.37    0.29
  -5  -4  -1    4.01    0.28
  -6  -4  -1    2.25    0.24
  -6  -4  -1    2.04    0.23
  -7  -4  -1    0.14    0.10
  -7  -4  -1    0.10    0.10
  -6   5   1    7.83    0.44
  -6   5   1    9.26    0.45
   5  -5  -1    2.25    0.27
  -5   5   1    2.35    0.23
  -5   5   1    2.22    0.21
   4  -5  -1    1.08    0.17
  -4   5   1    1.09    0.14
  -4   5   1    1.22    0.16
   3  -5  -1    4.42    0.21
   3  -5  -1    4.59    0.29
   3  -5  -1    4.65    0.24
  -3   5   1    5.14    0.28
  -3   5   1    4.61    0.25
   2  -5  -1    2.40    0.14
   2  -5  -1    2.21    0.19
   2  -5  -1    2.22    0.15
  -2   5   1    2.40    0.17
  -2   5   1    2.04    0.15
   1  -5  -1   53.11    1.19
   1  -5  -1   53.21    1.10
   1  -5  -1   53.08    1.28
   1  -5  -1   55.21    1.21
  -1   5   1   55.21    1.07
  -1   5   1   54.23    1.23
  -1   5   1   53.63    1.18
  -1   5   1   54.33    1.06
   0  -5  -1   35.35    0.92
   0  -5  -1   32.11    0.82
   0  -5  -1   34.27    0.87
   0  -5  -1   34.70    0.81
   0  -5  -1   34.56    0.73
   0   5   1   33.20    0.83
   0   5   1   33.75    0.76
   0   5   1   33.49    0.81
  -1  -5  -1   51.60    1.04
  -1  -5  -1   52.61    1.26
  -1  -5  -1   52.65    1.17
  -1  -5  -1   51.89    1.22
  -1  -5  -1   49.96    1.18
   1   5   1   52.29    1.18
   1   5   1   52.21    1.09
   1   5   1   52.73    1.14
  -2  -5  -1    2.81    0.21
  -2  -5  -1    2.72    0.20
  -2  -5  -1    2.44    0.18
  -2  -5  -1    2.79    0.21
  -2  -5  -1    2.66    0.11
   2   5   1    2.62    0.16
   2   5   1    2.60    0.15
  -3  -5  -1   11.46    0.47
  -3  -5  -1   11.18    0.44
  -3  -5  -1   10.30    0.48
   3   5   1   11.07    0.35
  -4  -5  -1    7.18    0.37
  -4  -5  -1    6.71    0.36
  -4  -5  -1    6.97    0.42
  -4  -5  -1    6.17    0.34
  -5  -5  -1    1.26    0.18
  -5  -5  -1    1.50    0.20
  -6  -5  -1    5.17    0.36
  -6  -5  -1    5.23    0.37
  -7  -5  -1    9.59    0.54
  -7  -5  -1   10.58    0.56
   6  -6  -1    1.40    0.19
  -6   6   1    1.49    0.22
  -6   6   1    1.53    0.21
   5  -6  -1    1.10    0.21
   5  -6  -1    0.66    0.13
  -5   6   1    0.97    0.16
  -5   6   1    0.66    0.15
   4  -6  -1    7.27    0.34
   4  -6  -1    7.73    0.44
  -4   6   1    7.56    0.37
  -4   6   1    7.00    0.38
   3  -6  -1    8.13    0.35
   3  -6  -1    8.53    0.43
  -3   6   1    9.16    0.41
  -3   6   1    8.85    0.38
   2  -6  -1   16.03    0.50
   2  -6  -1   15.62    0.57
   2  -6  -1   16.60    0.46
  -2   6   1   16.01    0.55
  -2   6   1   14.89    0.51
   1  -6  -1   21.23    0.59
   1  -6  -1   20.70    0.62
   1  -6  -1   21.09    0.54
   1  -6  -1   21.96    0.70
   1  -6  -1   20.43    0.66
  -1   6   1   21.44    0.51
  -1   6   1   21.91    0.50
  -1   6   1   21.36    0.64
  -1   6   1   21.53    0.61
   0  -6  -1    4.55    0.22
   0  -6  -1    4.71    0.26
   0  -6  -1    4.52    0.19
   0  -6  -1    4.55    0.25
   0  -6  -1    4.38    0.28
   0   6   1    4.51    0.23
   0   6   1    4.65    0.25
   0   6   1    4.66    0.21
  -1  -6  -1    3.57    0.16
  -1  -6  -1    3.55    0.26
  -1  -6  -1    4.63    0.25
  -1  -6  -1    3.31    0.20
  -1  -6  -1    3.64    0.23
   1   6   1    3.68    0.22
   1   6   1    3.73    0.21
   1   6   1    3.55    0.19
  -2  -6  -1    4.10    0.17
  -2  -6  -1    4.46    0.29
  -2  -6  -1    4.85    0.25
  -2  -6  -1    4.41    0.17
  -2  -6  -1    4.72    0.28
  -2  -6  -1    4.31    0.26
   2   6   1    4.99    0.26
   2   6   1    4.32    0.22
   2   6   1    4.18    0.23
  -3  -6  -1    0.17    0.08
  -3  -6  -1    0.14    0.07
  -3  -6  -1    0.15    0.08
  -3  -6  -1    0.06    0.06
   3   6   1    0.11    0.06
  -4  -6  -1    0.43    0.13
  -4  -6  -1    0.57    0.15
  -4  -6  -1    0.44    0.12
  -4  -6  -1    0.61    0.15
  -5  -6  -1   21.42    0.79
  -5  -6  -1   22.33    0.83
  -6  -6  -1   24.90    0.89
  -6  -6  -1   21.76    0.87
  -7  -6  -1    3.20    0.34
  -7  -6  -1    3.27    0.35
   6  -7  -1    0.27    0.11
  -6   7   1    0.19    0.11
  -6   7   1    0.15    0.11
   5  -7  -1    4.21    0.29
  -5   7   1    4.47    0.33
  -5   7   1    4.10    0.30
   4  -7  -1    2.55    0.28
   4  -7  -1    2.87    0.22
  -4   7   1    2.77    0.24
  -4   7   1    3.11    0.27
   3  -7  -1   12.44    0.57
   3  -7  -1   12.84    0.48
  -3   7   1   12.21    0.49
  -3   7   1   12.79    0.53
   2  -7  -1   37.01    1.11
   2  -7  -1   40.83    0.93
   2  -7  -1   41.40    0.93
   2  -7  -1   39.52    1.01
  -2   7   1   41.79    1.09
  -2   7   1   40.55    1.03
   1  -7  -1    2.25    0.23
   1  -7  -1    2.57    0.21
   1  -7  -1    1.91    0.20
   1  -7  -1    2.19    0.17
   1  -7  -1    2.10    0.15
  -1   7   1    2.30    0.19
  -1   7   1    2.39    0.21
  -1   7   1    2.16    0.13
  -1   7   1    2.57    0.14
   0  -7  -1    2.04    0.19
   0  -7  -1    1.96    0.14
   0  -7  -1    2.25    0.20
   0  -7  -1    1.90    0.22
   0  -7  -1    1.85    0.16
   0   7   1    1.87    0.16
   0   7   1    1.78    0.18
   0   7   1    2.18    0.16
  -1  -7  -1   41.94    0.91
  -1  -7  -1   40.99    1.09
  -1  -7  -1   42.84    1.05
  -1  -7  -1   39.48    1.16
  -1  -7  -1   39.97    1.09
   1   7   1   42.40    0.98
   1   7   1   42.05    1.02
   1   7   1   42.26    1.07
  -2  -7  -1   38.18    0.99
  -2  -7  -1   36.46    0.82
  -2  -7  -1   38.93    1.13
  -2  -7  -1   37.23    1.04
  -2  -7  -1   38.54    1.07
   2   7   1   38.51    0.93
   2   7   1   36.44    0.95
   2   7   1   37.30    1.00
  -3  -7  -1    7.43    0.40
  -3  -7  -1    7.84    0.44
  -3  -7  -1    7.14    0.42
  -3  -7  -1    8.04    0.44
   3   7   1    7.34    0.33
  -4  -7  -1   11.25    0.56
  -4  -7  -1   11.25    0.54
  -4  -7  -1   11.24    0.52
  -4  -7  -1   10.57    0.55
  -4  -7  -1   11.34    0.58
   4   7   1   11.00    0.43
  -5  -7  -1    5.00    0.37
  -5  -7  -1    5.17    0.40
  -6  -7  -1    5.42    0.41
  -6  -7  -1    5.31    0.44
  -7  -7  -1    1.73    0.28
  -7  -7  -1    2.00    0.31
   5  -8  -1    1.80    0.21
  -5   8   1    1.53    0.23
  -5   8   1    1.52    0.21
   4  -8  -1    2.74    0.30
   4  -8  -1    2.83    0.24
  -4   8   1    2.76    0.25
  -4   8   1    2.58    0.27
   3  -8  -1    1.73    0.23
   3  -8  -1    1.57    0.17
  -3   8   1    1.49    0.18
  -3   8   1    1.80    0.22
   2  -8  -1    0.49    0.10
   2  -8  -1    0.43    0.13
   2  -8  -1    0.33    0.09
  -2   8   1    0.47    0.12
  -2   8   1    0.78    0.15
   1  -8  -1    9.74    0.46
   1  -8  -1    9.95    0.41
   1  -8  -1   10.50    0.37
  -1   8   1   11.09    0.44
  -1   8   1    9.82    0.32
  -1   8   1   10.20    0.46
   0  -8  -1   59.85    1.48
   0  -8  -1   60.04    1.29
   0  -8  -1   62.30    1.53
   0  -8  -1   62.74    1.61
   0  -8  -1   58.96    1.43
   0   8   1   60.44    1.43
   0   8   1   59.79    1.48
   0   8   1   59.97    1.32
  -1  -8  -1   43.19    0.95
  -1  -8  -1   40.17    1.13
  -1  -8  -1   43.17    1.24
  -1  -8  -1   41.18    1.08
  -1  -8  -1   41.71    1.14
   1   8   1   41.20    1.10
   1   8   1   39.89    1.05
   1   8   1   41.36    1.01
  -2  -8  -1    2.26    0.26
  -2  -8  -1    2.19    0.23
  -2  -8  -1    2.25    0.15
  -2  -8  -1    2.41    0.23
   2   8   1    2.30    0.19
  -3  -8  -1    0.85    0.19
  -3  -8  -1    0.88    0.17
  -3  -8  -1    0.77    0.06
  -3  -8  -1    0.94    0.18
   3   8   1    0.71    0.13
  -4  -8  -1    0.05    0.08
  -4  -8  -1    0.00    0.08
  -4  -8  -1    0.10    0.10
  -4  -8  -1    0.08    0.08
  -4  -8  -1    0.18    0.10
   4   8   1    0.11    0.08
  -5  -8  -1    0.12    0.11
  -5  -8  -1    0.15    0.11
  -5  -8  -1    0.16    0.12
  -5  -8  -1   -0.05    0.09
  -6  -8  -1    5.82    0.45
  -6  -8  -1    6.84    0.51
  -6  -8  -1    5.44    0.48
   5  -9  -1    0.19    0.10
  -5   9   1    0.24    0.12
  -5   9   1    0.23    0.13
   4  -9  -1    6.52    0.37
  -4   9   1    6.72    0.40
  -4   9   1    7.79    0.46
   3  -9  -1    5.41    0.33
   3  -9  -1    5.26    0.39
  -3   9   1    5.86    0.39
  -3   9   1    5.92    0.36
   2  -9  -1   35.68    0.99
   2  -9  -1   35.30    0.89
   2  -9  -1   32.71    1.08
  -2   9   1   33.67    1.06
  -2   9   1   35.81    1.01
   1  -9  -1   29.59    0.76
   1  -9  -1   28.46    0.93
   1  -9  -1   27.86    0.84
  -1   9   1   30.38    0.93
  -1   9   1   27.22    0.85
  -1   9   1   29.10    0.68
   0  -9  -1    1.95    0.16
   0  -9  -1    2.27    0.20
   0  -9  -1    2.09    0.22
   0   9   1    2.32    0.18
   0   9   1    1.78    0.21
   0   9   1    1.84    0.20
  -1  -9  -1    7.85    0.43
  -1  -9  -1    6.95    0.40
  -1  -9  -1    7.54    0.31
  -1  -9  -1    8.80    0.51
  -1  -9  -1    7.62    0.38
   1   9   1    7.54    0.38
   1   9   1    7.54    0.40
   1   9   1    7.59    0.35
  -2  -9  -1    7.50    0.49
  -2  -9  -1    7.56    0.30
  -2  -9  -1    7.94    0.44
  -2  -9  -1    7.61    0.43
   2   9   1    7.78    0.38
  -3  -9  -1   10.86    0.61
  -3  -9  -1   10.41    0.55
  -3  -9  -1   10.63    0.30
  -3  -9  -1   10.55    0.54
   3   9   1   10.14    0.45
  -4  -9  -1    0.03    0.09
  -4  -9  -1    0.06    0.10
  -4  -9  -1   -0.01    0.07
  -4  -9  -1   -0.06    0.08
   4   9   1    0.00    0.08
  -5  -9  -1    3.22    0.34
  -5  -9  -1    2.26    0.33
  -5  -9  -1    2.43    0.33
  -6  -9  -1    1.72    0.30
  -6  -9  -1    1.59    0.31
  -6  -9  -1    1.77    0.31
   4 -10  -1    0.21    0.10
  -4  10   1   -0.02    0.07
  -4  10   1    0.08    0.10
   3 -10  -1    1.24    0.18
  -3  10   1    1.24    0.21
  -3  10   1    1.00    0.18
   2 -10  -1    0.56    0.16
   2 -10  -1    0.57    0.13
   2 -10  -1    0.50    0.12
  -2  10   1    0.42    0.13
  -2  10   1    0.32    0.13
   1 -10  -1    0.93    0.18
   1 -10  -1    0.69    0.13
   1 -10  -1    1.14    0.14
  -1  10   1    0.97    0.10
  -1  10   1    0.85    0.18
  -1  10   1    1.23    0.18
   0 -10  -1    3.25    0.21
   0 -10  -1    3.45    0.29
   0 -10  -1    3.04    0.25
   0  10   1    3.11    0.27
   0  10   1    3.21    0.29
   0  10   1    3.29    0.22
  -1 -10  -1   10.22    0.51
  -1 -10  -1   10.51    0.39
   1  10   1    9.74    0.43
  -2 -10  -1    7.39    0.45
  -2 -10  -1    7.07    0.44
  -2 -10  -1    7.42    0.51
  -2 -10  -1    7.27    0.31
   2  10   1    7.21    0.38
  -3 -10  -1    3.26    0.33
  -3 -10  -1    3.42    0.38
  -3 -10  -1    3.27    0.33
  -3 -10  -1    3.11    0.16
   3  10   1    2.85    0.25
  -4 -10  -1    0.26    0.14
  -4 -10  -1    0.24    0.16
  -4 -10  -1    0.53    0.18
  -4 -10  -1    0.16    0.12
   4  10   1    0.34    0.13
  -5 -10  -1    0.15    0.12
  -5 -10  -1    0.27    0.16
   4 -11  -1    0.00    0.07
  -4  11   1    0.00    0.09
  -4  11   1    0.08    0.12
   3 -11  -1    0.83    0.17
  -3  11   1    0.65    0.16
  -3  11   1    0.84    0.20
   2 -11  -1    4.89    0.30
   2 -11  -1    4.55    0.33
  -2  11   1    4.76    0.35
  -2  11   1    4.68    0.39
   1 -11  -1    5.90    0.36
   1 -11  -1    5.74    0.41
   1 -11  -1    5.81    0.31
  -1  11   1    5.43    0.37
  -1  11   1    5.58    0.40
   0 -11  -1    4.77    0.27
   0 -11  -1    4.24    0.32
   0 -11  -1    4.97    0.36
   0  11   1    4.32    0.26
   0  11   1    4.90    0.37
  -1 -11  -1    0.65    0.17
  -1 -11  -1    0.71    0.12
   1  11   1    0.82    0.15
  -2 -11  -1    1.56    0.15
  -2 -11  -1    1.47    0.23
   2  11   1    1.36    0.19
  -3 -11  -1    0.13    0.06
  -3 -11  -1   -0.02    0.11
  -3 -11  -1    0.17    0.12
   3  11   1    0.32    0.12
  -4 -11  -1    1.70    0.29
  -4 -11  -1    2.90    0.35
  -4 -11  -1    2.59    0.37
   4  11   1    2.51    0.27
  -5 -11  -1    2.30    0.34
  -5 -11  -1    2.57    0.40
   5  11   1    2.31    0.28
   3 -12  -1    0.05    0.08
  -3  12   1    0.00    0.09
  -3  12   1    0.03    0.10
   2 -12  -1    1.23    0.17
   2 -12  -1    0.98    0.18
  -2  12   1    1.02    0.22
  -2  12   1    1.16    0.21
   1 -12  -1    0.45    0.12
   1 -12  -1    0.47    0.14
  -1  12   1    0.72    0.19
  -1  12   1    0.46    0.15
   0 -12  -1    0.04    0.06
   0  12   1    0.08    0.08
  -1 -12  -1    0.02    0.06
   1  12   1    0.00    0.08
  -2 -12  -1    4.66    0.27
   2  12   1    5.01    0.35
  -3 -12  -1    4.31    0.22
   3  12   1    3.85    0.33
   4  12   1   -0.07    0.10
   2 -13  -1    1.02    0.20
   2 -13  -1    0.70    0.15
  -2  13   1    0.58    0.18
  -2  13   1    0.99    0.23
   1 -13  -1    2.49    0.24
   0 -13  -1    1.20    0.17
   0  13   1    1.56    0.17
  -1 -13  -1    1.21    0.16
   1  13   1    0.99    0.17
  -2 -13  -1   10.30    0.43
   2  13   1   10.20    0.52
  -3 -13  -1    0.68    0.11
   3  13   1    0.51    0.17
   0 -14  -1    1.27    0.18
  -1 -14  -1    0.35    0.11
   1  14   1    0.26    0.13
   3  12  -2    6.37    0.42
  -3 -12   2    6.75    0.35
   2  12  -2    0.88    0.17
  -2 -12   2    0.61    0.13
   1  12  -2    5.85    0.31
  -1 -12   2    5.70    0.34
   0 -12   2   16.90    0.62
  -1  12  -2    0.81    0.21
  -1  12  -2    0.51    0.16
   1 -12   2    0.66    0.18
   1 -12   2    0.66    0.14
  -2  12  -2    6.58    0.49
  -2  12  -2    6.73    0.47
   2 -12   2    6.46    0.45
   4  11  -2    0.77    0.20
   3  11  -2    4.16    0.34
  -3 -11   2    4.10    0.26
   2  11  -2   15.79    0.62
  -2 -11   2   16.54    0.58
   1  11  -2    3.15    0.24
  -1 -11   2    2.97    0.23
  -1 -11   2    2.98    0.31
   0  11  -2    0.09    0.10
   0  11  -2    0.03    0.08
   0 -11   2    0.09    0.07
   0 -11   2    0.07    0.10
   0 -11   2    0.18    0.12
  -1  11  -2    1.28    0.22
  -1  11  -2    1.37    0.24
   1 -11   2    1.27    0.21
   1 -11   2    1.08    0.16
  -2  11  -2    2.10    0.29
  -2  11  -2    2.28    0.27
   2 -11   2    2.17    0.26
  -3  11  -2    1.47    0.26
  -3  11  -2    1.86    0.26
   3 -11   2    1.59    0.22
   5  10  -2    1.20    0.23
   4  10  -2    1.13    0.21
   3  10  -2    6.11    0.39
  -3 -10   2    6.63    0.32
  -3 -10   2    6.00    0.45
   2  10  -2    0.19    0.10
  -2 -10   2    0.06    0.07
  -2 -10   2    0.29    0.12
   1  10  -2    0.04    0.07
  -1 -10   2    0.09    0.07
  -1 -10   2    0.03    0.08
   0  10  -2    7.69    0.28
   0  10  -2    7.62    0.46
   0  10  -2    8.06    0.45
   0 -10   2    7.79    0.45
   0 -10   2    7.63    0.45
   0 -10   2    7.63    0.36
  -1  10  -2   13.75    0.64
  -1  10  -2   15.95    0.65
   1 -10   2   12.84    0.59
   1 -10   2   14.49    0.52
   1 -10   2   13.33    0.63
  -2  10  -2    0.39    0.14
  -2  10  -2    0.51    0.15
   2 -10   2    0.14    0.12
   2 -10   2    0.46    0.13
  -3  10  -2    2.83    0.30
  -3  10  -2    2.57    0.27
   3 -10   2    1.95    0.23
  -4  10  -2    0.79    0.19
  -4  10  -2    1.19    0.21
   4 -10   2    1.00    0.18
   5   9  -2    0.16    0.13
  -5  -9   2    0.31    0.16
  -5  -9   2    0.16    0.16
  -5  -9   2    0.37    0.18
   4   9  -2    2.25    0.26
  -4  -9   2    2.82    0.36
  -4  -9   2    2.46    0.32
  -4  -9   2    2.81    0.38
   3   9  -2   -0.05    0.07
  -3  -9   2    0.07    0.06
  -3  -9   2    0.08    0.08
   2   9  -2    0.51    0.13
  -2  -9   2    0.64    0.11
  -2  -9   2    0.57    0.15
   1   9  -2    5.35    0.35
   1   9  -2    5.81    0.38
   1   9  -2    5.55    0.30
  -1  -9   2    5.37    0.36
  -1  -9   2    5.40    0.28
  -1  -9   2    5.80    0.36
   0   9  -2   16.53    0.68
   0   9  -2   16.65    0.47
   0   9  -2   16.09    0.64
   0  -9   2   16.02    0.65
   0  -9   2   16.16    0.53
   0  -9   2   17.85    0.66
  -1   9  -2    0.15    0.09
  -1   9  -2    0.00    0.07
   1  -9   2    0.00    0.07
   1  -9   2   -0.02    0.06
   1  -9   2    0.03    0.06
  -2   9  -2    1.11    0.19
  -2   9  -2    0.90    0.16
   2  -9   2    1.23    0.21
   2  -9   2    1.12    0.16
  -3   9  -2    1.02    0.19
  -3   9  -2    0.70    0.15
   3  -9   2    0.98    0.16
   3  -9   2    0.93    0.20
  -4   9  -2    0.34    0.12
  -4   9  -2    0.37    0.13
   4  -9   2    0.25    0.11
  -6  -8   2    6.15    0.55
  -6  -8   2    6.55    0.53
   5   8  -2    1.99    0.25
  -5  -8   2    2.72    0.36
  -5  -8   2    2.83    0.34
   4   8  -2    0.04    0.09
  -4  -8   2    0.11    0.12
  -4  -8   2    0.02    0.10
  -4  -8   2   -0.04    0.08
  -4  -8   2   -0.08    0.06
   3   8  -2    3.47    0.27
  -3  -8   2    3.15    0.32
  -3  -8   2    3.44    0.35
  -3  -8   2    3.75    0.33
  -3  -8   2    3.56    0.21
  -3  -8   2    3.00    0.34
   2   8  -2   18.77    0.63
  -2  -8   2   18.14    0.56
  -2  -8   2   17.02    0.71
  -2  -8   2   18.26    0.70
  -2  -8   2   18.64    0.80
   1   8  -2    0.26    0.09
   1   8  -2    0.40    0.12
   1   8  -2    0.25    0.10
  -1  -8   2    0.28    0.08
  -1  -8   2    0.22    0.09
  -1  -8   2    0.25    0.10
   0   8  -2    1.14    0.18
   0   8  -2    1.11    0.11
   0   8  -2    1.02    0.16
   0  -8   2    1.06    0.12
   0  -8   2    1.14    0.16
   0  -8   2    0.95    0.16
  -1   8  -2    4.04    0.29
  -1   8  -2    3.93    0.27
   1  -8   2    3.03    0.27
   1  -8   2    3.42    0.21
   1  -8   2    3.91    0.26
  -2   8  -2    1.34    0.19
  -2   8  -2    1.62    0.19
   2  -8   2    1.54    0.17
   2  -8   2    1.79    0.23
  -3   8  -2    2.66    0.26
  -3   8  -2    2.58    0.24
   3  -8   2    2.55    0.22
   3  -8   2    3.03    0.30
  -4   8  -2   14.07    0.62
  -4   8  -2   14.70    0.59
   4  -8   2   14.19    0.55
  -5   8  -2    5.91    0.38
  -5   8  -2    5.93    0.40
   5  -8   2    5.83    0.35
  -6  -7   2    1.49    0.30
  -6  -7   2    2.10    0.31
   5   7  -2    0.12    0.11
  -5  -7   2    0.07    0.11
  -5  -7   2    0.19    0.12
   4   7  -2    1.08    0.17
  -4  -7   2    0.92    0.20
  -4  -7   2    0.90    0.20
  -4  -7   2    0.93    0.21
   3   7  -2    0.68    0.14
  -3  -7   2    0.72    0.18
  -3  -7   2    0.91    0.18
  -3  -7   2    0.57    0.16
  -3  -7   2    0.72    0.10
   2   7  -2    1.22    0.18
   2   7  -2    1.19    0.16
   2   7  -2    1.35    0.16
  -2  -7   2    1.35    0.22
  -2  -7   2    1.60    0.23
  -2  -7   2    1.76    0.20
  -2  -7   2    1.13    0.18
  -2  -7   2    1.17    0.12
  -2  -7   2    1.36    0.18
   1   7  -2    8.73    0.39
   1   7  -2    8.61    0.41
   1   7  -2    8.01    0.34
  -1  -7   2    7.99    0.39
  -1  -7   2    8.47    0.33
  -1  -7   2    7.63    0.40
  -1  -7   2    8.46    0.43
  -1  -7   2    8.17    0.39
  -1  -7   2    8.63    0.48
   0   7  -2    0.21    0.07
   0   7  -2    0.17    0.08
   0   7  -2    0.20    0.08
   0  -7   2    0.25    0.07
   0  -7   2    0.38    0.10
   0  -7   2    0.34    0.09
  -1   7  -2   12.64    0.49
  -1   7  -2   12.64    0.51
   1  -7   2   12.39    0.47
   1  -7   2   12.59    0.52
   1  -7   2   12.65    0.41
  -2   7  -2    2.21    0.21
  -2   7  -2    2.17    0.20
   2  -7   2    1.83    0.17
   2  -7   2    1.55    0.20
  -3   7  -2    5.83    0.34
  -3   7  -2    5.95    0.33
   3  -7   2    5.94    0.38
   3  -7   2    6.22    0.31
  -4   7  -2    0.05    0.07
  -4   7  -2    0.11    0.07
   4  -7   2    0.14    0.10
   4  -7   2    0.08    0.07
  -5   7  -2    0.01    0.07
  -5   7  -2   -0.03    0.06
   5  -7   2    0.02    0.06
  -6  -6   2    1.12    0.25
  -6  -6   2    1.11    0.24
   5   6  -2    5.29    0.34
  -5  -6   2    4.55    0.40
  -5  -6   2    5.82    0.42
   4   6  -2    2.60    0.23
  -4  -6   2    2.46    0.27
  -4  -6   2    2.92    0.30
  -4  -6   2    3.05    0.30
   3   6  -2    6.18    0.32
  -3  -6   2    5.96    0.37
  -3  -6   2    5.70    0.36
  -3  -6   2    5.77    0.24
  -3  -6   2    5.61    0.39
   2   6  -2   10.77    0.44
   2   6  -2   11.17    0.46
   2   6  -2   11.08    0.42
  -2  -6   2    9.87    0.50
  -2  -6   2   10.15    0.45
  -2  -6   2   10.30    0.46
  -2  -6   2   11.12    0.49
  -2  -6   2   10.53    0.36
   1   6  -2   26.01    0.76
   1   6  -2   26.63    0.79
   1   6  -2   26.83    0.71
  -1  -6   2   26.50    0.81
  -1  -6   2   27.07    0.67
  -1  -6   2   27.27    0.80
  -1  -6   2   27.32    0.79
  -1  -6   2   27.00    0.81
   0   6  -2    0.18    0.05
   0   6  -2    0.07    0.05
   0   6  -2    0.26    0.08
   0   6  -2    0.23    0.06
   0   6  -2    0.22    0.05
   0  -6   2    0.30    0.10
   0  -6   2    0.19    0.08
   0  -6   2    0.22    0.09
   0  -6   2    0.20    0.07
   0  -6   2    0.01    0.05
   0  -6   2    0.26    0.06
  -1   6  -2    2.68    0.19
  -1   6  -2    2.49    0.21
   1  -6   2    2.83    0.22
   1  -6   2    2.91    0.19
   1  -6   2    2.68    0.16
  -2   6  -2    0.96    0.14
  -2   6  -2    1.05    0.13
   2  -6   2    1.09    0.12
   2  -6   2    0.76    0.14
  -3   6  -2   28.21    0.84
  -3   6  -2   29.87    0.81
   3  -6   2   28.87    0.79
   3  -6   2   29.75    0.94
  -4   6  -2    0.65    0.12
  -4   6  -2    0.61    0.13
   4  -6   2    0.59    0.11
   4  -6   2    0.75    0.17
  -5   6  -2    6.35    0.35
  -5   6  -2    6.67    0.37
   5  -6   2    6.18    0.32
  -6   6  -2    3.71    0.28
  -6   6  -2    3.16    0.28
   6  -6   2    3.57    0.26
  -7  -5   2    0.47    0.18
  -7  -5   2    0.67    0.20
  -6  -5   2   14.23    0.71
  -6  -5   2   14.37    0.69
  -5  -5   2    8.70    0.51
  -5  -5   2    9.47    0.52
   4   5  -2    0.70    0.13
  -4  -5   2    0.57    0.15
  -4  -5   2    0.70    0.16
  -4  -5   2    0.56    0.16
   3   5  -2    4.90    0.27
  -3  -5   2    5.28    0.33
  -3  -5   2    5.42    0.34
  -3  -5   2    6.20    0.36
  -3  -5   2    5.17    0.21
   2   5  -2    7.58    0.32
   2   5  -2    7.47    0.34
   2   5  -2    7.12    0.35
  -2  -5   2    7.97    0.38
  -2  -5   2    7.46    0.36
  -2  -5   2    7.09    0.27
  -2  -5   2    7.42    0.35
   1   5  -2    1.77    0.16
   1   5  -2    1.51    0.16
   1   5  -2    1.57    0.14
  -1  -5   2    1.74    0.17
  -1  -5   2    1.55    0.16
  -1  -5   2    1.42    0.18
  -1  -5   2    1.53    0.15
  -1  -5   2    1.59    0.19
  -1  -5   2    1.39    0.11
  -1  -5   2    1.55    0.15
   0   5  -2    5.08    0.27
   0   5  -2    5.02    0.18
   0   5  -2    5.48    0.26
   0   5  -2    5.01    0.20
   0  -5   2    4.84    0.24
   0  -5   2    5.34    0.27
   0  -5   2    5.47    0.31
   0  -5   2    5.38    0.21
   0  -5   2    5.50    0.28
   0  -5   2    5.39    0.27
  -1   5  -2    6.70    0.31
  -1   5  -2    7.31    0.30
   1  -5   2    7.20    0.29
   1  -5   2    7.13    0.25
   1  -5   2    7.47    0.33
  -2   5  -2   41.70    0.98
  -2   5  -2   39.81    1.00
   2  -5   2   41.78    0.97
   2  -5   2   41.57    0.86
   2  -5   2   39.68    1.08
  -3   5  -2    8.12    0.35
  -3   5  -2    8.03    0.33
   3  -5   2    8.93    0.43
   3  -5   2    8.18    0.32
  -4   5  -2    0.04    0.05
  -4   5  -2    0.06    0.06
   4  -5   2    0.02    0.06
   4  -5   2    0.01    0.04
  -5   5  -2    0.67    0.13
  -5   5  -2    0.63    0.12
   5  -5   2    0.68    0.11
   5  -5   2    0.82    0.18
  -6   5  -2    0.67    0.13
  -6   5  -2    0.73    0.14
   6  -5   2    0.72    0.13
  -7  -4   2   13.70    0.69
  -7  -4   2   14.25    0.72
  -6  -4   2   16.16    0.73
  -6  -4   2   17.30    0.74
  -5  -4   2    1.09    0.19
  -5  -4   2    1.11    0.20
   4   4  -2    3.13    0.22
  -4  -4   2    2.46    0.24
  -4  -4   2    2.84    0.26
   3   4  -2    5.97    0.28
  -3  -4   2    5.83    0.20
  -3  -4   2    5.97    0.20
  -3  -4   2    5.26    0.32
  -3  -4   2    6.47    0.36
  -3  -4   2    5.86    0.33
   2   4  -2   89.72    1.93
   2   4  -2   93.28    1.98
   2   4  -2   93.59    1.87
  -2  -4   2   89.27    2.03
  -2  -4   2   94.47    1.80
  -2  -4   2   92.16    2.06
  -2  -4   2   90.84    2.01
  -2  -4   2   94.25    2.04
   1   4  -2   64.04    1.41
   1   4  -2   61.13    1.36
   1   4  -2   63.37    1.31
  -1  -4   2   62.28    1.42
  -1  -4   2   63.09    1.47
  -1  -4   2   63.77    1.42
  -1  -4   2   63.03    1.26
  -1  -4   2   61.85    1.42
   0   4  -2   46.85    1.12
   0   4  -2   49.32    0.96
   0   4  -2   48.20    0.99
   0   4  -2   48.56    1.09
   0  -4   2   50.01    1.12
   0  -4   2   49.74    1.13
   0  -4   2   47.93    0.99
   0  -4   2   49.21    1.14
   0  -4   2   50.35    1.12
  -1   4  -2    0.84    0.10
  -1   4  -2    0.89    0.10
  -1   4  -2    1.00    0.11
   1  -4   2    0.89    0.07
   1  -4   2    0.85    0.11
   1  -4   2    0.90    0.09
  -2   4  -2    0.78    0.12
  -2   4  -2    0.85    0.10
  -2   4  -2    1.04    0.10
  -2   4  -2    1.04    0.11
   2  -4   2    0.89    0.13
   2  -4   2    1.04    0.09
   2  -4   2    0.98    0.07
  -3   4  -2    0.14    0.06
  -3   4  -2    0.05    0.04
  -3   4  -2    0.04    0.04
   3  -4   2    0.15    0.05
   3  -4   2    0.20    0.08
  -4   4  -2    1.49    0.15
  -4   4  -2    1.49    0.14
   4  -4   2    1.20    0.18
   4  -4   2    1.25    0.12
  -5   4  -2    0.78    0.13
  -5   4  -2    0.73    0.12
   5  -4   2    0.90    0.18
  -6   4  -2    9.57    0.41
  -6   4  -2    9.35    0.43
  -7  -3   2    0.10    0.13
  -7  -3   2    0.15    0.12
  -6  -3   2    3.29    0.32
  -6  -3   2    2.92    0.30
  -5  -3   2   19.00    0.71
  -5  -3   2   18.59    0.71
   4   3  -2    7.49    0.33
  -4  -3   2    7.95    0.40
  -4  -3   2    8.12    0.41
   3   3  -2    1.04    0.13
   3   3  -2    0.91    0.11
  -3  -3   2    1.34    0.07
  -3  -3   2    1.20    0.15
  -3  -3   2    1.05    0.06
  -3  -3   2    1.40    0.17
  -3  -3   2    1.37    0.16
   2   3  -2   43.33    1.06
   2   3  -2   44.52    0.98
   2   3  -2   45.59    1.04
  -2  -3   2   44.10    1.10
  -2  -3   2   45.57    1.09
  -2  -3   2   43.58    1.08
  -2  -3   2   44.24    1.09
  -2  -3   2   44.03    0.92
   1   3  -2   41.31    0.94
   1   3  -2   40.57    0.97
   1   3  -2   42.61    0.96
   1   3  -2   41.52    0.90
  -1  -3   2   41.54    0.97
  -1  -3   2   41.13    0.86
  -1  -3   2   42.46    0.99
  -1  -3   2   40.77    0.98
   0   3  -2    0.85    0.06
   0   3  -2    0.92    0.09
   0   3  -2    1.00    0.09
   0   3  -2    0.90    0.07
   0   3  -2    0.73    0.09
   0  -3   2    0.73    0.08
   0  -3   2    0.78    0.08
   0  -3   2    0.83    0.07
   0  -3   2    0.75    0.09
  -1   3  -2    6.98    0.26
  -1   3  -2    6.66    0.24
  -1   3  -2    7.62    0.28
   1  -3   2    6.85    0.27
   1  -3   2    7.15    0.19
   1  -3   2    6.64    0.23
  -2   3  -2   61.29    1.28
  -2   3  -2   60.04    1.34
  -2   3  -2   59.80    1.24
  -2   3  -2   59.32    1.26
   2  -3   2   61.74    1.26
   2  -3   2   59.85    1.39
  -3   3  -2   49.74    1.21
  -3   3  -2   52.96    1.14
  -3   3  -2   53.70    1.13
  -3   3  -2   53.91    1.16
   3  -3   2   53.57    1.33
  -4   3  -2   62.77    1.34
  -4   3  -2   64.02    1.38
   4  -3   2   61.24    1.60
  -5   3  -2    4.01    0.24
  -5   3  -2    4.06    0.23
   5  -3   2    4.64    0.34
  -6   3  -2    0.07    0.06
  -6   3  -2    0.06    0.06
  -7   3  -2    0.55    0.13
  -7   3  -2    0.65    0.13
  -7  -2   2    8.64    0.52
  -7  -2   2    9.40    0.54
  -6  -2   2   21.22    0.80
  -6  -2   2   23.03    0.83
  -5  -2   2    4.96    0.33
  -5  -2   2    5.32    0.34
   4   2  -2   14.13    0.45
  -4  -2   2   15.28    0.56
  -4  -2   2   14.07    0.54
   3   2  -2    0.31    0.08
   3   2  -2    0.44    0.08
  -3  -2   2    0.28    0.09
  -3  -2   2    0.31    0.08
   2   2  -2    5.90    0.23
   2   2  -2    6.34    0.25
  -2  -2   2    6.06    0.20
  -2  -2   2    6.35    0.29
  -2  -2   2    5.28    0.26
  -2  -2   2    6.21    0.28
  -2  -2   2    5.55    0.26
   1   2  -2   13.57    0.37
   1   2  -2   12.35    0.37
   1   2  -2   12.97    0.35
   1   2  -2   12.78    0.39
  -1  -2   2   12.75    0.40
  -1  -2   2   12.55    0.33
  -1  -2   2   13.61    0.39
  -1  -2   2   12.81    0.40
  -1  -2   2   12.75    0.39
   0   2  -2  128.43    2.54
   0   2  -2  131.70    2.48
   0   2  -2  122.45    2.42
   0   2  -2  128.11    2.32
   0   2  -2  126.00    2.30
   0  -2   2  124.71    2.45
   0  -2   2  129.21    2.52
   0  -2   2  125.20    2.54
   0  -2   2  125.07    2.31
  -1   2  -2   71.96    1.50
  -1   2  -2   71.11    1.42
  -1   2  -2   71.91    1.41
  -1   2  -2   69.95    1.39
   1  -2   2   69.33    1.50
   1  -2   2   69.73    1.42
  -2   2  -2   20.47    0.49
  -2   2  -2   20.12    0.53
  -2   2  -2   20.81    0.49
  -2   2  -2   21.21    0.48
   2  -2   2   21.04    0.59
  -3   2  -2    8.01    0.26
  -3   2  -2    8.17    0.27
  -3   2  -2    8.07    0.30
  -3   2  -2    8.67    0.26
   3  -2   2    7.96    0.36
  -4   2  -2    1.64    0.15
  -4   2  -2    1.83    0.13
  -4   2  -2    1.72    0.12
  -4   2  -2    1.86    0.13
   4  -2   2    1.56    0.15
   4  -2   2    2.10    0.22
  -5   2  -2    5.25    0.25
  -5   2  -2    5.49    0.26
   5  -2   2    5.22    0.37
  -6   2  -2    0.32    0.09
  -6   2  -2    0.20    0.08
   6  -2   2    0.12    0.10
  -7   2  -2   12.28    0.49
  -7   2  -2   11.84    0.49
  -7  -1   2    1.36    0.23
  -7  -1   2    2.02    0.26
  -6  -1   2    5.07    0.36
  -6  -1   2    5.20    0.35
  -5  -1   2    0.14    0.08
  -5  -1   2    0.28    0.10
   4   1  -2    8.44    0.31
  -4  -1   2    7.77    0.37
  -4  -1   2    8.69    0.38
   3   1  -2   52.44    1.10
  -3  -1   2   53.07    1.23
  -3  -1   2   52.16    1.22
   2   1  -2    7.45    0.27
   2   1  -2    7.72    0.30
   2   1  -2    7.54    0.25
  -2  -1   2    7.35    0.21
  -2  -1   2    7.37    0.21
  -2  -1   2    7.71    0.30
  -2  -1   2    7.47    0.29
   1   1  -2  719.04   15.43
   1   1  -2  707.29   14.92
   1   1  -2  724.56   15.15
   1   1  -2  719.14   14.09
  -1  -1   2  714.28   14.07
  -1  -1   2  700.66   15.51
  -1  -1   2  737.77   15.23
  -1  -1   2  701.08   15.76
   0   1  -2   10.69    0.23
   0   1  -2   10.11    0.29
   0   1  -2   10.31    0.27
   0   1  -2   10.76    0.28
   0   1  -2   10.50    0.22
   0  -1   2   10.71    0.29
   0  -1   2   10.70    0.24
   0  -1   2   10.70    0.27
   0  -1   2   11.05    0.28
  -1   1  -2    8.44    0.24
  -1   1  -2    8.58    0.27
  -1   1  -2    8.53    0.23
  -1   1  -2    8.18    0.22
  -1   1  -2    8.24    0.21
   1  -1   2    8.25    0.26
   1  -1   2    8.32    0.20
  -2   1  -2   30.29    0.62
  -2   1  -2   30.97    0.64
  -2   1  -2   30.50    0.61
  -2   1  -2   30.07    0.66
   2  -1   2   30.78    0.78
  -3   1  -2  134.89    2.62
  -3   1  -2  131.70    2.54
  -3   1  -2  137.88    2.56
  -3   1  -2  134.99    2.59
   3  -1   2  135.18    2.89
  -4   1  -2   20.24    0.53
  -4   1  -2   20.71    0.52
  -4   1  -2   19.78    0.51
  -4   1  -2   19.94    0.56
   4  -1   2   21.04    0.73
   4  -1   2   21.79    0.57
  -5   1  -2    9.77    0.35
  -5   1  -2   10.12    0.36
   5  -1   2   10.23    0.52
  -6   1  -2    4.37    0.25
  -6   1  -2    4.43    0.25
   6  -1   2    4.19    0.37
  -7   1  -2    0.96    0.15
  -7   1  -2    1.33    0.16
  -7   0   2    0.05    0.09
  -7   0   2   -0.07    0.07
   6   0  -2    0.07    0.10
  -6   0   2    0.20    0.11
  -6   0   2    0.14    0.09
   5   0  -2   57.00    1.59
  -5   0   2   56.68    1.42
  -5   0   2   56.57    1.42
   4   0  -2   13.69    0.41
  -4   0   2   13.89    0.50
  -4   0   2   13.10    0.49
   3   0  -2    3.24    0.16
  -3   0   2    3.42    0.20
  -3   0   2    3.00    0.19
   2   0  -2    0.43    0.06
   2   0  -2    0.38    0.06
  -2   0   2    0.42    0.07
  -2   0   2    0.36    0.03
  -2   0   2    0.44    0.07
   1   0  -2    0.01    0.02
   1   0  -2    0.01    0.02
   1   0  -2    0.02    0.03
  -1   0   2    0.03    0.03
  -1   0   2    0.01    0.03
  -1   0   2    0.00    0.02
  -1   0   2    0.00    0.03
   0   0  -2  230.41    5.22
   0   0  -2  225.57    4.46
   0   0  -2  229.46    5.02
   0   0  -2  226.49    4.87
   0   0  -2  222.85    5.00
   0   0   2  228.42    4.46
   0   0   2  225.91    5.25
   0   0   2  242.78    5.00
   0   0   2  227.29    4.94
  -1   0  -2  210.03    4.20
  -1   0  -2  205.59    4.17
  -1   0  -2  203.31    4.28
   1   0   2  208.70    4.10
  -2   0  -2   75.23    1.49
  -2   0  -2   77.20    1.50
  -3   0  -2   14.19    0.33
  -3   0  -2   14.82    0.36
  -3   0  -2   15.06    0.34
  -3   0  -2   14.86    0.37
   3   0   2   14.20    0.52
  -4   0  -2    0.16    0.05
  -4   0  -2    0.19    0.05
  -4   0  -2    0.25    0.06
  -4   0  -2    0.23    0.06
   4   0   2    0.32    0.10
   4   0   2    0.30    0.06
  -5   0  -2    0.87    0.11
  -5   0  -2    0.85    0.10
   5   0   2    0.84    0.17
  -6   0  -2    1.08    0.14
  -6   0  -2    1.36    0.14
   6   0   2    1.32    0.23
  -7   0  -2    2.35    0.21
  -7   0  -2    1.65    0.18
  -7   1   2    5.13    0.37
  -7   1   2    5.13    0.37
   6  -1  -2   34.35    1.19
  -6   1   2   35.86    1.05
  -6   1   2   32.16    1.00
   5  -1  -2    0.93    0.18
  -5   1   2    0.81    0.15
  -5   1   2    1.04    0.16
   4  -1  -2    0.24    0.07
   4  -1  -2    0.15    0.08
  -4   1   2    0.14    0.07
  -4   1   2    0.13    0.06
   3  -1  -2    1.56    0.11
   3  -1  -2    1.58    0.16
  -3   1   2    1.34    0.13
  -3   1   2    1.44    0.13
  -3   1   2    1.65    0.14
   2  -1  -2   71.88    1.59
   2  -1  -2   71.45    1.39
   2  -1  -2   70.63    1.45
  -2   1   2   73.11    1.50
  -2   1   2   71.57    1.48
   1  -1  -2   15.57    0.40
   1  -1  -2   15.11    0.38
   1  -1  -2   15.10    0.36
  -1   1   2   15.24    0.40
  -1   1   2   15.57    0.39
  -1   1   2   15.18    0.34
  -1   1   2   15.22    0.35
   0  -1  -2  215.63    4.91
   0  -1  -2  218.46    4.40
   0  -1  -2  236.94    4.19
   0  -1  -2  216.18    4.36
   0  -1  -2  238.34    4.21
   0  -1  -2  220.13    5.02
   0   1   2  222.02    4.44
   0   1   2  223.32    4.43
   0   1   2  252.56    4.42
   0   1   2  210.31    4.73
   0   1   2  218.46    4.95
  -1  -1  -2    9.73    0.22
  -1  -1  -2   10.05    0.23
   1   1   2    9.89    0.28
  -2  -1  -2    6.00    0.16
  -2  -1  -2    6.16    0.16
  -3  -1  -2   21.48    0.48
  -3  -1  -2   22.74    0.52
  -3  -1  -2   22.56    0.50
  -3  -1  -2   22.46    0.51
  -4  -1  -2   14.98    0.44
  -4  -1  -2   14.70    0.40
  -4  -1  -2   14.52    0.41
  -4  -1  -2   14.49    0.41
   4   1   2   14.56    0.42
  -5  -1  -2    6.86    0.29
  -5  -1  -2    7.23    0.30
  -6  -1  -2    1.73    0.17
  -6  -1  -2    1.95    0.18
   6   1   2    1.87    0.27
  -7  -1  -2    1.05    0.15
  -7  -1  -2    1.49    0.18
  -7   2   2    1.87    0.24
  -7   2   2    1.76    0.24
   6  -2  -2    0.21    0.11
  -6   2   2    0.35    0.12
  -6   2   2    0.12    0.09
   5  -2  -2    0.89    0.18
  -5   2   2    0.90    0.15
  -5   2   2    1.04    0.15
   4  -2  -2   41.41    1.17
  -4   2   2   40.85    1.03
  -4   2   2   41.34    1.06
   3  -2  -2    0.18    0.07
   3  -2  -2    0.22    0.05
  -3   2   2    0.24    0.07
  -3   2   2    0.35    0.07
  -3   2   2    0.24    0.07
   2  -2  -2    3.58    0.15
   2  -2  -2    4.02    0.18
   2  -2  -2    4.69    0.23
  -2   2   2    4.19    0.20
  -2   2   2    3.93    0.19
   1  -2  -2    3.21    0.14
   1  -2  -2    3.37    0.13
   1  -2  -2    3.25    0.15
  -1   2   2    3.27    0.15
  -1   2   2    3.64    0.13
  -1   2   2    3.54    0.12
  -1   2   2    3.30    0.15
   0  -2  -2   63.65    1.20
   0  -2  -2   65.76    1.27
   0  -2  -2   65.09    1.32
   0  -2  -2   64.14    1.32
   0  -2  -2   63.34    1.20
   0   2   2   64.40    1.26
   0   2   2   62.61    1.31
   0   2   2   66.17    1.37
   0   2   2   62.82    1.21
  -1  -2  -2   20.65    0.52
  -1  -2  -2   21.14    0.49
  -1  -2  -2   20.91    0.44
  -1  -2  -2   20.45    0.45
   1   2   2   21.49    0.49
   1   2   2   21.07    0.51
  -2  -2  -2    6.60    0.19
  -2  -2  -2    6.38    0.20
  -2  -2  -2    6.38    0.18
  -2  -2  -2    6.38    0.19
   2   2   2    6.63    0.19
   2   2   2    6.58    0.18
   2   2   2    6.36    0.27
  -3  -2  -2   33.66    0.73
  -3  -2  -2   34.73    0.76
  -3  -2  -2   33.77    0.76
  -3  -2  -2   33.72    0.75
   3   2   2   34.09    0.75
  -4  -2  -2    1.47    0.12
  -4  -2  -2    1.63    0.12
  -4  -2  -2    1.31    0.12
  -4  -2  -2    1.80    0.12
   4   2   2    1.39    0.12
  -5  -2  -2    0.06    0.06
  -5  -2  -2    0.01    0.04
  -6  -2  -2    0.93    0.14
  -6  -2  -2    1.14    0.15
  -7  -2  -2    0.67    0.14
  -7  -2  -2    1.29    0.17
  -7   3   2    0.94    0.19
  -7   3   2    0.82    0.18
  -6   3   2    0.56    0.14
  -6   3   2    0.19    0.10
   5  -3  -2    4.50    0.34
  -5   3   2    4.32    0.28
  -5   3   2    3.84    0.28
   4  -3  -2    3.67    0.28
  -4   3   2    3.56    0.24
  -4   3   2    4.23    0.25
   3  -3  -2    0.54    0.08
   3  -3  -2    0.41    0.10
  -3   3   2    0.52    0.09
  -3   3   2    0.33    0.08
  -3   3   2    0.38    0.08
   2  -3  -2   48.27    1.04
   2  -3  -2   45.99    0.97
   2  -3  -2   47.26    1.13
  -2   3   2   48.75    1.09
  -2   3   2   47.22    1.05
   1  -3  -2  103.20    1.96
   1  -3  -2  106.51    2.06
   1  -3  -2  103.34    2.11
   1  -3  -2  102.88    2.16
  -1   3   2  105.23    2.09
  -1   3   2  105.58    2.22
  -1   3   2  105.82    2.17
  -1   3   2  106.49    1.95
  -1   3   2  105.86    1.95
  -1   3   2  103.19    2.05
   0  -3  -2   27.40    0.65
   0  -3  -2   27.38    0.56
   0  -3  -2   27.47    0.61
   0  -3  -2   27.79    0.68
   0  -3  -2   27.93    0.63
   0   3   2   27.24    0.57
   0   3   2   26.90    0.64
   0   3   2   27.30    0.71
   0   3   2   27.85    0.61
   0   3   2   27.09    0.63
  -1  -3  -2   11.77    0.36
  -1  -3  -2   11.61    0.32
  -1  -3  -2   11.60    0.35
  -1  -3  -2   11.51    0.30
   1   3   2   12.02    0.34
   1   3   2   11.54    0.27
   1   3   2   11.60    0.30
   1   3   2   11.82    0.38
  -2  -3  -2   40.73    1.05
  -2  -3  -2   42.98    0.90
  -2  -3  -2   42.98    0.97
  -2  -3  -2   42.89    0.92
   2   3   2   45.19    0.94
   2   3   2   44.94    1.04
  -3  -3  -2   14.41    0.42
  -3  -3  -2   14.98    0.44
  -3  -3  -2   14.17    0.42
  -3  -3  -2   14.37    0.40
   3   3   2   14.73    0.41
  -4  -3  -2    0.29    0.07
  -4  -3  -2    0.40    0.09
  -4  -3  -2    0.48    0.08
  -4  -3  -2    0.37    0.08
  -4  -3  -2    0.47    0.09
   4   3   2    0.65    0.09
  -5  -3  -2    8.08    0.35
  -5  -3  -2    7.49    0.35
  -6  -3  -2    4.15    0.28
  -6  -3  -2    4.91    0.30
  -7  -3  -2    0.26    0.11
  -7  -3  -2    0.23    0.10
  -7   4   2    0.82    0.18
  -7   4   2    0.70    0.18
  -6   4   2    1.42    0.21
  -6   4   2    2.03    0.22
   5  -4  -2    2.59    0.28
  -5   4   2    3.40    0.26
  -5   4   2    3.39    0.25
   4  -4  -2   -0.06    0.03
  -4   4   2    0.02    0.04
  -4   4   2   -0.02    0.04
   3  -4  -2   50.91    1.06
   3  -4  -2   47.92    1.27
  -3   4   2   50.82    1.20
  -3   4   2   48.97    1.16
   2  -4  -2   17.63    0.55
   2  -4  -2   17.64    0.45
   2  -4  -2   18.14    0.50
  -2   4   2   17.93    0.51
  -2   4   2   17.23    0.53
   1  -4  -2    0.05    0.03
   1  -4  -2    0.41    0.06
   1  -4  -2    0.03    0.03
   1  -4  -2    0.12    0.05
  -1   4   2    0.06    0.03
  -1   4   2    0.02    0.03
  -1   4   2    0.05    0.03
  -1   4   2    0.06    0.05
  -1   4   2    0.02    0.03
   0  -4  -2    0.90    0.11
   0  -4  -2    1.02    0.08
   0  -4  -2    0.81    0.09
   0  -4  -2    0.91    0.09
   0  -4  -2    1.08    0.07
   0   4   2    0.73    0.08
   0   4   2    1.09    0.08
   0   4   2    0.84    0.09
   0   4   2    0.95    0.09
   0   4   2    1.05    0.13
  -1  -4  -2   30.22    0.75
  -1  -4  -2   29.94    0.60
  -1  -4  -2   29.97    0.71
  -1  -4  -2   29.62    0.60
  -1  -4  -2   29.31    0.77
   1   4   2   29.71    0.68
   1   4   2   31.45    0.74
   1   4   2   30.01    0.64
  -2  -4  -2    3.11    0.20
  -2  -4  -2    3.33    0.17
  -2  -4  -2    3.02    0.19
  -2  -4  -2    2.83    0.18
   2   4   2    2.91    0.12
  -3  -4  -2    3.52    0.22
  -3  -4  -2    4.44    0.22
  -3  -4  -2    4.23    0.28
  -3  -4  -2    4.08    0.21
  -3  -4  -2    3.90    0.19
   3   4   2    4.09    0.13
  -4  -4  -2   77.81    1.73
  -4  -4  -2   78.14    1.70
  -5  -4  -2   14.90    0.55
  -5  -4  -2   15.34    0.55
  -6  -4  -2    0.27    0.10
  -6  -4  -2    0.04    0.07
  -7  -4  -2    1.96    0.24
  -7  -4  -2    2.12    0.24
  -6   5   2    0.90    0.17
  -6   5   2    1.41    0.21
   5  -5  -2    0.31    0.12
  -5   5   2    0.09    0.08
  -5   5   2    0.21    0.09
   4  -5  -2   29.48    0.97
  -4   5   2   31.74    0.88
  -4   5   2   32.07    0.92
   3  -5  -2   44.72    1.21
   3  -5  -2   45.71    1.01
  -3   5   2   45.46    1.10
  -3   5   2   46.69    1.16
   2  -5  -2    2.80    0.18
   2  -5  -2    3.34    0.17
   2  -5  -2    3.19    0.18
   2  -5  -2    3.15    0.21
  -2   5   2    3.12    0.19
  -2   5   2    2.92    0.20
   1  -5  -2    0.09    0.06
   1  -5  -2   -0.02    0.03
   1  -5  -2    0.08    0.04
   1  -5  -2   -0.01    0.03
   1  -5  -2    0.13    0.06
   1  -5  -2   -0.03    0.03
  -1   5   2    0.06    0.04
  -1   5   2    0.03    0.03
  -1   5   2    0.04    0.03
   0  -5  -2   86.61    1.91
   0  -5  -2   86.98    1.83
   0  -5  -2   88.66    1.68
   0  -5  -2   87.04    1.82
   0  -5  -2   89.40    1.91
   0   5   2   86.93    1.83
   0   5   2   89.50    1.71
   0   5   2   86.90    1.78
  -1  -5  -2    0.73    0.10
  -1  -5  -2    0.89    0.07
  -1  -5  -2    0.84    0.11
  -1  -5  -2    0.87    0.09
  -1  -5  -2    0.73    0.12
   1   5   2    0.77    0.08
   1   5   2    0.91    0.09
   1   5   2    0.75    0.09
  -2  -5  -2  102.19    2.22
  -2  -5  -2  104.22    2.28
  -2  -5  -2  102.46    2.13
   2   5   2  107.22    1.98
   2   5   2  101.94    2.06
  -3  -5  -2   32.90    0.85
  -3  -5  -2   32.74    0.91
  -3  -5  -2   33.08    0.91
  -3  -5  -2   31.63    0.96
   3   5   2   31.55    0.71
  -4  -5  -2    6.14    0.32
  -4  -5  -2    6.32    0.34
  -5  -5  -2    6.83    0.38
  -5  -5  -2    7.31    0.38
  -6  -5  -2    0.15    0.09
  -6  -5  -2    0.29    0.11
  -7  -5  -2    0.15    0.11
  -7  -5  -2    0.35    0.14
  -6   6   2    3.90    0.31
  -6   6   2    3.48    0.32
   5  -6  -2    4.34    0.35
  -5   6   2    4.27    0.32
  -5   6   2    4.41    0.30
   4  -6  -2    9.47    0.41
   4  -6  -2    8.86    0.47
  -4   6   2    8.90    0.44
  -4   6   2    9.07    0.41
   3  -6  -2   16.58    0.49
   3  -6  -2   15.26    0.61
   3  -6  -2   16.00    0.53
  -3   6   2   15.76    0.58
  -3   6   2   15.21    0.54
   2  -6  -2   39.58    0.97
   2  -6  -2   40.34    0.89
   2  -6  -2   37.37    1.05
  -2   6   2   39.11    0.97
  -2   6   2   38.14    1.02
   1  -6  -2   92.72    1.95
   1  -6  -2   87.90    2.04
   1  -6  -2   91.91    1.80
   1  -6  -2   92.89    1.95
   1  -6  -2   92.46    2.06
  -1   6   2   91.64    1.91
  -1   6   2   93.54    1.79
  -1   6   2   91.02    1.98
   0  -6  -2   17.62    0.46
   0  -6  -2   18.22    0.52
   0  -6  -2   19.68    0.64
   0  -6  -2   18.08    0.56
   0  -6  -2   17.33    0.57
   0   6   2   17.97    0.53
   0   6   2   17.22    0.55
   0   6   2   18.44    0.49
  -1  -6  -2   12.25    0.34
  -1  -6  -2   11.46    0.48
  -1  -6  -2   12.05    0.44
  -1  -6  -2   12.12    0.44
  -1  -6  -2   12.62    0.41
   1   6   2   12.47    0.38
   1   6   2   12.84    0.41
   1   6   2   12.84    0.43
  -2  -6  -2   16.31    0.57
  -2  -6  -2   16.61    0.61
  -2  -6  -2   15.88    0.36
  -2  -6  -2   16.56    0.36
  -2  -6  -2   16.25    0.54
   2   6   2   16.60    0.49
   2   6   2   17.22    0.46
  -3  -6  -2    0.99    0.14
  -3  -6  -2    0.95    0.16
  -3  -6  -2    0.86    0.15
   3   6   2    0.96    0.10
  -4  -6  -2    0.42    0.12
  -4  -6  -2    0.50    0.14
  -4  -6  -2    0.41    0.11
  -4  -6  -2    0.45    0.12
  -5  -6  -2   10.03    0.48
  -5  -6  -2    9.48    0.47
  -5  -6  -2   10.47    0.51
  -6  -6  -2    0.60    0.16
  -6  -6  -2    0.67    0.17
  -7  -6  -2    5.29    0.41
  -7  -6  -2    4.79    0.39
   6  -7  -2    0.85    0.17
  -6   7   2    0.55    0.17
  -6   7   2    0.44    0.15
   5  -7  -2    0.55    0.13
  -5   7   2    0.60    0.15
  -5   7   2    0.72    0.17
   4  -7  -2    3.90    0.26
   4  -7  -2    3.56    0.32
  -4   7   2    3.21    0.28
  -4   7   2    4.00    0.28
   3  -7  -2   81.40    2.04
   3  -7  -2   86.75    1.76
   3  -7  -2   84.87    1.91
  -3   7   2   85.17    1.89
  -3   7   2   82.02    1.96
   2  -7  -2   23.09    0.63
   2  -7  -2   24.52    0.64
   2  -7  -2   25.11    0.70
   2  -7  -2   22.75    0.77
  -2   7   2   23.35    0.71
  -2   7   2   24.30    0.76
   1  -7  -2    0.24    0.09
   1  -7  -2    0.11    0.06
   1  -7  -2    0.23    0.08
   1  -7  -2    0.15    0.08
   1  -7  -2    0.20    0.06
  -1   7   2    0.16    0.06
  -1   7   2    0.21    0.06
  -1   7   2    0.44    0.10
   0  -7  -2    8.86    0.39
   0  -7  -2    9.12    0.39
   0  -7  -2    8.92    0.35
   0  -7  -2    8.99    0.31
   0  -7  -2    8.60    0.43
   0   7   2    8.69    0.36
   0   7   2    9.14    0.33
   0   7   2    9.45    0.39
  -1  -7  -2    0.46    0.07
  -1  -7  -2    0.69    0.10
  -1  -7  -2    0.49    0.10
  -1  -7  -2    0.68    0.12
  -1  -7  -2    0.57    0.13
   1   7   2    0.50    0.10
   1   7   2    0.58    0.09
   1   7   2    0.48    0.10
  -2  -7  -2    0.68    0.07
  -2  -7  -2    0.61    0.12
  -2  -7  -2    0.71    0.07
  -2  -7  -2    0.42    0.12
  -2  -7  -2    0.73    0.13
   2   7   2    0.89    0.11
   2   7   2    0.83    0.11
   2   7   2    0.60    0.11
  -3  -7  -2    0.86    0.17
  -3  -7  -2    0.67    0.15
  -3  -7  -2    1.30    0.17
   3   7   2    0.79    0.11
  -4  -7  -2    0.90    0.18
  -4  -7  -2    1.24    0.18
  -4  -7  -2    1.01    0.20
  -4  -7  -2    0.75    0.17
  -5  -7  -2   -0.01    0.08
  -5  -7  -2    0.10    0.09
  -5  -7  -2    0.10    0.10
  -5  -7  -2    0.07    0.09
  -6  -7  -2    1.02    0.22
  -6  -7  -2    0.97    0.22
  -6  -7  -2    1.45    0.23
  -7  -7  -2    2.35    0.32
  -7  -7  -2    2.51    0.32
  -7  -7  -2    2.26    0.30
   5  -8  -2    4.53    0.32
  -5   8   2    4.43    0.37
  -5   8   2    4.63    0.33
   4  -8  -2    8.79    0.43
   4  -8  -2    9.84    0.54
  -4   8   2    8.74    0.44
  -4   8   2    8.43    0.47
   3  -8  -2    0.81    0.13
   3  -8  -2    0.96    0.13
   3  -8  -2    0.86    0.13
   3  -8  -2    0.47    0.14
  -3   8   2    0.68    0.15
  -3   8   2    0.65    0.14
   2  -8  -2    1.18    0.18
   2  -8  -2    1.16    0.13
   2  -8  -2    1.00    0.14
  -2   8   2    1.18    0.16
  -2   8   2    1.07    0.17
   1  -8  -2    1.75    0.17
   1  -8  -2    1.91    0.15
  -1   8   2    2.22    0.15
  -1   8   2    1.92    0.20
  -1   8   2    1.70    0.17
   0  -8  -2    3.93    0.27
   0  -8  -2    4.09    0.21
   0  -8  -2    3.42    0.31
   0  -8  -2    3.93    0.27
   0  -8  -2    3.67    0.23
   0   8   2    3.77    0.24
   0   8   2    4.77    0.29
   0   8   2    3.54    0.21
  -1  -8  -2    0.03    0.05
  -1  -8  -2    0.05    0.08
  -1  -8  -2    0.01    0.05
  -1  -8  -2    0.04    0.06
  -1  -8  -2    0.05    0.04
   1   8   2    0.11    0.06
   1   8   2   -0.01    0.05
   1   8   2    0.08    0.06
  -2  -8  -2   15.29    0.60
  -2  -8  -2   16.16    0.68
  -2  -8  -2   14.80    0.60
  -2  -8  -2   15.20    0.41
   2   8   2   15.59    0.51
  -3  -8  -2    4.26    0.32
  -3  -8  -2    4.23    0.35
  -3  -8  -2    4.39    0.31
   3   8   2    4.33    0.25
  -4  -8  -2    0.08    0.08
  -4  -8  -2    0.32    0.12
  -4  -8  -2    0.12    0.09
  -5  -8  -2    1.04    0.22
  -5  -8  -2    0.86    0.18
  -5  -8  -2    0.75    0.18
  -5  -8  -2    0.57    0.18
  -5  -8  -2    0.79    0.20
  -6  -8  -2    0.39    0.17
  -6  -8  -2    0.10    0.12
  -6  -8  -2    0.32    0.15
   5  -9  -2    0.07    0.07
  -5   9   2    0.07    0.10
  -5   9   2    0.10    0.10
   4  -9  -2    0.00    0.06
  -4   9   2    0.20    0.10
  -4   9   2    0.12    0.09
   3  -9  -2    0.55    0.13
   3  -9  -2    0.83    0.13
   3  -9  -2    0.91    0.19
  -3   9   2    0.60    0.14
  -3   9   2    0.78    0.17
   2  -9  -2    6.31    0.40
   2  -9  -2    6.68    0.31
   2  -9  -2    5.72    0.32
  -2   9   2    6.19    0.35
  -2   9   2    6.65    0.40
   1  -9  -2    0.60    0.12
   1  -9  -2    0.39    0.09
   1  -9  -2    0.69    0.15
  -1   9   2    0.65    0.13
  -1   9   2    0.53    0.09
  -1   9   2    0.58    0.14
   0  -9  -2    0.49    0.15
   0  -9  -2    0.47    0.13
   0  -9  -2    0.57    0.09
   0  -9  -2    0.64    0.12
   0   9   2    0.51    0.11
   0   9   2    0.50    0.11
   0   9   2    0.39    0.12
  -1  -9  -2    0.05    0.06
  -1  -9  -2   -0.04    0.06
  -1  -9  -2    0.04    0.06
  -1  -9  -2    0.02    0.08
  -1  -9  -2    0.09    0.05
   1   9   2    0.07    0.06
   1   9   2    0.03    0.06
   1   9   2   -0.02    0.05
  -2  -9  -2    0.10    0.08
  -2  -9  -2    0.33    0.07
  -2  -9  -2    0.13    0.10
  -2  -9  -2    0.36    0.12
   2   9   2    0.15    0.08
  -3  -9  -2    2.54    0.30
  -3  -9  -2    2.13    0.26
  -3  -9  -2    2.66    0.27
   3   9   2    2.22    0.21
  -4  -9  -2    0.17    0.13
  -4  -9  -2    0.13    0.10
  -4  -9  -2    0.14    0.11
   4   9   2    0.06    0.08
  -5  -9  -2    4.75    0.39
  -5  -9  -2    5.51    0.46
  -5  -9  -2    4.94    0.41
  -6  -9  -2    5.24    0.45
  -6  -9  -2    5.11    0.47
   4 -10  -2    0.72    0.16
  -4  10   2    0.27    0.14
  -4  10   2    0.43    0.14
   3 -10  -2    2.69    0.30
   3 -10  -2    2.51    0.24
  -3  10   2    2.37    0.25
  -3  10   2    2.55    0.29
   2 -10  -2    0.96    0.16
   2 -10  -2    1.06    0.20
   2 -10  -2    1.13    0.15
  -2  10   2    1.09    0.18
  -2  10   2    1.44    0.22
   1 -10  -2    0.43    0.14
   1 -10  -2    0.73    0.12
   1 -10  -2    0.63    0.13
  -1  10   2    0.67    0.10
  -1  10   2    0.64    0.16
  -1  10   2    0.67    0.14
   0 -10  -2    2.50    0.25
   0 -10  -2    2.85    0.20
   0  10   2    3.01    0.25
   0  10   2    2.92    0.27
   0  10   2    2.35    0.20
  -1 -10  -2    4.11    0.31
  -1 -10  -2    4.14    0.23
  -1 -10  -2    4.67    0.41
  -1 -10  -2    3.71    0.32
   1  10   2    3.78    0.26
  -2 -10  -2    0.17    0.11
  -2 -10  -2    0.21    0.07
  -2 -10  -2    0.17    0.09
  -2 -10  -2    0.12    0.10
   2  10   2    0.03    0.07
  -3 -10  -2   15.30    0.71
  -3 -10  -2   15.42    0.69
  -3 -10  -2   14.08    0.73
   3  10   2   14.75    0.57
  -4 -10  -2    5.69    0.48
  -4 -10  -2    4.52    0.39
  -4 -10  -2    5.11    0.44
   4  10   2    4.65    0.32
  -5 -10  -2    5.87    0.47
  -5 -10  -2    5.47    0.50
  -5 -10  -2    6.30    0.47
  -6 -10  -2    0.15    0.14
  -6 -10  -2    0.32    0.20
   4 -11  -2    0.38    0.12
  -4  11   2    0.51    0.16
  -4  11   2    0.41    0.16
   3 -11  -2    0.05    0.07
  -3  11   2   -0.02    0.08
  -3  11   2   -0.08    0.06
   2 -11  -2    0.65    0.15
   2 -11  -2    0.82    0.19
   2 -11  -2    1.21    0.16
  -2  11   2    1.15    0.22
  -2  11   2    0.56    0.15
   1 -11  -2    7.96    0.42
   1 -11  -2    7.71    0.36
   1 -11  -2    9.03    0.51
  -1  11   2    9.11    0.51
  -1  11   2    9.25    0.47
  -1  11   2    8.02    0.31
   0 -11  -2    1.27    0.15
   0 -11  -2    1.32    0.21
   0  11   2    1.53    0.17
  -1 -11  -2    2.58    0.28
  -1 -11  -2    3.12    0.21
   1  11   2    2.96    0.25
  -2 -11  -2    0.22    0.14
  -2 -11  -2    0.22    0.11
  -2 -11  -2    0.16    0.07
   2  11   2    0.05    0.08
  -3 -11  -2    2.18    0.29
  -3 -11  -2    3.08    0.38
  -3 -11  -2    2.32    0.30
   3  11   2    2.23    0.24
  -4 -11  -2    6.33    0.47
  -4 -11  -2    6.64    0.49
  -4 -11  -2    6.38    0.55
   4  11   2    6.88    0.41
  -5 -11  -2    1.08    0.25
  -5 -11  -2    0.85    0.26
  -5 -11  -2    1.05    0.24
   3 -12  -2    0.11    0.10
  -3  12   2    0.11    0.12
  -3  12   2    0.03    0.09
   2 -12  -2    9.99    0.45
   2 -12  -2    8.71    0.48
  -2  12   2   10.67    0.60
  -2  12   2    9.03    0.51
   1 -12  -2    4.34    0.28
   1 -12  -2    4.52    0.33
  -1  12   2    4.22    0.38
  -1  12   2    4.59    0.22
   0 -12  -2    0.61    0.17
   0 -12  -2    0.38    0.10
   0  12   2    0.52    0.12
  -1 -12  -2    2.39    0.29
  -1 -12  -2    2.14    0.19
   1  12   2    2.55    0.24
  -2 -12  -2   12.48    0.44
   2  12   2   11.76    0.54
   3  12   2    0.11    0.11
  -4 -12  -2    3.82    0.46
  -4 -12  -2    2.79    0.36
  -4 -12  -2    3.67    0.39
   4  12   2    2.99    0.30
   2 -13  -2    0.29    0.11
   2 -13  -2    0.24    0.12
  -2  13   2    0.35    0.15
   1 -13  -2    1.47    0.18
   0 -13  -2    3.09    0.24
   0  13   2    3.44    0.25
  -1 -13  -2    0.69    0.13
   1  13   2    0.49    0.14
  -2 -13  -2    0.15    0.08
   2  13   2    0.27    0.14
   3  13   2    0.16    0.12
   4  13   2    0.36    0.16
   1 -14  -2    7.73    0.41
   0 -14  -2    2.90    0.25
   0  14   2    3.23    0.25
  -1 -14  -2    0.48    0.12
   1  14   2    0.30    0.13
  -2 -14  -2    5.08    0.29
   2  14   2    4.58    0.37
   2  12  -3    3.09    0.27
  -2 -12   3    3.89    0.28
  -1 -12   3    4.09    0.29
   0 -12   3    0.13    0.10
  -1  12  -3    1.31    0.24
  -1  12  -3    0.95    0.23
   1 -12   3    1.11    0.23
   1 -12   3    1.00    0.16
   3  11  -3    7.00    0.44
  -3 -11   3    7.69    0.38
   2  11  -3    0.65    0.15
  -2 -11   3    0.64    0.14
   1  11  -3    0.27    0.10
  -1 -11   3    0.09    0.08
   0  11  -3    1.43    0.25
   0 -11   3    1.48    0.18
   0 -11   3    1.28    0.22
  -1  11  -3    2.95    0.31
  -1  11  -3    1.86    0.27
   1 -11   3    2.98    0.31
   1 -11   3    2.88    0.24
  -2  11  -3    1.78    0.25
  -2  11  -3    1.42    0.25
   2 -11   3    1.71    0.24
   4  10  -3    7.80    0.47
  -4 -10   3    8.08    0.32
   3  10  -3    2.49    0.26
  -3 -10   3    2.38    0.21
   2  10  -3    2.58    0.24
  -2 -10   3    2.43    0.21
  -2 -10   3    2.25    0.28
   1  10  -3    0.19    0.09
  -1 -10   3    0.24    0.09
  -1 -10   3    0.15    0.10
   0  10  -3    0.11    0.11
   0  10  -3    0.05    0.09
   0 -10   3    0.09    0.07
   0 -10   3    0.14    0.10
   0 -10   3    0.16    0.10
  -1  10  -3   11.58    0.56
  -1  10  -3   11.26    0.58
   1 -10   3   11.52    0.56
   1 -10   3   10.51    0.45
   1 -10   3   10.12    0.55
  -2  10  -3    6.90    0.43
  -2  10  -3    7.69    0.48
   2 -10   3    7.42    0.43
  -3  10  -3    3.69    0.33
  -3  10  -3    3.92    0.36
   3 -10   3    3.47    0.30
   5   9  -3    2.88    0.31
   4   9  -3    0.51    0.15
  -4  -9   3    0.36    0.08
   3   9  -3    1.29    0.20
  -3  -9   3    0.97    0.21
  -3  -9   3    1.04    0.14
   2   9  -3    6.64    0.36
  -2  -9   3    6.79    0.34
  -2  -9   3    7.23    0.44
   1   9  -3    3.30    0.23
   1   9  -3    3.52    0.32
   1   9  -3    3.52    0.30
  -1  -9   3    3.32    0.29
  -1  -9   3    3.48    0.31
  -1  -9   3    3.14    0.22
   0   9  -3    1.10    0.20
   0   9  -3    1.08    0.18
   0  -9   3    1.14    0.14
   0  -9   3    1.46    0.20
   0  -9   3    1.10    0.18
  -1   9  -3    5.84    0.38
  -1   9  -3    5.14    0.35
   1  -9   3    5.31    0.37
   1  -9   3    5.48    0.29
   1  -9   3    4.91    0.33
  -2   9  -3    1.68    0.23
  -2   9  -3    1.93    0.23
   2  -9   3    1.70    0.24
   2  -9   3    2.29    0.23
  -3   9  -3    0.06    0.08
  -3   9  -3    0.21    0.10
   3  -9   3    0.07    0.07
  -4   9  -3    1.32    0.22
  -4   9  -3    1.75    0.22
   4  -9   3    1.54    0.20
   5   8  -3    0.12    0.12
  -5  -8   3    0.06    0.12
  -5  -8   3   -0.02    0.12
   4   8  -3    0.96    0.18
  -4  -8   3    1.10    0.23
  -4  -8   3    1.21    0.27
  -4  -8   3    1.16    0.26
  -4  -8   3    1.06    0.11
  -4  -8   3    0.91    0.21
   3   8  -3    7.19    0.40
  -3  -8   3    7.27    0.46
  -3  -8   3    7.66    0.34
   2   8  -3    3.30    0.25
  -2  -8   3    3.15    0.22
  -2  -8   3    3.67    0.30
   1   8  -3    0.63    0.15
   1   8  -3    0.60    0.14
   1   8  -3    1.03    0.14
  -1  -8   3    0.64    0.15
  -1  -8   3    0.65    0.11
  -1  -8   3    0.55    0.13
   0   8  -3    1.00    0.16
   0   8  -3    0.83    0.09
   0   8  -3    0.90    0.17
   0  -8   3    0.81    0.15
   0  -8   3    0.80    0.15
   0  -8   3    1.04    0.12
  -1   8  -3    0.48    0.13
  -1   8  -3    0.53    0.14
   1  -8   3    0.54    0.14
   1  -8   3    0.53    0.12
   1  -8   3    0.72    0.11
  -2   8  -3    2.50    0.25
  -2   8  -3    1.83    0.20
   2  -8   3    2.39    0.22
   2  -8   3    2.46    0.26
  -3   8  -3    0.50    0.13
  -3   8  -3    0.53    0.14
   3  -8   3    0.48    0.12
   3  -8   3    0.54    0.16
  -4   8  -3    4.64    0.33
  -4   8  -3    5.03    0.35
   4  -8   3    4.46    0.30
  -5   8  -3    4.68    0.34
  -5   8  -3    4.25    0.34
   5  -8   3    4.72    0.32
  -6  -7   3   -0.04    0.12
  -6  -7   3    0.01    0.12
   5   7  -3    1.10    0.20
  -5  -7   3    1.15    0.25
  -5  -7   3    1.50    0.28
   4   7  -3    0.77    0.16
  -4  -7   3    0.89    0.21
  -4  -7   3    1.35    0.25
  -4  -7   3    1.09    0.22
  -4  -7   3    0.96    0.09
   3   7  -3    0.14    0.09
  -3  -7   3    0.17    0.10
  -3  -7   3    0.02    0.08
  -3  -7   3    0.09    0.09
  -3  -7   3   -0.01    0.05
   2   7  -3    0.47    0.13
   2   7  -3    0.48    0.13
   2   7  -3    0.45    0.12
  -2  -7   3    0.61    0.14
  -2  -7   3    0.72    0.18
  -2  -7   3    0.51    0.14
  -2  -7   3    0.54    0.10
  -2  -7   3    0.33    0.11
  -2  -7   3    0.54    0.16
   1   7  -3   10.19    0.40
   1   7  -3   10.75    0.49
   1   7  -3    9.64    0.45
  -1  -7   3   10.97    0.39
  -1  -7   3   10.15    0.47
  -1  -7   3   11.06    0.47
   0   7  -3    2.46    0.22
   0   7  -3    2.27    0.13
   0   7  -3    2.54    0.23
   0  -7   3    2.53    0.17
   0  -7   3    2.28    0.21
   0  -7   3    2.07    0.20
  -1   7  -3    5.33    0.31
  -1   7  -3    4.96    0.31
   1  -7   3    5.14    0.24
   1  -7   3    4.56    0.28
   1  -7   3    4.95    0.31
  -2   7  -3   14.33    0.56
  -2   7  -3   14.13    0.54
   2  -7   3   14.25    0.59
   2  -7   3   14.71    0.53
  -3   7  -3    0.48    0.12
  -3   7  -3    0.61    0.14
   3  -7   3    0.78    0.17
   3  -7   3    0.46    0.11
  -4   7  -3    0.01    0.06
  -4   7  -3    0.05    0.07
   4  -7   3    0.12    0.10
   4  -7   3    0.01    0.05
  -5   7  -3    0.06    0.08
  -5   7  -3    0.26    0.11
   5  -7   3    0.32    0.10
  -6  -6   3    1.24    0.25
  -6  -6   3    1.02    0.25
   5   6  -3    1.11    0.19
  -5  -6   3    0.60    0.18
  -5  -6   3    0.72    0.19
   4   6  -3    0.16    0.09
  -4  -6   3   -0.06    0.06
  -4  -6   3    0.20    0.11
  -4  -6   3    0.04    0.04
  -4  -6   3    0.04    0.07
   3   6  -3   12.16    0.48
  -3  -6   3   11.39    0.39
  -3  -6   3   11.15    0.54
  -3  -6   3   12.24    0.57
   2   6  -3   21.65    0.70
   2   6  -3   19.84    0.70
   2   6  -3   20.92    0.64
  -2  -6   3   19.73    0.70
  -2  -6   3   21.28    0.59
  -2  -6   3   19.83    0.70
  -2  -6   3   20.55    0.78
  -2  -6   3   20.71    0.74
   1   6  -3   12.04    0.48
   1   6  -3   12.64    0.43
   1   6  -3   12.49    0.51
  -1  -6   3   11.68    0.50
  -1  -6   3   12.80    0.57
  -1  -6   3   11.84    0.40
  -1  -6   3   12.58    0.56
  -1  -6   3   11.66    0.49
  -1  -6   3   12.62    0.48
   0   6  -3    0.13    0.05
   0   6  -3    0.16    0.07
   0   6  -3    0.30    0.09
   0  -6   3    0.15    0.07
   0  -6   3    0.16    0.07
   0  -6   3    0.15    0.05
  -1   6  -3    2.19    0.19
  -1   6  -3    2.13    0.20
   1  -6   3    1.89    0.14
   1  -6   3    2.21    0.18
   1  -6   3    2.04    0.19
  -2   6  -3    0.08    0.06
  -2   6  -3    0.24    0.08
   2  -6   3    0.25    0.07
   2  -6   3    0.35    0.11
  -3   6  -3    3.19    0.22
  -3   6  -3    3.26    0.24
   3  -6   3    2.94    0.20
   3  -6   3    2.98    0.27
  -4   6  -3    1.02    0.15
  -4   6  -3    0.86    0.15
   4  -6   3    1.29    0.15
   4  -6   3    1.36    0.21
  -5   6  -3   11.50    0.48
  -5   6  -3   11.75    0.51
   5  -6   3   11.49    0.46
  -6   6  -3    5.96    0.35
  -6   6  -3    5.81    0.36
   6  -6   3    6.27    0.34
  -6  -5   3    2.22    0.30
  -6  -5   3    2.17    0.31
   5   5  -3    0.17    0.10
  -5  -5   3    0.02    0.08
  -5  -5   3    0.11    0.10
   4   5  -3    0.05    0.08
  -4  -5   3    0.00    0.02
  -4  -5   3    0.03    0.07
  -4  -5   3   -0.01    0.06
  -4  -5   3    0.01    0.06
   3   5  -3   33.82    0.91
  -3  -5   3   34.20    1.06
  -3  -5   3   33.40    0.80
  -3  -5   3   34.44    1.04
  -3  -5   3   36.41    1.07
   2   5  -3    0.19    0.08
   2   5  -3    0.14    0.07
   2   5  -3    0.10    0.07
  -2  -5   3    0.22    0.09
  -2  -5   3    0.13    0.07
  -2  -5   3    0.11    0.05
  -2  -5   3    0.32    0.11
  -2  -5   3    0.08    0.07
   1   5  -3    0.00    0.05
   1   5  -3   -0.02    0.03
   1   5  -3   -0.02    0.03
  -1  -5   3    0.07    0.05
  -1  -5   3   -0.02    0.04
  -1  -5   3    0.01    0.05
  -1  -5   3   -0.01    0.03
  -1  -5   3    0.05    0.06
  -1  -5   3    0.08    0.04
   0   5  -3    0.30    0.06
   0   5  -3    0.33    0.09
   0   5  -3    0.38    0.09
   0   5  -3    0.41    0.05
   0   5  -3    0.33    0.05
   0  -5   3    0.32    0.08
   0  -5   3    0.40    0.10
   0  -5   3    0.31    0.08
   0  -5   3    0.31    0.06
  -1   5  -3   20.58    0.61
  -1   5  -3   19.97    0.62
   1  -5   3   21.52    0.66
   1  -5   3   21.39    0.61
   1  -5   3   20.91    0.52
  -2   5  -3    7.87    0.35
  -2   5  -3    7.90    0.33
   2  -5   3    8.32    0.32
   2  -5   3    8.53    0.39
  -3   5  -3  104.90    2.19
  -3   5  -3   99.61    2.13
   3  -5   3  103.29    2.16
   3  -5   3  101.24    2.36
  -4   5  -3   12.40    0.45
  -4   5  -3   12.10    0.47
   4  -5   3   11.98    0.42
   4  -5   3   12.98    0.58
  -5   5  -3    0.07    0.06
  -5   5  -3    0.09    0.07
   5  -5   3    0.12    0.06
   5  -5   3    0.21    0.11
  -6   5  -3    0.71    0.13
  -6   5  -3    0.73    0.14
   6  -5   3    0.94    0.14
  -7  -4   3    6.85    0.50
  -7  -4   3    7.06    0.52
  -6  -4   3    2.35    0.30
  -6  -4   3    2.86    0.32
   5   4  -3    5.11    0.32
  -5  -4   3    5.18    0.38
  -5  -4   3    5.01    0.37
   4   4  -3    2.48    0.21
  -4  -4   3    2.43    0.25
  -4  -4   3    2.05    0.24
   3   4  -3    9.90    0.40
  -3  -4   3    9.92    0.47
  -3  -4   3    9.56    0.46
  -3  -4   3   10.23    0.47
  -3  -4   3   10.24    0.32
   2   4  -3   14.33    0.47
   2   4  -3   14.86    0.53
   2   4  -3   14.61    0.50
  -2  -4   3   13.30    0.51
  -2  -4   3   14.36    0.54
  -2  -4   3   15.24    0.54
  -2  -4   3   14.29    0.55
  -2  -4   3   14.38    0.42
   1   4  -3   48.27    1.20
   1   4  -3   50.71    1.17
   1   4  -3   49.65    1.09
  -1  -4   3   51.20    1.22
  -1  -4   3   51.42    1.19
  -1  -4   3   49.27    1.21
  -1  -4   3   49.10    1.25
  -1  -4   3   51.30    1.06
   0   4  -3   25.84    0.55
   0   4  -3   24.58    0.53
   0   4  -3   25.18    0.66
   0   4  -3   24.09    0.69
   0  -4   3   25.71    0.70
   0  -4   3   24.82    0.67
   0  -4   3   24.40    0.67
   0  -4   3   24.63    0.58
  -1   4  -3    1.22    0.13
  -1   4  -3    1.20    0.12
  -1   4  -3    1.23    0.13
   1  -4   3    1.17    0.09
   1  -4   3    0.86    0.11
   1  -4   3    1.05    0.10
  -2   4  -3    4.04    0.22
  -2   4  -3    3.99    0.24
  -2   4  -3    4.23    0.25
  -2   4  -3    4.12    0.22
  -2   4  -3    3.96    0.20
   2  -4   3    4.13    0.19
   2  -4   3    4.08    0.14
   2  -4   3    4.19    0.25
  -3   4  -3    0.90    0.11
  -3   4  -3    0.86    0.10
   3  -4   3    1.05    0.10
   3  -4   3    0.86    0.14
  -4   4  -3   15.90    0.51
  -4   4  -3   15.43    0.48
   4  -4   3   15.74    0.47
   4  -4   3   15.08    0.62
  -5   4  -3    0.08    0.06
  -5   4  -3   -0.03    0.04
   5  -4   3   -0.01    0.06
   5  -4   3    0.02    0.05
  -6   4  -3   11.51    0.46
  -6   4  -3   11.43    0.45
   6  -4   3   10.92    0.43
  -7  -3   3   -0.01    0.10
  -7  -3   3    0.06    0.11
  -6  -3   3    0.27    0.13
  -6  -3   3    0.10    0.11
  -5  -3   3    0.03    0.07
  -5  -3   3    0.06    0.08
   4   3  -3    0.91    0.14
  -4  -3   3    1.09    0.17
  -4  -3   3    1.37    0.19
   3   3  -3    2.17    0.17
   3   3  -3    2.27    0.19
   3   3  -3    2.20    0.20
  -3  -3   3    2.24    0.13
  -3  -3   3    2.55    0.13
  -3  -3   3    2.25    0.21
  -3  -3   3    2.20    0.21
  -3  -3   3    1.82    0.19
  -3  -3   3    2.17    0.21
   2   3  -3  446.49    8.18
   2   3  -3  452.05    8.52
   2   3  -3  444.58    8.41
  -2  -3   3  450.62    8.93
  -2  -3   3  458.44    8.16
  -2  -3   3  438.10    8.80
  -2  -3   3  455.74    8.55
  -2  -3   3  453.19    8.48
   1   3  -3   31.88    0.75
   1   3  -3   29.19    0.75
   1   3  -3   29.36    0.70
   1   3  -3   28.30    0.77
  -1  -3   3   29.22    0.75
  -1  -3   3   30.25    0.67
  -1  -3   3   29.68    0.80
  -1  -3   3   28.26    0.77
  -1  -3   3   29.71    0.78
   0   3  -3    0.15    0.05
   0   3  -3    0.07    0.04
   0   3  -3    0.02    0.03
   0   3  -3    0.03    0.04
   0   3  -3    0.07    0.03
   0  -3   3    0.02    0.03
   0  -3   3    0.07    0.04
   0  -3   3    0.05    0.03
   0  -3   3    0.06    0.04
  -1   3  -3    4.58    0.21
  -1   3  -3    4.79    0.22
  -1   3  -3    4.61    0.20
   1  -3   3    4.55    0.19
   1  -3   3    4.63    0.22
   1  -3   3    4.62    0.15
  -2   3  -3   36.50    0.82
  -2   3  -3   35.38    0.89
  -2   3  -3   36.54    0.85
  -2   3  -3   35.92    0.84
   2  -3   3   36.75    0.93
   2  -3   3   37.00    0.81
  -3   3  -3    4.71    0.25
  -3   3  -3    4.41    0.21
  -3   3  -3    4.41    0.20
  -3   3  -3    3.95    0.20
   3  -3   3    4.71    0.18
   3  -3   3    4.27    0.26
  -4   3  -3   12.11    0.40
  -4   3  -3   12.47    0.39
   4  -3   3   12.73    0.54
  -5   3  -3    4.66    0.23
  -5   3  -3    4.32    0.24
   5  -3   3    4.31    0.33
  -6   3  -3    0.48    0.10
  -6   3  -3    0.42    0.09
  -7  -2   3    0.92    0.22
  -7  -2   3    1.25    0.24
  -6  -2   3   12.94    0.62
  -6  -2   3   12.47    0.61
  -5  -2   3    0.01    0.07
  -5  -2   3   -0.02    0.06
   4   2  -3   20.40    0.61
  -4  -2   3   19.82    0.69
  -4  -2   3   19.01    0.68
   3   2  -3   19.57    0.60
   3   2  -3   19.35    0.56
  -3  -2   3   20.00    0.46
  -3  -2   3   19.71    0.64
  -3  -2   3   19.58    0.45
  -3  -2   3   19.31    0.64
   2   2  -3   11.89    0.43
   2   2  -3   11.60    0.38
   2   2  -3   12.13    0.41
  -2  -2   3   11.40    0.43
  -2  -2   3   11.44    0.34
  -2  -2   3   11.95    0.43
  -2  -2   3   12.22    0.44
  -2  -2   3   11.67    0.42
   1   2  -3  125.83    2.56
   1   2  -3  125.59    2.51
   1   2  -3  130.34    2.58
   1   2  -3  128.35    2.41
  -1  -2   3  125.64    2.54
  -1  -2   3  130.49    2.61
  -1  -2   3  127.59    2.38
  -1  -2   3  125.82    2.56
  -1  -2   3  126.26    2.63
   0   2  -3    7.11    0.23
   0   2  -3    6.59    0.26
   0   2  -3    6.82    0.18
   0   2  -3    6.63    0.24
   0  -2   3    6.96    0.23
   0  -2   3    7.45    0.26
   0  -2   3    6.89    0.25
   0  -2   3    7.01    0.20
  -1   2  -3   43.87    0.95
  -1   2  -3   44.57    1.00
  -1   2  -3   43.19    0.95
  -1   2  -3   43.91    0.92
  -1   2  -3   44.98    0.96
   1  -2   3   43.91    0.93
   1  -2   3   44.20    1.00
  -2   2  -3    2.69    0.13
  -2   2  -3    2.54    0.15
  -2   2  -3    2.56    0.13
  -2   2  -3    2.91    0.13
   2  -2   3    2.91    0.11
   2  -2   3    2.83    0.17
  -3   2  -3    7.76    0.25
  -3   2  -3    7.91    0.29
  -3   2  -3    8.19    0.25
  -3   2  -3    7.91    0.26
   3  -2   3    7.70    0.36
  -4   2  -3    3.89    0.19
  -4   2  -3    3.74    0.18
  -4   2  -3    3.52    0.20
  -4   2  -3    4.21    0.18
   4  -2   3    4.08    0.28
  -5   2  -3    0.63    0.09
  -5   2  -3    0.53    0.08
   5  -2   3    0.57    0.14
  -6   2  -3    0.18    0.07
  -6   2  -3    0.19    0.07
  -7   2  -3    8.79    0.38
  -7   2  -3    9.06    0.39
  -7  -1   3   22.20    0.89
  -7  -1   3   22.58    0.88
  -6  -1   3    0.20    0.11
  -6  -1   3    0.06    0.10
  -5  -1   3    1.63    0.21
  -5  -1   3    1.87    0.22
   4   1  -3    3.96    0.23
  -4  -1   3    3.91    0.27
  -4  -1   3    4.55    0.29
   3   1  -3    9.53    0.36
   3   1  -3    9.13    0.33
  -3  -1   3    9.04    0.23
  -3  -1   3    8.99    0.39
  -3  -1   3    9.19    0.39
  -3  -1   3    9.06    0.23
   2   1  -3    0.78    0.11
   2   1  -3    0.72    0.09
   2   1  -3    0.67    0.09
   2   1  -3    0.98    0.11
  -2  -1   3    0.84    0.11
  -2  -1   3    0.78    0.07
  -2  -1   3    0.65    0.10
  -2  -1   3    0.71    0.10
   1   1  -3   99.31    1.90
   1   1  -3   99.89    2.04
   1   1  -3  101.44    2.03
   1   1  -3   99.99    1.99
  -1  -1   3   95.60    2.08
  -1  -1   3   99.00    2.05
  -1  -1   3  100.45    1.88
  -1  -1   3  102.02    2.03
  -1  -1   3   99.32    2.00
   0   1  -3    5.07    0.13
   0   1  -3    4.96    0.20
   0   1  -3    4.91    0.16
   0   1  -3    4.75    0.18
   0  -1   3    4.79    0.19
   0  -1   3    5.09    0.19
   0  -1   3    5.08    0.15
   0  -1   3    5.46    0.16
  -1   1  -3   18.66    0.45
  -1   1  -3   18.85    0.48
  -1   1  -3   18.66    0.42
  -1   1  -3   18.90    0.44
  -1   1  -3   18.75    0.45
   1  -1   3   18.67    0.41
   1  -1   3   18.89    0.47
  -2   1  -3   12.48    0.28
  -2   1  -3   12.24    0.31
  -2   1  -3   12.40    0.33
  -2   1  -3   13.30    0.30
   2  -1   3   12.12    0.40
  -3   1  -3    3.78    0.14
  -3   1  -3    3.60    0.16
  -3   1  -3    3.93    0.13
  -3   1  -3    3.83    0.13
   3  -1   3    3.86    0.24
  -4   1  -3    0.42    0.06
  -4   1  -3    0.49    0.06
  -4   1  -3    0.53    0.06
  -4   1  -3    0.54    0.08
   4  -1   3    0.40    0.11
  -5   1  -3    0.08    0.05
  -5   1  -3    0.04    0.06
  -5   1  -3    0.14    0.05
   5  -1   3    0.00    0.06
  -6   1  -3   10.46    0.39
  -6   1  -3   11.33    0.40
   6  -1   3   11.25    0.61
  -7   1  -3    3.25    0.22
  -7   1  -3    2.86    0.22
  -7   0   3    0.05    0.11
  -7   0   3    0.02    0.09
   6   0  -3    1.81    0.27
  -6   0   3    1.82    0.23
  -6   0   3    1.65    0.23
   5   0  -3   11.10    0.57
  -5   0   3   11.40    0.51
  -5   0   3   11.44    0.51
   4   0  -3    0.11    0.07
  -4   0   3    0.25    0.08
  -4   0   3    0.12    0.07
   3   0  -3    5.81    0.27
   3   0  -3    6.40    0.26
  -3   0   3    6.45    0.31
  -3   0   3    6.21    0.30
   2   0  -3    2.53    0.14
   2   0  -3    2.83    0.17
   2   0  -3    2.55    0.16
  -2   0   3    2.57    0.12
  -2   0   3    2.70    0.17
  -2   0   3    2.31    0.17
  -2   0   3    2.90    0.18
   1   0  -3   15.63    0.41
   1   0  -3   15.77    0.46
   1   0  -3   15.95    0.43
   1   0  -3   15.47    0.39
  -1   0   3   16.14    0.38
  -1   0   3   15.90    0.44
  -1   0   3   15.65    0.46
  -1   0   3   16.26    0.44
   0   0  -3    0.72    0.06
   0   0  -3    0.60    0.03
   0   0  -3    0.56    0.03
   0   0  -3    0.55    0.06
   0   0   3    1.04    0.07
   0   0   3    0.68    0.06
   0   0   3    0.63    0.04
   0   0   3    0.58    0.03
  -1   0  -3    4.54    0.12
  -1   0  -3    4.18    0.14
  -1   0  -3    4.55    0.13
  -1   0  -3    4.55    0.15
   1   0   3    4.61    0.16
   2   0   3   32.85    0.81
  -3   0  -3    9.85    0.24
  -3   0  -3    9.97    0.26
   3   0   3   10.52    0.42
  -4   0  -3   21.67    0.49
  -4   0  -3   20.61    0.47
  -4   0  -3   20.96    0.52
  -4   0  -3   21.17    0.50
   4   0   3   19.92    0.71
  -5   0  -3   12.04    0.36
  -5   0  -3   11.32    0.39
  -5   0  -3   12.09    0.37
  -5   0  -3   11.98    0.37
   5   0   3   12.18    0.57
  -6   0  -3   -0.01    0.05
  -6   0  -3    0.02    0.05
   6   0   3    0.02    0.08
  -7   0  -3    0.47    0.10
  -7   0  -3    0.20    0.09
  -7   1   3    0.52    0.16
  -7   1   3    0.45    0.16
   6  -1  -3    6.38    0.45
  -6   1   3    5.96    0.38
  -6   1   3    5.39    0.37
   5  -1  -3    1.85    0.24
  -5   1   3    2.67    0.25
  -5   1   3    1.91    0.21
   4  -1  -3    0.22    0.08
   4  -1  -3    0.20    0.09
  -4   1   3    0.24    0.08
  -4   1   3    0.21    0.08
   3  -1  -3   24.71    0.76
   3  -1  -3   26.02    0.67
   3  -1  -3   25.60    0.63
  -3   1   3   26.11    0.71
  -3   1   3   24.90    0.72
   2  -1  -3   33.02    0.78
   2  -1  -3   34.47    0.85
   2  -1  -3   32.48    0.74
  -2   1   3   33.26    0.69
  -2   1   3   33.17    0.68
  -2   1   3   32.54    0.80
  -2   1   3   32.47    0.82
   1  -1  -3    0.44    0.06
   1  -1  -3    0.41    0.05
   1  -1  -3    0.44    0.06
   1  -1  -3    0.44    0.07
  -1   1   3    0.44    0.07
  -1   1   3    0.29    0.06
  -1   1   3    0.39    0.06
  -1   1   3    0.41    0.05
   0  -1  -3   39.04    0.74
   0  -1  -3   39.50    0.82
   0  -1  -3   37.91    0.81
   0  -1  -3   39.45    0.85
   0   1   3   39.69    0.75
   0   1   3   40.60    0.86
   0   1   3   38.33    0.80
   0   1   3   37.77    0.89
  -1  -1  -3   30.60    0.64
  -1  -1  -3   30.73    0.62
  -1  -1  -3   31.22    0.62
  -1  -1  -3   32.42    0.66
   1   1   3   31.34    0.70
  -3  -1  -3   14.05    0.33
  -3  -1  -3   14.47    0.33
  -4  -1  -3    0.07    0.03
  -4  -1  -3    0.07    0.04
  -4  -1  -3    0.10    0.04
  -4  -1  -3    0.07    0.03
  -5  -1  -3    0.15    0.06
  -5  -1  -3    0.12    0.06
  -5  -1  -3    0.07    0.05
  -5  -1  -3    0.16    0.06
   5   1   3    0.05    0.07
  -6  -1  -3    2.65    0.19
  -6  -1  -3    2.46    0.18
   6   1   3    3.14    0.32
  -7  -1  -3    5.16    0.28
  -7  -1  -3    4.13    0.27
  -7   2   3    0.76    0.19
  -7   2   3    1.09    0.21
   6  -2  -3    0.52    0.17
  -6   2   3    0.20    0.11
  -6   2   3    0.55    0.16
   5  -2  -3    2.70    0.27
  -5   2   3    2.22    0.23
  -5   2   3    2.26    0.22
   4  -2  -3   19.05    0.71
   4  -2  -3   20.44    0.57
  -4   2   3   20.14    0.64
  -4   2   3   20.32    0.67
   3  -2  -3    2.71    0.16
   3  -2  -3    3.12    0.22
  -3   2   3    3.00    0.20
  -3   2   3    2.60    0.18
   2  -2  -3   16.87    0.44
   2  -2  -3   17.08    0.48
   2  -2  -3   17.43    0.52
  -2   2   3   17.43    0.51
  -2   2   3   17.34    0.39
  -2   2   3   16.72    0.49
  -2   2   3   17.18    0.40
   1  -2  -3   31.08    0.70
   1  -2  -3   29.83    0.75
   1  -2  -3   29.98    0.70
   1  -2  -3   29.30    0.64
  -1   2   3   30.92    0.71
  -1   2   3   29.74    0.64
  -1   2   3   30.27    0.72
  -1   2   3   30.75    0.78
  -1   2   3   30.14    0.70
   0  -2  -3  120.05    2.21
   0  -2  -3  125.65    2.40
   0  -2  -3  122.51    2.43
   0  -2  -3  120.40    2.23
   0  -2  -3  122.35    2.34
   0   2   3  119.18    2.31
   0   2   3  121.58    2.23
   0   2   3  121.89    2.42
   0   2   3  125.45    2.47
  -1  -2  -3    1.78    0.08
  -1  -2  -3    1.86    0.10
  -1  -2  -3    1.83    0.10
  -1  -2  -3    1.78    0.08
   1   2   3    1.80    0.10
   1   2   3    1.96    0.09
   1   2   3    1.84    0.07
  -2  -2  -3    1.08    0.05
  -2  -2  -3    0.99    0.07
  -2  -2  -3    0.98    0.07
  -2  -2  -3    1.10    0.06
  -2  -2  -3    0.95    0.05
   2   2   3    1.05    0.11
  -3  -2  -3  120.44    2.23
  -3  -2  -3  119.14    2.26
  -3  -2  -3  115.78    2.22
  -3  -2  -3  114.98    2.27
  -4  -2  -3    0.96    0.09
  -4  -2  -3    0.81    0.08
  -4  -2  -3    0.94    0.09
  -4  -2  -3    0.80    0.09
   4   2   3    0.89    0.08
  -5  -2  -3   12.16    0.42
  -5  -2  -3   12.38    0.41
  -5  -2  -3   12.31    0.40
  -6  -2  -3    6.33    0.31
  -6  -2  -3    6.31    0.30
  -7  -2  -3    0.07    0.07
  -7  -2  -3    0.13    0.08
  -7   3   3    0.05    0.09
  -7   3   3    0.07    0.10
  -6   3   3    3.57    0.30
  -6   3   3    4.47    0.33
   5  -3  -3   32.25    1.06
  -5   3   3   29.64    0.92
  -5   3   3   32.44    0.98
   4  -3  -3   15.62    0.48
   4  -3  -3   15.37    0.62
  -4   3   3   15.41    0.57
  -4   3   3   15.38    0.55
   3  -3  -3    1.11    0.11
   3  -3  -3    1.03    0.14
  -3   3   3    1.26    0.14
  -3   3   3    1.45    0.15
   2  -3  -3   19.19    0.49
   2  -3  -3   19.43    0.56
   2  -3  -3   18.94    0.52
  -2   3   3   18.16    0.53
  -2   3   3   19.25    0.43
  -2   3   3   18.92    0.43
  -2   3   3   18.47    0.56
   1  -3  -3   61.25    1.22
   1  -3  -3   62.07    1.30
   1  -3  -3   62.29    1.38
   1  -3  -3   61.24    1.34
  -1   3   3   64.60    1.45
  -1   3   3   61.04    1.29
  -1   3   3   63.98    1.35
  -1   3   3   60.78    1.21
   0  -3  -3   35.83    0.78
   0  -3  -3   36.30    0.72
   0  -3  -3   35.56    0.80
   0  -3  -3   35.89    0.72
   0  -3  -3   34.56    0.84
   0  -3  -3   36.30    0.80
   0   3   3   36.11    0.73
   0   3   3   37.40    0.81
   0   3   3   36.00    0.78
   0   3   3   36.50    0.89
  -1  -3  -3  278.19    5.07
  -1  -3  -3  271.82    5.39
  -1  -3  -3  276.95    5.16
   1   3   3  271.95    5.33
   1   3   3  277.66    5.35
   1   3   3  256.45    5.11
  -2  -3  -3   24.89    0.57
  -2  -3  -3   24.62    0.56
  -2  -3  -3   25.81    0.54
  -2  -3  -3   24.04    0.60
  -2  -3  -3   24.13    0.68
   2   3   3   24.93    0.61
   2   3   3   25.23    0.55
   2   3   3   23.52    0.65
  -3  -3  -3    0.08    0.03
  -3  -3  -3    0.11    0.04
  -3  -3  -3    0.06    0.03
  -3  -3  -3    0.05    0.03
   3   3   3    0.07    0.03
   3   3   3    0.10    0.04
  -4  -3  -3    1.19    0.11
  -4  -3  -3    1.23    0.11
  -4  -3  -3    1.28    0.12
  -4  -3  -3    1.32    0.11
   4   3   3    1.18    0.11
  -5  -3  -3    0.63    0.11
  -5  -3  -3    0.63    0.10
  -6  -3  -3    0.16    0.08
  -6  -3  -3    0.08    0.07
  -7  -3  -3    1.91    0.21
  -7  -3  -3    1.24    0.17
  -7   4   3    9.19    0.52
  -7   4   3   10.36    0.56
  -6   4   3   10.01    0.50
  -6   4   3   10.48    0.54
   5  -4  -3   11.23    0.57
  -5   4   3   11.52    0.52
  -5   4   3   10.25    0.48
   4  -4  -3    3.02    0.26
  -4   4   3    2.75    0.22
  -4   4   3    2.49    0.23
   3  -4  -3    7.50    0.29
   3  -4  -3    6.88    0.35
  -3   4   3    7.34    0.35
  -3   4   3    7.32    0.33
   2  -4  -3   63.86    1.40
   2  -4  -3   61.13    1.47
   2  -4  -3   67.02    1.32
  -2   4   3   66.91    1.25
  -2   4   3   64.05    1.25
  -2   4   3   65.11    1.41
  -2   4   3   63.96    1.45
   1  -4  -3   11.23    0.42
   1  -4  -3   11.26    0.37
   1  -4  -3   10.49    0.31
   1  -4  -3   10.70    0.37
  -1   4   3   11.84    0.38
  -1   4   3   11.42    0.36
  -1   4   3   11.19    0.31
  -1   4   3   11.15    0.38
  -1   4   3   11.32    0.44
   0  -4  -3  254.22    4.75
   0  -4  -3  252.58    5.00
   0  -4  -3  248.21    4.55
   0  -4  -3  252.91    4.86
   0  -4  -3  250.96    4.88
   0   4   3  253.81    4.61
   0   4   3  255.99    5.05
   0   4   3  248.06    4.98
   0   4   3  246.80    4.78
   0   4   3  254.16    4.73
  -1  -4  -3   17.06    0.51
  -1  -4  -3   17.16    0.48
  -1  -4  -3   16.32    0.45
   1   4   3   15.57    0.52
   1   4   3   17.56    0.43
   1   4   3   17.26    0.47
   1   4   3   16.64    0.39
  -2  -4  -3   23.72    0.64
  -2  -4  -3   22.87    0.68
  -2  -4  -3   23.65    0.59
  -2  -4  -3   23.43    0.56
   2   4   3   23.84    0.67
   2   4   3   23.06    0.46
  -3  -4  -3    0.04    0.05
  -3  -4  -3    0.00    0.03
  -3  -4  -3    0.04    0.03
  -3  -4  -3   -0.02    0.02
  -3  -4  -3   -0.03    0.03
  -3  -4  -3   -0.02    0.03
   3   4   3    0.02    0.03
  -4  -4  -3   18.42    0.58
  -4  -4  -3   19.05    0.56
  -4  -4  -3   19.34    0.52
  -4  -4  -3   18.19    0.55
  -5  -4  -3    2.65    0.21
  -5  -4  -3    3.19    0.22
  -5  -4  -3    3.09    0.22
  -6  -4  -3   20.91    0.71
  -6  -4  -3   23.20    0.73
  -7  -4  -3    2.83    0.26
  -7  -4  -3    2.32    0.24
  -6   5   3    0.00    0.08
  -6   5   3    0.07    0.09
   5  -5  -3    5.72    0.40
  -5   5   3    5.29    0.36
  -5   5   3    5.72    0.35
   4  -5  -3   55.15    1.51
  -4   5   3   57.89    1.45
  -4   5   3   58.15    1.39
   3  -5  -3    0.86    0.14
   3  -5  -3    1.41    0.13
  -3   5   3    0.91    0.13
  -3   5   3    1.02    0.14
   2  -5  -3   40.39    0.99
   2  -5  -3   41.92    0.92
   2  -5  -3   41.27    1.00
   2  -5  -3   40.84    1.06
  -2   5   3   41.68    0.84
  -2   5   3   42.35    0.84
  -2   5   3   41.09    0.99
  -2   5   3   40.91    1.04
   1  -5  -3    0.15    0.07
   1  -5  -3    0.21    0.05
   1  -5  -3    0.22    0.06
   1  -5  -3    0.15    0.05
   1  -5  -3    0.20    0.05
   1  -5  -3    0.15    0.06
  -1   5   3    0.21    0.06
  -1   5   3    0.14    0.06
  -1   5   3    0.30    0.10
  -1   5   3    0.19    0.05
   0  -5  -3   18.05    0.53
   0  -5  -3   18.53    0.44
   0  -5  -3   17.39    0.58
   0  -5  -3   18.35    0.52
   0   5   3   17.66    0.49
   0   5   3   18.98    0.63
   0   5   3   17.85    0.53
   0   5   3   18.22    0.47
  -1  -5  -3    0.16    0.03
  -1  -5  -3    0.16    0.06
  -1  -5  -3    0.18    0.03
  -1  -5  -3    0.15    0.06
  -1  -5  -3    0.40    0.10
   1   5   3    0.19    0.05
   1   5   3    0.03    0.05
   1   5   3    0.13    0.05
  -2  -5  -3    4.47    0.22
  -2  -5  -3    4.23    0.20
  -2  -5  -3    4.31    0.25
  -2  -5  -3    4.18    0.25
   2   5   3    4.35    0.17
  -3  -5  -3    1.62    0.12
  -3  -5  -3    1.63    0.16
  -3  -5  -3    1.61    0.18
  -3  -5  -3    1.38    0.14
  -3  -5  -3    1.78    0.15
  -3  -5  -3    1.25    0.15
   3   5   3    1.58    0.09
  -4  -5  -3    6.52    0.31
  -4  -5  -3    6.02    0.33
  -4  -5  -3    6.76    0.34
  -5  -5  -3   12.77    0.52
  -5  -5  -3   12.29    0.49
  -5  -5  -3   12.49    0.50
  -6  -5  -3    3.14    0.27
  -6  -5  -3    3.44    0.28
  -7  -5  -3    1.55    0.22
  -7  -5  -3    1.01    0.19
  -6   6   3    6.22    0.40
  -6   6   3    5.60    0.40
   5  -6  -3    8.15    0.49
  -5   6   3    8.31    0.46
  -5   6   3    8.37    0.44
   4  -6  -3    1.31    0.20
  -4   6   3    1.16    0.17
  -4   6   3    1.22    0.18
   3  -6  -3    8.73    0.37
   3  -6  -3    7.41    0.40
   3  -6  -3    8.94    0.35
  -3   6   3    9.11    0.39
  -3   6   3   10.06    0.44
   2  -6  -3    1.05    0.14
   2  -6  -3    1.03    0.15
   2  -6  -3    0.96    0.12
   2  -6  -3    1.18    0.12
  -2   6   3    0.92    0.14
  -2   6   3    1.00    0.08
  -2   6   3    1.21    0.14
   1  -6  -3   24.63    0.60
   1  -6  -3   23.44    0.68
   1  -6  -3   24.42    0.76
   1  -6  -3   23.64    0.65
   1  -6  -3   23.51    0.71
  -1   6   3   24.13    0.67
  -1   6   3   25.06    0.60
  -1   6   3   24.66    0.71
   0  -6  -3    5.83    0.29
   0  -6  -3    6.70    0.35
   0  -6  -3    6.12    0.23
   0  -6  -3    6.66    0.27
   0  -6  -3    6.35    0.29
   0   6   3    6.03    0.29
   0   6   3    6.35    0.28
   0   6   3    6.62    0.25
  -1  -6  -3  142.65    2.87
  -1  -6  -3  140.49    2.99
  -1  -6  -3  139.23    2.99
  -1  -6  -3  141.40    2.90
  -1  -6  -3  141.09    2.63
   1   6   3  144.76    2.87
   1   6   3  147.94    2.72
   1   6   3  145.84    2.81
  -2  -6  -3    9.91    0.41
  -2  -6  -3    9.55    0.38
  -2  -6  -3    8.06    0.40
   2   6   3    9.28    0.30
  -3  -6  -3    9.65    0.44
  -3  -6  -3    9.50    0.45
  -3  -6  -3    8.99    0.38
   3   6   3    9.12    0.30
  -4  -6  -3    4.03    0.26
  -4  -6  -3    3.64    0.27
  -4  -6  -3    3.99    0.28
  -4  -6  -3    3.92    0.32
  -5  -6  -3    0.29    0.11
  -5  -6  -3    0.29    0.11
  -5  -6  -3    0.17    0.09
  -5  -6  -3    0.29    0.11
  -6  -6  -3    2.23    0.26
  -6  -6  -3    2.41    0.27
  -6  -6  -3    3.34    0.29
  -7  -6  -3    8.38    0.50
  -7  -6  -3    7.96    0.47
  -7  -6  -3    7.79    0.49
   6  -7  -3   -0.02    0.07
  -6   7   3    0.00    0.08
  -6   7   3    0.03    0.09
   5  -7  -3    1.40    0.19
  -5   7   3    1.34    0.20
  -5   7   3    1.46    0.22
   4  -7  -3    0.32    0.12
   4  -7  -3    0.21    0.08
  -4   7   3    0.17    0.09
  -4   7   3    0.31    0.11
   3  -7  -3   13.55    0.47
   3  -7  -3   12.94    0.57
   3  -7  -3   13.02    0.50
  -3   7   3   13.20    0.55
  -3   7   3   13.51    0.52
   2  -7  -3    0.78    0.12
   2  -7  -3    0.50    0.10
   2  -7  -3    0.65    0.10
   2  -7  -3    0.43    0.12
  -2   7   3    0.45    0.06
  -2   7   3    0.67    0.13
  -2   7   3    0.77    0.12
   1  -7  -3   28.45    0.70
   1  -7  -3   28.10    0.84
   1  -7  -3   29.03    0.77
   1  -7  -3   27.31    0.80
   1  -7  -3   27.39    0.89
  -1   7   3   28.38    0.78
  -1   7   3   29.55    0.84
  -1   7   3   28.67    0.69
   0  -7  -3   23.01    0.57
   0  -7  -3   21.35    0.69
   0  -7  -3   22.60    0.64
   0  -7  -3   22.83    0.69
   0  -7  -3   23.11    0.77
   0   7   3   23.76    0.66
   0   7   3   21.62    0.68
   0   7   3   22.55    0.60
  -1  -7  -3    6.48    0.32
  -1  -7  -3    6.04    0.36
  -1  -7  -3    5.81    0.21
  -1  -7  -3    6.23    0.28
  -1  -7  -3    6.22    0.32
   1   7   3    6.02    0.30
   1   7   3    5.68    0.25
   1   7   3    6.45    0.28
  -2  -7  -3   17.98    0.63
  -2  -7  -3   17.63    0.60
  -2  -7  -3   17.92    0.67
  -2  -7  -3   18.48    0.37
   2   7   3   17.54    0.51
   2   7   3   18.05    0.54
  -3  -7  -3   12.17    0.55
  -3  -7  -3   12.40    0.56
  -3  -7  -3   13.75    0.52
   3   7   3   13.40    0.42
  -4  -7  -3   18.05    0.66
  -4  -7  -3   17.84    0.76
  -4  -7  -3   19.82    0.74
  -5  -7  -3    0.30    0.11
  -5  -7  -3    0.36    0.13
  -5  -7  -3    0.42    0.14
  -6  -7  -3    8.38    0.50
  -6  -7  -3    8.15    0.49
  -6  -7  -3    7.82    0.46
  -7  -7  -3    0.40    0.16
  -7  -7  -3    0.32    0.14
  -7  -7  -3    0.35    0.14
   5  -8  -3    3.57    0.29
  -5   8   3    3.98    0.32
  -5   8   3    3.79    0.35
   4  -8  -3   18.18    0.67
   4  -8  -3   18.68    0.78
  -4   8   3   18.21    0.69
  -4   8   3   19.61    0.76
   3  -8  -3    1.11    0.16
   3  -8  -3    1.16    0.19
   3  -8  -3    1.23    0.15
  -3   8   3    1.12    0.16
  -3   8   3    1.05    0.18
   2  -8  -3    4.20    0.26
   2  -8  -3    5.10    0.26
   2  -8  -3    3.82    0.29
  -2   8   3    4.37    0.17
  -2   8   3    4.48    0.28
  -2   8   3    5.10    0.32
   1  -8  -3    0.60    0.10
   1  -8  -3    0.50    0.12
   1  -8  -3    0.81    0.15
   1  -8  -3    0.78    0.17
   1  -8  -3    0.81    0.12
  -1   8   3    0.74    0.14
  -1   8   3    0.70    0.10
  -1   8   3    0.66    0.12
   0  -8  -3    0.08    0.05
   0  -8  -3    0.05    0.07
   0  -8  -3    0.01    0.05
   0  -8  -3   -0.03    0.05
   0  -8  -3    0.06    0.05
   0   8   3   -0.01    0.04
   0   8   3    0.07    0.06
   0   8   3    0.04    0.05
  -1  -8  -3   29.54    0.69
  -1  -8  -3   30.12    0.88
  -1  -8  -3   29.75    0.81
  -1  -8  -3   29.37    0.96
  -1  -8  -3   28.76    0.87
   1   8   3   29.02    0.85
   1   8   3   29.96    0.77
   1   8   3   30.65    0.82
  -2  -8  -3  132.15    2.48
  -2  -8  -3  134.17    2.85
  -2  -8  -3  137.58    3.00
  -2  -8  -3  134.39    2.98
   2   8   3  133.08    2.64
  -3  -8  -3    9.90    0.52
  -3  -8  -3   10.01    0.50
  -3  -8  -3   10.13    0.47
   3   8   3    9.84    0.38
  -4  -8  -3    0.67    0.17
  -4  -8  -3    0.57    0.17
  -4  -8  -3    0.76    0.16
  -5  -8  -3    0.87    0.20
  -5  -8  -3    1.47    0.21
  -5  -8  -3    1.36    0.26
  -6  -8  -3    0.85    0.19
  -6  -8  -3    0.71    0.19
   5  -9  -3    2.50    0.26
  -5   9   3    3.15    0.30
  -5   9   3    2.77    0.32
   4  -9  -3    0.75    0.15
  -4   9   3    0.67    0.16
  -4   9   3    0.64    0.17
   3  -9  -3    1.74    0.19
   3  -9  -3    1.77    0.18
   3  -9  -3    2.00    0.25
   3  -9  -3    2.31    0.20
  -3   9   3    1.80    0.21
  -3   9   3    1.80    0.23
   2  -9  -3    3.85    0.24
   2  -9  -3    3.56    0.25
   2  -9  -3    4.27    0.32
  -2   9   3    3.98    0.30
  -2   9   3    4.05    0.15
  -2   9   3    3.75    0.27
   1  -9  -3    0.54    0.11
   1  -9  -3    0.63    0.11
   1  -9  -3    0.50    0.13
  -1   9   3    0.35    0.11
  -1   9   3    0.61    0.14
  -1   9   3    0.44    0.09
   0  -9  -3    8.60    0.43
   0  -9  -3    8.12    0.48
   0  -9  -3    9.08    0.44
   0  -9  -3    8.62    0.38
   0  -9  -3    8.41    0.33
   0   9   3    7.50    0.34
   0   9   3    8.26    0.42
   0   9   3    8.07    0.38
  -1  -9  -3   25.07    0.63
  -1  -9  -3   23.85    0.90
  -1  -9  -3   24.72    0.81
  -1  -9  -3   24.41    0.81
   1   9   3   25.17    0.71
  -2  -9  -3    0.10    0.09
  -2  -9  -3    0.13    0.08
  -2  -9  -3    0.08    0.07
  -2  -9  -3    0.14    0.05
   2   9   3    0.06    0.07
  -3  -9  -3    0.38    0.14
  -3  -9  -3    0.14    0.09
  -3  -9  -3    0.20    0.10
   3   9   3    0.60    0.12
  -4  -9  -3    0.76    0.17
  -4  -9  -3    0.48    0.16
  -4  -9  -3    0.63    0.18
  -5  -9  -3    5.91    0.41
  -5  -9  -3    5.13    0.44
  -6  -9  -3    0.58    0.18
  -6  -9  -3    0.16    0.14
   5 -10  -3    0.25    0.12
  -5  10   3    0.14    0.11
  -5  10   3    0.18    0.13
   4 -10  -3    1.38    0.20
  -4  10   3    1.19    0.23
  -4  10   3    1.72    0.23
   3 -10  -3   18.60    0.68
   3 -10  -3   17.23    0.76
   3 -10  -3   19.32    0.63
  -3  10   3   18.21    0.77
  -3  10   3   17.60    0.70
   2 -10  -3    0.51    0.12
   2 -10  -3    0.35    0.14
   2 -10  -3    0.38    0.10
  -2  10   3    0.30    0.11
  -2  10   3    0.57    0.14
   1 -10  -3    5.20    0.36
   1 -10  -3    4.56    0.30
   1 -10  -3    4.81    0.26
  -1  10   3    5.08    0.32
  -1  10   3    4.67    0.25
  -1  10   3    5.11    0.35
   0 -10  -3    6.92    0.31
   0 -10  -3    7.26    0.37
   0 -10  -3    7.11    0.41
   0  10   3    6.74    0.37
   0  10   3    7.36    0.34
   0  10   3    7.48    0.42
  -1 -10  -3   28.63    0.93
  -1 -10  -3   28.40    0.71
  -1 -10  -3   26.91    0.91
  -1 -10  -3   27.21    1.02
   1  10   3   26.28    0.79
  -2 -10  -3    1.49    0.21
  -2 -10  -3    1.49    0.22
  -2 -10  -3    1.52    0.26
  -2 -10  -3    1.70    0.13
   2  10   3    1.42    0.17
  -3 -10  -3   15.37    0.71
  -3 -10  -3   15.97    0.77
  -3 -10  -3   17.23    0.72
   3  10   3   17.26    0.60
  -4 -10  -3    4.20    0.40
  -4 -10  -3    4.46    0.42
  -4 -10  -3    4.59    0.38
   4  10   3    5.25    0.33
  -5 -10  -3    0.41    0.16
  -5 -10  -3    0.59    0.19
  -5 -10  -3    0.34    0.16
  -6 -10  -3    0.32    0.16
  -6 -10  -3    0.13    0.14
   4 -11  -3    0.56    0.16
  -4  11   3    1.09    0.23
  -4  11   3    0.52    0.15
   3 -11  -3    0.37    0.12
   3 -11  -3    0.14    0.09
  -3  11   3    0.09    0.09
  -3  11   3    0.28    0.13
   2 -11  -3    1.54    0.18
   2 -11  -3    1.50    0.20
   2 -11  -3    1.48    0.24
  -2  11   3    1.29    0.23
  -2  11   3    1.34    0.20
   1 -11  -3    3.50    0.33
   1 -11  -3    3.29    0.27
   1 -11  -3    3.34    0.23
  -1  11   3    3.72    0.33
  -1  11   3    3.45    0.30
  -1  11   3    3.53    0.22
   0 -11  -3    2.97    0.29
   0 -11  -3    3.79    0.23
   0  11   3    3.75    0.25
  -1 -11  -3    1.23    0.14
   1  11   3    1.32    0.17
  -2 -11  -3    5.89    0.41
  -2 -11  -3    5.96    0.26
  -2 -11  -3    5.29    0.39
  -2 -11  -3    5.51    0.48
   2  11   3    5.23    0.33
  -3 -11  -3    2.24    0.29
  -3 -11  -3    2.51    0.34
  -3 -11  -3    2.24    0.28
   3  11   3    2.79    0.26
  -4 -11  -3    0.34    0.17
  -4 -11  -3    0.23    0.13
   4  11   3    0.14    0.11
  -5 -11  -3    4.18    0.40
  -5 -11  -3    4.09    0.46
  -5 -11  -3    3.31    0.38
   3 -12  -3    2.02    0.22
   3 -12  -3    1.32    0.21
  -3  12   3    2.01    0.30
  -3  12   3    1.48    0.24
   2 -12  -3   16.42    0.68
   2 -12  -3   17.10    0.61
  -2  12   3   16.23    0.76
  -2  12   3   16.37    0.71
   1 -12  -3    2.04    0.20
  -1  12   3    1.89    0.17
   0 -12  -3    0.20    0.12
   0 -12  -3    0.15    0.08
   0  12   3    0.18    0.09
  -1 -12  -3   17.25    0.56
  -1 -12  -3   18.41    0.77
   1  12   3   17.03    0.63
  -2 -12  -3    0.11    0.07
  -2 -12  -3   -0.08    0.06
   2  12   3   -0.06    0.07
  -3 -12  -3    4.64    0.41
  -3 -12  -3    4.63    0.49
   3  12   3    5.03    0.35
  -4 -12  -3   14.01    0.74
  -4 -12  -3   13.26    0.79
   4  12   3   13.59    0.61
  -5 -12  -3    4.28    0.42
  -5 -12  -3    3.94    0.43
  -5 -12  -3    4.17    0.49
   2 -13  -3    0.99    0.16
  -2  13   3    1.34    0.26
   1 -13  -3   -0.04    0.05
  -1  13   3    0.02    0.07
   0 -13  -3    0.05    0.07
   0  13   3    0.05    0.09
  -1 -13  -3    3.97    0.25
   1  13   3    3.74    0.30
  -2 -13  -3   22.83    0.63
   2  13   3   19.94    0.76
   3  13   3   11.82    0.57
  -4 -13  -3    1.77    0.36
   4  13   3    1.55    0.24
   1 -14  -3    2.61    0.24
   0 -14  -3    0.00    0.07
   0  14   3    0.03    0.09
  -1 -14  -3    0.17    0.09
   1  14   3    0.16    0.11
  -2 -14  -3    1.60    0.16
   2  14   3    1.26    0.22
   3  14   3    1.38    0.23
   3  11  -4    0.71    0.18
  -3 -11   4    0.75    0.15
   2  11  -4    1.19    0.18
  -2 -11   4    0.92    0.16
  -1 -11   4    2.71    0.24
   0  11  -4    6.10    0.46
   0 -11   4    6.71    0.47
   0 -11   4    5.84    0.35
  -1  11  -4    0.71    0.19
  -1  11  -4    0.67    0.20
   1 -11   4    0.52    0.13
   1 -11   4    0.75    0.19
  -2  11  -4    0.61    0.19
  -2  11  -4    0.77    0.20
   2 -11   4    0.57    0.17
   4  10  -4    1.87    0.26
  -4 -10   4    1.69    0.17
   3  10  -4    0.58    0.16
  -3 -10   4    0.52    0.13
   2  10  -4    1.57    0.19
  -2 -10   4    1.31    0.23
  -2 -10   4    1.51    0.18
   1  10  -4    2.66    0.19
  -1 -10   4    2.61    0.23
  -1 -10   4    2.52    0.28
   0  10  -4    0.36    0.14
   0  10  -4    0.19    0.13
   0 -10   4    0.38    0.11
   0 -10   4    0.22    0.12
   0 -10   4    0.24    0.13
  -1  10  -4   -0.03    0.09
  -1  10  -4    0.06    0.09
   1 -10   4   -0.09    0.08
   1 -10   4    0.03    0.07
   1 -10   4   -0.09    0.07
  -2  10  -4    3.46    0.32
  -2  10  -4    3.25    0.33
   2 -10   4    3.59    0.32
  -3  10  -4    2.10    0.28
  -3  10  -4    2.84    0.30
   3 -10   4    1.99    0.25
   4   9  -4   -0.02    0.10
  -4  -9   4   -0.02    0.06
   3   9  -4    0.30    0.13
  -3  -9   4    0.34    0.15
  -3  -9   4    0.17    0.09
   2   9  -4    4.35    0.29
  -2  -9   4    4.97    0.29
  -2  -9   4    4.68    0.36
   1   9  -4    0.08    0.09
   1   9  -4    0.08    0.07
   1   9  -4    0.07    0.09
  -1  -9   4    0.03    0.06
  -1  -9   4    0.11    0.10
  -1  -9   4    0.06    0.09
   0   9  -4    0.85    0.18
   0   9  -4    0.40    0.14
   0  -9   4    0.57    0.12
   0  -9   4    0.68    0.15
   0  -9   4    0.83    0.17
  -1   9  -4   18.94    0.77
  -1   9  -4   18.83    0.73
   1  -9   4   17.82    0.71
   1  -9   4   17.53    0.59
   1  -9   4   18.09    0.72
  -2   9  -4    0.65    0.16
  -2   9  -4    0.55    0.15
   2  -9   4    0.42    0.13
   2  -9   4    0.57    0.17
  -3   9  -4    1.81    0.23
  -3   9  -4    1.80    0.25
   3  -9   4    1.55    0.20
  -4   9  -4    0.01    0.08
  -4   9  -4    0.17    0.11
   4  -9   4    0.10    0.09
   5   8  -4    0.14    0.13
   4   8  -4    0.15    0.12
  -4  -8   4   -0.03    0.06
  -4  -8   4   -0.04    0.09
   3   8  -4    8.37    0.43
  -3  -8   4    7.42    0.35
  -3  -8   4    7.85    0.49
   2   8  -4    0.53    0.13
  -2  -8   4    0.32    0.12
  -2  -8   4    0.28    0.09
   1   8  -4    3.82    0.33
   1   8  -4    3.74    0.30
   1   8  -4    4.14    0.24
  -1  -8   4    3.70    0.24
  -1  -8   4    3.93    0.31
  -1  -8   4    3.86    0.29
   0   8  -4    7.79    0.42
   0   8  -4    8.22    0.45
   0  -8   4    8.43    0.44
   0  -8   4    8.09    0.35
   0  -8   4    7.86    0.42
  -1   8  -4    0.18    0.09
  -1   8  -4    0.05    0.08
   1  -8   4    0.09    0.07
   1  -8   4    0.00    0.07
   1  -8   4    0.16    0.09
  -2   8  -4    2.92    0.26
  -2   8  -4    2.85    0.27
   2  -8   4    2.97    0.28
   2  -8   4    2.53    0.24
  -3   8  -4    1.52    0.21
  -3   8  -4    1.97    0.22
   3  -8   4    1.79    0.25
   3  -8   4    1.90    0.20
  -4   8  -4    2.59    0.25
  -4   8  -4    2.77    0.28
   4  -8   4    2.61    0.24
   5   7  -4    2.53    0.28
  -5  -7   4    3.03    0.36
  -5  -7   4    2.02    0.33
   4   7  -4   22.02    0.77
  -4  -7   4   22.58    0.97
  -4  -7   4   21.09    0.89
  -4  -7   4   21.56    0.59
   3   7  -4    0.66    0.15
  -3  -7   4    0.57    0.11
  -3  -7   4    0.49    0.15
   2   7  -4    3.91    0.26
  -2  -7   4    3.89    0.24
  -2  -7   4    4.23    0.31
   1   7  -4    0.01    0.06
   1   7  -4   -0.03    0.05
   1   7  -4    0.04    0.06
  -1  -7   4    0.04    0.07
  -1  -7   4    0.09    0.08
  -1  -7   4    0.05    0.05
   0   7  -4    2.07    0.21
   0   7  -4    2.19    0.23
   0  -7   4    2.81    0.23
   0  -7   4    2.27    0.22
   0  -7   4    2.52    0.18
  -1   7  -4    0.92    0.15
  -1   7  -4    0.90    0.16
   1  -7   4    0.85    0.14
   1  -7   4    0.70    0.11
   1  -7   4    0.96    0.16
  -2   7  -4   70.92    1.72
  -2   7  -4   70.66    1.67
   2  -7   4   72.20    1.79
   2  -7   4   69.96    1.69
  -3   7  -4    2.03    0.20
  -3   7  -4    2.38    0.23
   3  -7   4    1.98    0.19
   3  -7   4    2.09    0.25
  -4   7  -4    3.27    0.28
  -4   7  -4    3.25    0.26
   4  -7   4    3.53    0.25
   4  -7   4    3.41    0.33
  -5   7  -4    0.05    0.08
  -5   7  -4    0.02    0.08
   5  -7   4   -0.02    0.06
   6   6  -4    7.53    0.48
  -6  -6   4    8.19    0.56
  -6  -6   4    8.25    0.59
   5   6  -4    3.03    0.28
  -5  -6   4    2.47    0.33
  -5  -6   4    2.61    0.32
   4   6  -4    4.97    0.33
  -4  -6   4    5.70    0.24
  -4  -6   4    4.95    0.42
  -4  -6   4    4.83    0.40
  -4  -6   4    5.78    0.41
   3   6  -4   14.99    0.56
  -3  -6   4   14.11    0.62
  -3  -6   4   14.89    0.66
  -3  -6   4   14.73    0.48
   2   6  -4    6.85    0.34
   2   6  -4    7.48    0.39
   2   6  -4    6.79    0.39
  -2  -6   4    6.48    0.39
  -2  -6   4    7.49    0.42
  -2  -6   4    8.09    0.47
  -2  -6   4    7.43    0.32
  -2  -6   4    6.68    0.37
   1   6  -4   -0.01    0.05
   1   6  -4    0.15    0.08
   1   6  -4    0.19    0.08
  -1  -6   4    0.08    0.07
  -1  -6   4    0.32    0.08
  -1  -6   4    0.11    0.08
   0   6  -4    8.45    0.22
   0   6  -4    8.84    0.40
   0   6  -4    8.86    0.42
   0  -6   4    8.51    0.38
   0  -6   4    8.37    0.39
   0  -6   4    8.70    0.32
  -1   6  -4   11.16    0.44
  -1   6  -4   11.29    0.47
   1  -6   4   10.89    0.43
   1  -6   4    9.70    0.34
   1  -6   4    9.81    0.44
  -2   6  -4    3.17    0.24
  -2   6  -4    3.47    0.24
   2  -6   4    3.41    0.27
   2  -6   4    3.79    0.23
  -3   6  -4    8.19    0.39
  -3   6  -4    7.78    0.36
   3  -6   4    7.78    0.43
   3  -6   4    8.13    0.36
  -4   6  -4    0.47    0.11
  -4   6  -4    0.58    0.13
   4  -6   4    0.53    0.10
   4  -6   4    0.63    0.17
  -5   6  -4    6.38    0.35
  -5   6  -4    6.43    0.36
   5  -6   4    7.00    0.34
  -6  -5   4    1.80    0.30
  -6  -5   4    2.24    0.32
   5   5  -4    2.98    0.27
  -5  -5   4    2.93    0.34
  -5  -5   4    1.73    0.26
   4   5  -4    6.25    0.36
  -4  -5   4    7.34    0.26
  -4  -5   4    7.76    0.48
  -4  -5   4    7.42    0.46
   3   5  -4  119.76    2.49
  -3  -5   4  121.38    2.75
  -3  -5   4  121.76    2.38
  -3  -5   4  117.94    2.69
  -3  -5   4  120.07    2.77
   2   5  -4    2.43    0.23
   2   5  -4    2.37    0.20
   2   5  -4    2.42    0.22
  -2  -5   4    2.72    0.25
  -2  -5   4    2.20    0.21
  -2  -5   4    2.20    0.16
  -2  -5   4    2.49    0.24
  -2  -5   4    1.99    0.23
   1   5  -4   10.41    0.37
   1   5  -4   10.27    0.43
   1   5  -4   11.39    0.47
  -1  -5   4   11.29    0.51
  -1  -5   4   10.44    0.36
  -1  -5   4    9.96    0.44
  -1  -5   4   10.97    0.47
  -1  -5   4   10.57    0.42
   0   5  -4    6.60    0.32
   0   5  -4    6.44    0.33
   0   5  -4    6.34    0.18
   0   5  -4    6.49    0.19
   0  -5   4    6.70    0.32
   0  -5   4    6.18    0.25
   0  -5   4    6.06    0.29
  -1   5  -4   14.95    0.52
  -1   5  -4   13.59    0.48
   1  -5   4   13.86    0.48
   1  -5   4   14.82    0.51
   1  -5   4   13.99    0.40
  -2   5  -4    0.65    0.11
  -2   5  -4    0.77    0.11
   2  -5   4    0.68    0.13
   2  -5   4    0.54    0.09
  -3   5  -4   13.00    0.48
  -3   5  -4   12.49    0.46
   3  -5   4   12.72    0.44
   3  -5   4   13.30    0.55
  -4   5  -4    1.72    0.18
  -4   5  -4    1.54    0.16
   4  -5   4    1.78    0.15
   4  -5   4    1.85    0.23
  -5   5  -4    0.40    0.10
  -5   5  -4    0.47    0.12
   5  -5   4    0.61    0.11
   5  -5   4    0.47    0.15
  -6   5  -4    0.27    0.10
  -6   5  -4    0.33    0.11
   6  -5   4    0.37    0.10
  -6  -4   4    8.14    0.53
  -6  -4   4    7.49    0.51
   5   4  -4   17.22    0.65
  -5  -4   4   17.00    0.76
  -5  -4   4   19.00    0.78
   4   4  -4    1.78    0.19
  -4  -4   4    1.54    0.22
  -4  -4   4    1.78    0.11
  -4  -4   4    2.03    0.25
   3   4  -4    1.23    0.16
  -3  -4   4    1.10    0.17
  -3  -4   4    1.07    0.19
  -3  -4   4    1.20    0.18
  -3  -4   4    0.83    0.10
   2   4  -4   51.39    1.27
   2   4  -4   49.15    1.30
   2   4  -4   53.13    1.20
  -2  -4   4   51.26    1.34
  -2  -4   4   53.21    1.31
  -2  -4   4   51.44    1.33
  -2  -4   4   51.30    1.32
  -2  -4   4   51.90    1.14
   1   4  -4   10.88    0.45
   1   4  -4   10.94    0.43
   1   4  -4   12.25    0.39
  -1  -4   4   12.48    0.50
  -1  -4   4   11.72    0.42
  -1  -4   4   12.09    0.37
  -1  -4   4   11.12    0.45
  -1  -4   4   11.61    0.46
   0   4  -4   11.46    0.41
   0   4  -4   11.50    0.43
   0   4  -4   11.10    0.26
   0   4  -4   11.02    0.27
   0  -4   4   11.27    0.42
   0  -4   4   10.61    0.38
   0  -4   4   11.30    0.34
   0  -4   4   11.40    0.41
  -1   4  -4   11.43    0.43
  -1   4  -4   11.13    0.39
  -1   4  -4   11.53    0.42
   1  -4   4   11.64    0.42
   1  -4   4   11.51    0.32
   1  -4   4   11.57    0.39
  -2   4  -4   24.88    0.70
  -2   4  -4   25.86    0.68
   2  -4   4   25.95    0.67
   2  -4   4   26.37    0.76
  -3   4  -4   14.18    0.47
  -3   4  -4   13.80    0.44
   3  -4   4   13.81    0.42
   3  -4   4   14.56    0.55
  -4   4  -4    0.52    0.10
  -4   4  -4    0.40    0.08
   4  -4   4    0.49    0.08
   4  -4   4    0.43    0.13
  -5   4  -4    1.94    0.16
  -5   4  -4    2.01    0.17
   5  -4   4    1.97    0.15
   5  -4   4    2.11    0.25
  -6   4  -4    4.05    0.25
  -6   4  -4    3.92    0.25
   6  -4   4    3.40    0.22
  -7  -3   4    4.07    0.41
  -7  -3   4    3.84    0.40
  -6  -3   4    2.08    0.29
  -6  -3   4    2.24    0.29
   5   3  -4    0.35    0.12
  -5  -3   4    0.21    0.12
  -5  -3   4    0.01    0.07
   4   3  -4    0.67    0.13
  -4  -3   4    0.61    0.05
  -4  -3   4    0.52    0.14
  -4  -3   4    0.54    0.14
   3   3  -4    4.19    0.25
  -3  -3   4    3.86    0.28
  -3  -3   4    4.09    0.20
  -3  -3   4    3.90    0.28
   2   3  -4   57.10    1.39
   2   3  -4   57.98    1.35
   2   3  -4   57.41    1.27
  -2  -3   4   58.50    1.41
  -2  -3   4   57.19    1.42
  -2  -3   4   55.84    1.38
  -2  -3   4   56.75    1.38
  -2  -3   4   58.20    1.22
   1   3  -4    2.93    0.17
   1   3  -4    3.09    0.20
   1   3  -4    3.51    0.19
   1   3  -4    3.52    0.23
  -1  -3   4    3.04    0.18
  -1  -3   4    3.26    0.21
  -1  -3   4    3.70    0.24
  -1  -3   4    3.17    0.16
  -1  -3   4    3.18    0.22
   0   3  -4   10.17    0.36
   0   3  -4   10.47    0.24
   0   3  -4   10.42    0.35
   0   3  -4   10.32    0.23
   0   3  -4   10.31    0.23
   0   3  -4   10.16    0.39
   0  -3   4   10.41    0.34
   0  -3   4   10.20    0.30
   0  -3   4   10.90    0.38
   0  -3   4   10.91    0.38
  -1   3  -4    3.37    0.18
  -1   3  -4    3.99    0.21
   1  -3   4    3.51    0.19
   1  -3   4    3.73    0.14
   1  -3   4    3.58    0.18
  -2   3  -4    2.73    0.17
  -2   3  -4    2.47    0.18
  -2   3  -4    3.12    0.16
  -2   3  -4    2.74    0.17
   2  -3   4    2.63    0.14
   2  -3   4    3.11    0.20
  -3   3  -4   18.88    0.51
  -3   3  -4   17.28    0.54
  -3   3  -4   17.81    0.55
  -3   3  -4   18.32    0.51
  -3   3  -4   18.42    0.49
   3  -3   4   17.54    0.61
   3  -3   4   18.61    0.47
  -4   3  -4    3.52    0.18
  -4   3  -4    2.71    0.17
   4  -3   4    2.64    0.24
   4  -3   4    2.75    0.15
  -5   3  -4    2.84    0.19
  -5   3  -4    3.67    0.20
   5  -3   4    3.34    0.30
  -6   3  -4    2.13    0.17
  -6   3  -4    1.91    0.17
  -7  -2   4    3.49    0.37
  -7  -2   4    3.84    0.39
  -6  -2   4    2.76    0.32
  -6  -2   4    2.50    0.30
   5   2  -4    3.89    0.28
  -5  -2   4    4.30    0.33
  -5  -2   4    4.18    0.34
   4   2  -4   20.60    0.65
  -4  -2   4   20.95    0.75
  -4  -2   4   22.05    0.76
   3   2  -4    5.77    0.29
   3   2  -4    5.77    0.32
   3   2  -4    5.77    0.30
  -3  -2   4    6.08    0.34
  -3  -2   4    5.87    0.33
  -3  -2   4    5.70    0.23
  -3  -2   4    5.79    0.33
   2   2  -4   35.27    0.91
   2   2  -4   35.24    0.85
   2   2  -4   34.56    0.94
  -2  -2   4   36.36    0.81
  -2  -2   4   35.40    0.94
  -2  -2   4   35.71    0.95
  -2  -2   4   35.49    0.97
  -2  -2   4   35.52    0.93
   1   2  -4    0.48    0.09
   1   2  -4    0.66    0.11
   1   2  -4    0.55    0.08
   1   2  -4    0.64    0.08
  -1  -2   4    0.57    0.10
  -1  -2   4    0.60    0.07
  -1  -2   4    0.66    0.10
  -1  -2   4    0.49    0.07
  -1  -2   4    0.66    0.10
   0   2  -4    0.51    0.09
   0   2  -4    0.48    0.03
   0   2  -4    0.49    0.03
   0   2  -4    0.54    0.06
   0   2  -4    0.46    0.07
   0  -2   4    0.56    0.06
   0  -2   4    0.53    0.06
   0  -2   4    0.49    0.07
   0  -2   4    0.57    0.08
  -1   2  -4    0.15    0.04
  -1   2  -4    0.13    0.04
  -1   2  -4    0.17    0.05
  -1   2  -4    0.11    0.05
   1  -2   4    0.15    0.05
   1  -2   4    0.15    0.04
   1  -2   4    0.20    0.03
  -2   2  -4  129.25    2.52
  -2   2  -4  129.98    2.47
  -2   2  -4  128.14    2.50
  -2   2  -4  128.76    2.55
  -2   2  -4  127.24    2.50
   2  -2   4  129.13    2.53
   2  -2   4  128.68    2.68
  -3   2  -4   51.58    1.09
  -3   2  -4   50.23    1.09
  -3   2  -4   51.69    1.14
  -3   2  -4   53.53    1.07
   3  -2   4   51.04    1.28
   3  -2   4   51.87    1.06
  -4   2  -4    0.01    0.04
  -4   2  -4    0.14    0.04
  -4   2  -4    0.17    0.05
  -4   2  -4    0.09    0.04
   4  -2   4    0.02    0.06
  -5   2  -4    3.65    0.19
  -5   2  -4    3.51    0.18
   5  -2   4    4.04    0.32
  -6   2  -4    0.64    0.10
  -6   2  -4    0.81    0.11
  -7   2  -4    2.13    0.18
  -7   2  -4    2.43    0.18
  -7  -1   4    2.36    0.30
  -7  -1   4    2.31    0.30
  -6  -1   4    1.45    0.23
  -6  -1   4    1.65    0.25
   5   1  -4    2.23    0.21
  -5  -1   4    2.18    0.24
  -5  -1   4    1.96    0.24
   4   1  -4   10.34    0.42
  -4  -1   4   10.26    0.47
  -4  -1   4   10.89    0.49
   3   1  -4    2.40    0.21
   3   1  -4    1.89    0.17
   3   1  -4    1.93    0.16
  -3  -1   4    2.08    0.20
  -3  -1   4    2.35    0.20
  -3  -1   4    2.28    0.13
  -3  -1   4    2.14    0.20
  -3  -1   4    2.17    0.12
   2   1  -4    7.36    0.29
   2   1  -4    7.13    0.31
   2   1  -4    7.29    0.29
   2   1  -4    6.68    0.33
  -2  -1   4    7.46    0.33
  -2  -1   4    7.84    0.27
  -2  -1   4    6.90    0.32
  -2  -1   4    7.35    0.34
   1   1  -4    2.39    0.12
   1   1  -4    2.12    0.13
   1   1  -4    2.46    0.16
  -1  -1   4    2.25    0.12
  -1  -1   4    2.24    0.16
  -1  -1   4    2.32    0.16
  -1  -1   4    2.23    0.13
  -1  -1   4    2.17    0.16
   0   1  -4   50.66    1.05
   0   1  -4   49.01    1.07
   0   1  -4   50.85    1.13
   0  -1   4   49.46    1.11
   0  -1   4   50.15    0.97
   0  -1   4   50.47    1.05
   0  -1   4   50.32    1.07
  -1   1  -4   51.00    1.08
  -1   1  -4   52.10    1.06
  -1   1  -4   51.70    1.11
  -1   1  -4   52.53    1.12
  -1   1  -4   51.64    1.10
   1  -1   4   52.72    1.08
   1  -1   4   50.87    1.11
  -2   1  -4   10.04    0.29
  -2   1  -4   10.01    0.28
  -2   1  -4    9.63    0.27
  -2   1  -4   10.24    0.26
   2  -1   4   10.29    0.35
  -3   1  -4    0.05    0.02
  -3   1  -4    0.01    0.02
  -3   1  -4    0.04    0.03
  -3   1  -4    0.05    0.03
   3  -1   4    0.01    0.04
  -4   1  -4    2.10    0.11
  -4   1  -4    2.05    0.13
  -4   1  -4    2.05    0.10
  -4   1  -4    1.89    0.10
   4  -1   4    1.76    0.20
  -5   1  -4    5.97    0.23
  -5   1  -4    5.89    0.22
  -5   1  -4    5.99    0.25
   5  -1   4    6.43    0.41
  -6   1  -4    3.90    0.20
  -6   1  -4    3.74    0.20
   6  -1   4    3.77    0.35
  -7   1  -4    0.39    0.09
  -7   1  -4    0.40    0.10
  -7   0   4    1.14    0.23
  -7   0   4    1.08    0.23
   6   0  -4    0.55    0.18
  -6   0   4    0.62    0.17
  -6   0   4    0.85    0.18
   5   0  -4    0.76    0.18
  -5   0   4    0.66    0.15
  -5   0   4    0.73    0.16
   4   0  -4    2.29    0.19
  -4   0   4    2.41    0.23
  -4   0   4    2.45    0.23
   3   0  -4   36.32    0.87
   3   0  -4   35.83    0.91
   3   0  -4   34.91    0.97
  -3   0   4   35.91    0.75
  -3   0   4   36.56    0.97
  -3   0   4   36.15    0.76
  -3   0   4   35.97    0.97
   2   0  -4   20.12    0.62
   2   0  -4   20.34    0.53
   2   0  -4   19.78    0.57
   2   0  -4   19.46    0.57
  -2   0   4   19.78    0.59
  -2   0   4   19.34    0.59
  -2   0   4   19.36    0.62
  -2   0   4   19.31    0.49
   1   0  -4    2.59    0.12
   1   0  -4    2.41    0.13
   1   0  -4    2.54    0.16
   1   0  -4    2.69    0.18
  -1   0   4    2.71    0.17
  -1   0   4    2.20    0.12
  -1   0   4    2.71    0.16
  -1   0   4    2.55    0.16
   0   0  -4   25.88    0.62
   0   0  -4   26.48    0.56
   0   0  -4   26.81    0.66
   0   0   4   25.63    0.56
   0   0   4   26.30    0.61
   0   0   4   26.17    0.54
   0   0   4   27.04    0.65
  -1   0  -4    0.12    0.03
  -1   0  -4    0.09    0.03
  -1   0  -4    0.11    0.03
  -1   0  -4    0.09    0.03
   1   0   4    0.18    0.04
   1   0   4    0.10    0.02
  -2   0  -4  144.20    2.74
  -2   0  -4  147.61    2.75
   2   0   4  141.63    2.95
   3   0   4   11.10    0.43
  -4   0  -4   34.58    0.73
  -4   0  -4   34.82    0.75
   4   0   4   36.06    1.03
  -5   0  -4    5.56    0.21
  -5   0  -4    5.55    0.21
  -5   0  -4    5.87    0.21
  -5   0  -4    5.58    0.23
   5   0   4    5.65    0.21
   5   0   4    5.45    0.37
  -6   0  -4    0.04    0.05
  -6   0  -4    0.02    0.04
   6   0   4    0.08    0.09
  -7   0  -4    0.46    0.10
  -7   0  -4    0.91    0.11
  -7   1   4    1.82    0.27
  -7   1   4    2.17    0.28
   6  -1  -4    3.73    0.36
  -6   1   4    3.45    0.32
  -6   1   4    3.64    0.32
   5  -1  -4    1.13    0.20
  -5   1   4    1.26    0.19
  -5   1   4    1.27    0.19
   4  -1  -4    6.75    0.38
   4  -1  -4    6.33    0.30
  -4   1   4    7.04    0.37
  -4   1   4    6.72    0.35
   3  -1  -4   10.69    0.37
   3  -1  -4   10.76    0.44
   3  -1  -4   10.31    0.39
  -3   1   4   10.16    0.42
  -3   1   4   11.32    0.43
  -3   1   4   10.52    0.27
   2  -1  -4    2.99    0.17
   2  -1  -4    2.99    0.18
   2  -1  -4    3.14    0.21
   2  -1  -4    3.30    0.19
  -2   1   4    3.19    0.15
  -2   1   4    3.13    0.19
  -2   1   4    3.36    0.20
  -2   1   4    3.42    0.22
   1  -1  -4   46.04    1.00
   1  -1  -4   46.39    0.96
  -1   1   4   47.09    1.11
  -1   1   4   46.38    1.05
  -1   1   4   47.08    0.96
  -1   1   4   47.75    1.04
   0  -1  -4  210.10    3.79
   0  -1  -4  211.55    4.02
   0  -1  -4  207.40    3.81
   0  -1  -4  208.26    3.94
   0   1   4  211.77    3.93
   0   1   4  213.19    4.13
   0   1   4  205.08    3.78
  -1  -1  -4    0.76    0.07
  -1  -1  -4    0.79    0.06
  -1  -1  -4    0.79    0.06
  -1  -1  -4    0.62    0.05
   1   1   4    0.73    0.06
   1   1   4    0.80    0.04
   1   1   4    0.64    0.05
  -2  -1  -4   14.49    0.32
  -2  -1  -4   14.08    0.31
  -4  -1  -4    3.43    0.12
  -4  -1  -4    3.22    0.13
   4   1   4    2.95    0.24
  -5  -1  -4    1.19    0.09
  -5  -1  -4    1.04    0.10
  -5  -1  -4    1.03    0.09
  -5  -1  -4    1.12    0.10
   5   1   4    0.97    0.09
   5   1   4    1.20    0.20
  -6  -1  -4   11.01    0.38
  -6  -1  -4   10.58    0.35
   6   1   4   10.26    0.57
  -7  -1  -4    8.12    0.33
  -7  -1  -4    7.98    0.35
  -7   2   4    0.79    0.20
  -7   2   4    1.19    0.23
   6  -2  -4    1.62    0.26
  -6   2   4    1.19    0.21
  -6   2   4    1.60    0.23
   5  -2  -4    0.55    0.15
  -5   2   4    0.51    0.13
  -5   2   4    0.47    0.13
   4  -2  -4    2.36    0.23
   4  -2  -4    1.84    0.17
  -4   2   4    1.95    0.20
  -4   2   4    1.90    0.19
   3  -2  -4   13.29    0.45
   3  -2  -4   12.96    0.42
   3  -2  -4   12.51    0.49
  -3   2   4   12.81    0.48
  -3   2   4   12.65    0.46
  -3   2   4   13.47    0.30
  -3   2   4   13.10    0.30
   2  -2  -4   21.19    0.65
   2  -2  -4   21.86    0.60
   2  -2  -4   21.54    0.59
   2  -2  -4   21.38    0.55
  -2   2   4   21.07    0.60
  -2   2   4   21.10    0.62
  -2   2   4   20.36    0.66
  -2   2   4   22.17    0.51
   1  -2  -4  135.56    2.77
   1  -2  -4  136.52    2.70
   1  -2  -4  138.23    2.58
  -1   2   4  136.94    2.57
  -1   2   4  141.57    2.88
  -1   2   4  141.92    2.70
  -1   2   4  138.51    2.74
   0  -2  -4    7.11    0.27
   0  -2  -4    7.06    0.19
   0  -2  -4    7.04    0.17
   0  -2  -4    6.52    0.24
   0  -2  -4    7.05    0.17
   0   2   4    7.20    0.23
   0   2   4    6.91    0.27
   0   2   4    7.03    0.19
   0   2   4    7.08    0.20
  -1  -2  -4  142.70    2.92
  -1  -2  -4  143.36    2.73
  -1  -2  -4  145.15    2.78
  -1  -2  -4  148.70    2.82
  -1  -2  -4  145.96    2.76
   1   2   4  148.59    2.88
   1   2   4  147.01    2.90
   1   2   4  147.13    2.84
  -2  -2  -4    3.31    0.13
  -2  -2  -4    3.32    0.10
  -2  -2  -4    3.11    0.09
  -2  -2  -4    3.34    0.12
   2   2   4    3.46    0.18
  -3  -2  -4   13.60    0.31
  -3  -2  -4   13.28    0.33
  -3  -2  -4   12.85    0.33
  -4  -2  -4   29.73    0.65
  -4  -2  -4   29.34    0.62
  -4  -2  -4   28.34    0.61
  -4  -2  -4   27.70    0.64
  -5  -2  -4   42.59    0.97
  -5  -2  -4   43.24    0.94
  -5  -2  -4   43.57    0.97
  -5  -2  -4   43.27    0.97
   5   2   4   44.81    0.98
  -6  -2  -4    1.12    0.13
  -6  -2  -4    0.82    0.11
   6   2   4    0.97    0.21
  -7  -2  -4    0.59    0.12
  -7  -2  -4    0.69    0.12
  -7   3   4    0.01    0.09
  -7   3   4    0.07    0.11
  -6   3   4    1.39    0.21
  -6   3   4    1.32    0.22
   5  -3  -4    7.60    0.46
  -5   3   4    7.80    0.41
  -5   3   4    7.48    0.43
   4  -3  -4    7.12    0.40
   4  -3  -4    6.94    0.32
  -4   3   4    6.83    0.37
  -4   3   4    7.46    0.37
   3  -3  -4   25.72    0.67
   3  -3  -4   25.35    0.70
   3  -3  -4   25.64    0.77
  -3   3   4   24.77    0.75
  -3   3   4   26.54    0.74
   2  -3  -4    0.26    0.08
   2  -3  -4    0.13    0.05
   2  -3  -4    0.06    0.05
   2  -3  -4    0.08    0.04
  -2   3   4    0.05    0.04
  -2   3   4    0.07    0.05
  -2   3   4    0.14    0.07
  -2   3   4    0.12    0.04
   1  -3  -4    0.73    0.08
   1  -3  -4    0.47    0.10
   1  -3  -4    0.65    0.09
   1  -3  -4    0.84    0.08
  -1   3   4    0.76    0.10
  -1   3   4    0.68    0.08
  -1   3   4    0.58    0.09
  -1   3   4    0.84    0.12
  -1   3   4    0.81    0.08
   0  -3  -4    4.03    0.21
   0  -3  -4    3.87    0.13
   0  -3  -4    3.87    0.18
   0  -3  -4    3.67    0.13
   0  -3  -4    3.81    0.15
   0   3   4    3.89    0.15
   0   3   4    3.73    0.14
   0   3   4    3.71    0.21
   0   3   4    3.58    0.16
  -1  -3  -4    0.84    0.07
  -1  -3  -4    0.99    0.10
  -1  -3  -4    0.86    0.07
  -1  -3  -4    1.02    0.08
   1   3   4    0.91    0.07
   1   3   4    1.06    0.09
  -2  -3  -4    0.44    0.05
  -2  -3  -4    0.43    0.05
  -2  -3  -4    0.37    0.08
  -2  -3  -4    0.38    0.04
  -2  -3  -4    0.54    0.07
   2   3   4    0.47    0.05
   2   3   4    0.40    0.07
   2   3   4    0.46    0.04
  -3  -3  -4   55.10    1.19
  -3  -3  -4   56.08    1.14
  -3  -3  -4   56.12    1.13
  -3  -3  -4   56.01    1.11
   3   3   4   58.13    1.14
   3   3   4   55.43    1.16
  -4  -3  -4   51.60    1.08
  -4  -3  -4   50.47    1.14
  -4  -3  -4   54.38    1.12
  -4  -3  -4   53.31    1.11
   4   3   4   50.39    1.15
   4   3   4   54.10    1.11
  -5  -3  -4    3.74    0.20
  -5  -3  -4    3.54    0.20
  -5  -3  -4    3.72    0.20
  -5  -3  -4    3.48    0.20
  -6  -3  -4    0.02    0.05
  -6  -3  -4    0.06    0.06
  -7  -3  -4    2.25    0.21
  -7  -3  -4    2.23    0.20
  -6   4   4    1.00    0.21
  -6   4   4    1.00    0.19
   5  -4  -4    1.09    0.19
  -5   4   4    1.66    0.22
  -5   4   4    1.23    0.19
   4  -4  -4    9.92    0.48
   4  -4  -4   11.29    0.42
  -4   4   4   10.73    0.48
  -4   4   4    9.36    0.43
   3  -4  -4    2.36    0.20
   3  -4  -4    2.30    0.17
  -3   4   4    2.10    0.19
  -3   4   4    2.40    0.21
   2  -4  -4    1.96    0.19
   2  -4  -4    1.71    0.13
   2  -4  -4    1.99    0.16
   2  -4  -4    1.85    0.15
  -2   4   4    1.37    0.15
  -2   4   4    1.59    0.15
  -2   4   4    1.53    0.11
  -2   4   4    1.51    0.18
   1  -4  -4   28.45    0.78
   1  -4  -4   26.35    0.70
   1  -4  -4   27.41    0.69
   1  -4  -4   27.76    0.63
   1  -4  -4   26.64    0.70
  -1   4   4   26.77    0.63
  -1   4   4   25.81    0.71
  -1   4   4   28.99    0.70
  -1   4   4   27.52    0.82
  -1   4   4   28.08    0.69
   0  -4  -4  228.91    4.22
   0  -4  -4  231.81    4.61
   0  -4  -4  230.11    4.52
   0  -4  -4  233.63    4.40
   0  -4  -4  227.13    4.51
   0   4   4  231.24    4.44
   0   4   4  237.98    4.70
   0   4   4  231.94    4.37
   0   4   4  231.74    4.58
   0   4   4  236.82    4.25
  -1  -4  -4    6.32    0.24
  -1  -4  -4    6.38    0.23
  -1  -4  -4    6.43    0.25
  -1  -4  -4    6.17    0.28
   1   4   4    6.76    0.24
   1   4   4    6.03    0.28
   1   4   4    6.24    0.19
  -2  -4  -4   46.55    1.14
  -2  -4  -4   45.15    1.00
  -2  -4  -4   46.38    1.00
  -2  -4  -4   47.06    0.98
  -2  -4  -4   46.94    1.08
   2   4   4   48.58    1.00
   2   4   4   47.44    1.11
  -3  -4  -4    0.01    0.03
  -3  -4  -4    0.03    0.03
  -3  -4  -4    0.06    0.04
  -3  -4  -4    0.03    0.03
   3   4   4    0.01    0.03
   3   4   4    0.00    0.04
  -4  -4  -4    5.22    0.23
  -4  -4  -4    4.71    0.25
  -4  -4  -4    5.11    0.23
  -4  -4  -4    5.23    0.21
  -4  -4  -4    4.44    0.24
   4   4   4    5.20    0.22
  -5  -4  -4   11.61    0.42
  -5  -4  -4   11.62    0.44
  -6  -4  -4   12.17    0.48
  -6  -4  -4   11.93    0.47
  -7  -4  -4    4.89    0.31
  -7  -4  -4    4.45    0.30
  -6   5   4   -0.10    0.07
  -6   5   4    0.04    0.09
   5  -5  -4    0.19    0.10
  -5   5   4    0.28    0.11
  -5   5   4    0.20    0.11
   4  -5  -4   -0.03    0.05
   4  -5  -4    0.10    0.08
  -4   5   4    0.12    0.08
  -4   5   4    0.05    0.07
   3  -5  -4   12.27    0.50
   3  -5  -4   12.49    0.42
  -3   5   4   12.93    0.49
  -3   5   4   13.32    0.52
   2  -5  -4   65.46    1.55
   2  -5  -4   62.90    1.33
   2  -5  -4   62.14    1.43
   2  -5  -4   63.24    1.50
   2  -5  -4   62.50    1.44
  -2   5   4   64.76    1.49
  -2   5   4   62.58    1.60
  -2   5   4   64.32    1.43
  -2   5   4   64.64    1.27
   1  -5  -4  101.59    2.01
   1  -5  -4  103.03    2.01
   1  -5  -4  105.52    2.16
   1  -5  -4  101.97    2.23
   1  -5  -4  104.70    2.27
   1  -5  -4  104.24    2.18
  -1   5   4  105.38    2.19
  -1   5   4  107.56    2.14
  -1   5   4  107.92    2.02
  -1   5   4  102.58    2.36
   0  -5  -4   81.21    1.74
   0  -5  -4   83.01    1.85
   0  -5  -4   83.58    1.75
   0  -5  -4   82.18    1.60
   0  -5  -4   81.25    1.79
   0   5   4   85.43    1.80
   0   5   4   84.96    1.64
   0   5   4   85.17    1.71
   0   5   4   83.79    1.77
   0   5   4   83.34    1.93
  -1  -5  -4   16.54    0.50
  -1  -5  -4   16.47    0.34
  -1  -5  -4   16.70    0.48
  -1  -5  -4   17.58    0.34
  -1  -5  -4   16.17    0.55
   1   5   4   18.00    0.46
   1   5   4   17.66    0.43
   1   5   4   17.70    0.60
  -2  -5  -4    0.44    0.08
  -2  -5  -4    0.59    0.10
  -2  -5  -4    0.52    0.10
   2   5   4    0.40    0.10
   2   5   4    0.54    0.05
  -3  -5  -4    7.62    0.30
  -3  -5  -4    7.56    0.34
  -3  -5  -4    7.57    0.30
  -3  -5  -4    7.97    0.28
  -3  -5  -4    7.60    0.39
   3   5   4    8.39    0.29
   3   5   4    7.90    0.36
  -4  -5  -4   11.27    0.41
  -4  -5  -4   12.43    0.47
  -5  -5  -4   30.84    0.88
  -5  -5  -4   30.20    0.84
  -5  -5  -4   29.37    0.88
  -6  -5  -4    0.13    0.09
  -6  -5  -4    0.07    0.08
  -6  -5  -4    0.11    0.08
  -7  -5  -4    0.12    0.09
  -7  -5  -4    0.04    0.08
  -7  -5  -4   -0.04    0.08
  -6   6   4    4.06    0.36
  -6   6   4    3.98    0.34
   5  -6  -4    4.54    0.36
  -5   6   4    3.88    0.32
  -5   6   4    4.27    0.35
   4  -6  -4   15.75    0.53
   4  -6  -4   15.22    0.64
  -4   6   4   15.75    0.60
  -4   6   4   15.08    0.63
   3  -6  -4   27.83    0.73
   3  -6  -4   25.92    0.85
   3  -6  -4   28.43    0.80
  -3   6   4   27.52    0.81
  -3   6   4   26.50    0.85
   2  -6  -4   29.84    0.74
   2  -6  -4   29.00    0.91
   2  -6  -4   29.33    0.80
   2  -6  -4   29.77    0.87
   2  -6  -4   30.55    0.82
  -2   6   4   30.02    0.69
  -2   6   4   29.85    0.87
  -2   6   4   30.53    0.97
  -2   6   4   30.58    0.82
   1  -6  -4   46.10    1.10
   1  -6  -4   45.61    1.14
   1  -6  -4   44.44    1.19
   1  -6  -4   46.30    0.99
  -1   6   4   45.52    1.27
  -1   6   4   46.32    1.00
  -1   6   4   43.84    1.12
  -1   6   4   44.82    1.08
   0  -6  -4   12.64    0.40
   0  -6  -4   12.69    0.44
   0  -6  -4   13.06    0.36
   0  -6  -4   12.31    0.44
   0  -6  -4   13.03    0.51
   0   6   4   12.62    0.45
   0   6   4   12.70    0.38
   0   6   4   13.03    0.42
   0   6   4   12.75    0.55
  -1  -6  -4   55.67    1.33
  -1  -6  -4   57.15    1.09
  -1  -6  -4   54.60    1.10
  -1  -6  -4   55.48    1.38
  -1  -6  -4   58.17    1.29
   1   6   4   58.37    1.47
   1   6   4   58.45    1.18
   1   6   4   56.60    1.23
  -2  -6  -4    1.38    0.14
  -2  -6  -4    1.51    0.16
  -2  -6  -4    1.23    0.16
   2   6   4    1.61    0.11
   2   6   4    1.65    0.19
  -3  -6  -4    7.86    0.41
  -3  -6  -4    8.23    0.35
  -3  -6  -4    8.28    0.39
   3   6   4    8.22    0.26
  -4  -6  -4    4.87    0.36
  -4  -6  -4    5.26    0.29
  -4  -6  -4    5.94    0.34
  -5  -6  -4    0.48    0.13
  -5  -6  -4    0.39    0.11
  -5  -6  -4    0.26    0.11
  -6  -6  -4    2.32    0.25
  -6  -6  -4    2.51    0.26
  -6  -6  -4    2.57    0.24
  -7  -6  -4   -0.06    0.07
  -7  -6  -4    0.03    0.09
  -7  -6  -4    0.07    0.10
   6  -7  -4    0.04    0.08
  -6   7   4   -0.10    0.07
  -6   7   4   -0.06    0.08
   5  -7  -4    0.12    0.08
  -5   7   4    0.02    0.08
  -5   7   4    0.16    0.09
   4  -7  -4   -0.04    0.05
   4  -7  -4   -0.06    0.05
  -4   7   4    0.01    0.07
  -4   7   4   -0.01    0.06
   3  -7  -4   12.15    0.47
   3  -7  -4   11.33    0.43
   3  -7  -4   12.61    0.55
  -3   7   4   11.24    0.52
  -3   7   4   11.46    0.49
   2  -7  -4   11.13    0.48
   2  -7  -4   11.47    0.40
   2  -7  -4   11.55    0.44
   2  -7  -4   11.18    0.39
  -2   7   4   11.12    0.34
  -2   7   4   11.51    0.49
  -2   7   4   11.34    0.45
   1  -7  -4    0.83    0.10
   1  -7  -4    0.75    0.13
   1  -7  -4    0.64    0.10
   1  -7  -4    0.76    0.13
   1  -7  -4    0.60    0.15
  -1   7   4    0.66    0.11
  -1   7   4    0.60    0.09
  -1   7   4    0.63    0.12
   0  -7  -4    5.66    0.23
   0  -7  -4    4.99    0.33
   0  -7  -4    5.26    0.29
   0  -7  -4    5.41    0.25
   0  -7  -4    6.27    0.31
   0   7   4    5.90    0.28
   0   7   4    5.39    0.25
   0   7   4    5.35    0.36
   0   7   4    5.71    0.30
  -1  -7  -4    0.30    0.05
  -1  -7  -4    0.16    0.08
  -1  -7  -4    0.30    0.07
  -1  -7  -4    0.47    0.10
  -1  -7  -4    0.26    0.08
   1   7   4    0.15    0.06
   1   7   4    0.39    0.08
   1   7   4    0.33    0.07
  -2  -7  -4    0.08    0.06
  -2  -7  -4    0.10    0.07
  -2  -7  -4    0.06    0.05
   2   7   4    0.19    0.06
  -3  -7  -4    0.67    0.15
  -3  -7  -4    0.60    0.12
  -3  -7  -4    0.65    0.14
   3   7   4    0.60    0.09
  -4  -7  -4   10.02    0.45
  -4  -7  -4   10.23    0.50
  -4  -7  -4   10.30    0.55
  -5  -7  -4   -0.03    0.06
  -5  -7  -4   -0.03    0.07
  -6  -7  -4    1.47    0.22
  -6  -7  -4    1.82    0.23
  -6  -7  -4    1.50    0.23
  -7  -7  -4    0.29    0.14
  -7  -7  -4    0.21    0.13
   5  -8  -4    0.01    0.07
  -5   8   4    0.11    0.09
  -5   8   4    0.03    0.08
   4  -8  -4    3.84    0.29
   4  -8  -4    3.84    0.34
  -4   8   4    4.04    0.30
  -4   8   4    3.94    0.34
   3  -8  -4    0.05    0.08
   3  -8  -4    0.16    0.08
   3  -8  -4    0.19    0.08
  -3   8   4    0.10    0.08
  -3   8   4    0.23    0.10
   2  -8  -4    0.47    0.10
   2  -8  -4    0.49    0.13
   2  -8  -4    0.51    0.10
  -2   8   4    0.51    0.12
  -2   8   4    0.55    0.08
  -2   8   4    0.56    0.13
   1  -8  -4    3.21    0.30
   1  -8  -4    2.95    0.19
   1  -8  -4    3.31    0.21
   1  -8  -4    2.93    0.25
   1  -8  -4    2.84    0.24
  -1   8   4    3.41    0.26
  -1   8   4    3.06    0.19
  -1   8   4    3.25    0.23
   0  -8  -4    8.75    0.46
   0  -8  -4    8.86    0.31
   0  -8  -4    8.63    0.40
   0  -8  -4    9.22    0.41
   0  -8  -4    8.71    0.36
   0   8   4    8.03    0.39
   0   8   4    8.48    0.34
   0   8   4    8.36    0.37
  -1  -8  -4    2.59    0.27
  -1  -8  -4    2.39    0.22
  -1  -8  -4    2.69    0.19
  -1  -8  -4    2.21    0.21
  -1  -8  -4    2.25    0.13
   1   8   4    2.16    0.18
   1   8   4    2.27    0.17
   1   8   4    2.60    0.22
  -2  -8  -4    8.87    0.43
  -2  -8  -4    9.65    0.50
  -2  -8  -4    9.06    0.42
   2   8   4    9.73    0.36
  -3  -8  -4   20.82    0.78
  -3  -8  -4   19.63    0.68
  -3  -8  -4   18.92    0.74
   3   8   4   19.22    0.57
  -4  -8  -4    0.05    0.09
  -4  -8  -4    0.16    0.09
  -4  -8  -4    0.12    0.10
  -5  -8  -4    6.39    0.40
  -5  -8  -4    6.72    0.49
  -5  -8  -4    7.21    0.46
  -6  -8  -4    1.53    0.25
  -6  -8  -4    1.43    0.23
  -6  -8  -4    0.94    0.19
   5  -9  -4    0.02    0.08
  -5   9   4   -0.04    0.08
  -5   9   4    0.06    0.10
   4  -9  -4    1.01    0.18
  -4   9   4    1.17    0.22
  -4   9   4    1.08    0.19
   3  -9  -4    7.53    0.36
   3  -9  -4    7.71    0.36
   3  -9  -4    7.37    0.39
   3  -9  -4    7.48    0.45
  -3   9   4    7.53    0.42
  -3   9   4    7.23    0.45
   2  -9  -4    0.07    0.07
   2  -9  -4    0.01    0.06
   2  -9  -4    0.01    0.08
  -2   9   4   -0.03    0.05
  -2   9   4    0.12    0.05
  -2   9   4    0.09    0.07
   1  -9  -4    0.05    0.06
   1  -9  -4   -0.03    0.06
   1  -9  -4    0.01    0.04
  -1   9   4    0.00    0.05
  -1   9   4    0.09    0.06
  -1   9   4    0.06    0.06
   0  -9  -4    6.13    0.36
   0  -9  -4    6.17    0.32
   0  -9  -4    6.65    0.37
   0  -9  -4    6.47    0.42
   0  -9  -4    6.41    0.28
   0   9   4    6.02    0.33
   0   9   4    7.19    0.38
   0   9   4    6.76    0.32
  -1  -9  -4   21.39    0.83
  -1  -9  -4   21.92    0.74
  -1  -9  -4   20.33    0.54
  -1  -9  -4   20.61    0.72
   1   9   4   20.95    0.63
  -2  -9  -4   14.39    0.34
  -2  -9  -4   14.87    0.59
  -2  -9  -4   13.23    0.58
  -2  -9  -4   14.15    0.66
   2   9   4   13.76    0.48
  -3  -9  -4   -0.04    0.06
  -3  -9  -4   -0.09    0.04
  -3  -9  -4   -0.02    0.06
   3   9   4    0.01    0.06
  -4  -9  -4    2.61    0.30
  -4  -9  -4    2.89    0.32
  -4  -9  -4    2.64    0.27
  -5  -9  -4    5.42    0.46
  -5  -9  -4    4.73    0.41
  -5  -9  -4    4.26    0.36
  -6  -9  -4   13.88    0.67
  -6  -9  -4   11.95    0.68
  -6  -9  -4   12.94    0.65
   5 -10  -4    0.49    0.15
  -5  10   4    0.25    0.15
  -5  10   4    0.43    0.16
   4 -10  -4    3.92    0.31
  -4  10   4    5.14    0.37
  -4  10   4    4.29    0.39
   3 -10  -4    7.57    0.38
   3 -10  -4    8.60    0.44
   3 -10  -4    8.03    0.49
  -3  10   4    7.82    0.48
  -3  10   4    8.13    0.45
   2 -10  -4    1.96    0.19
   2 -10  -4    1.89    0.24
   2 -10  -4    1.87    0.20
  -2  10   4    1.80    0.21
  -2  10   4    1.59    0.23
  -2  10   4    2.08    0.14
   1 -10  -4    3.87    0.31
   1 -10  -4    3.76    0.23
   1 -10  -4    4.16    0.28
  -1  10   4    4.52    0.33
  -1  10   4    3.53    0.27
  -1  10   4    4.67    0.25
   0 -10  -4   40.60    1.30
   0 -10  -4   41.02    0.98
   0 -10  -4   40.34    1.09
   0 -10  -4   40.50    1.19
   0  10   4   40.08    1.17
   0  10   4   41.92    1.04
   0  10   4   42.35    1.12
  -1 -10  -4   13.67    0.59
  -1 -10  -4   14.47    0.61
  -1 -10  -4   14.93    0.71
  -1 -10  -4   14.31    0.44
   1  10   4   13.83    0.51
  -2 -10  -4    3.05    0.28
  -2 -10  -4    3.77    0.31
  -2 -10  -4    3.56    0.36
  -2 -10  -4    3.05    0.15
   2  10   4    3.07    0.24
  -3 -10  -4    0.00    0.07
  -3 -10  -4    0.03    0.07
  -3 -10  -4    0.01    0.08
   3  10   4    0.06    0.08
  -4 -10  -4    0.09    0.10
  -4 -10  -4    0.12    0.10
  -4 -10  -4    0.02    0.10
  -5 -10  -4    1.64    0.25
  -5 -10  -4    1.74    0.29
  -6 -10  -4    3.38    0.36
  -6 -10  -4    4.04    0.40
  -6 -10  -4    3.74    0.41
   4 -11  -4    0.89    0.18
  -4  11   4    0.93    0.22
  -4  11   4    1.04    0.21
   3 -11  -4    0.11    0.09
   3 -11  -4   -0.08    0.06
  -3  11   4    0.02    0.09
  -3  11   4   -0.05    0.08
   2 -11  -4    3.43    0.33
   2 -11  -4    4.16    0.30
   2 -11  -4    4.14    0.27
  -2  11   4    3.90    0.32
  -2  11   4    4.62    0.38
   1 -11  -4    6.59    0.32
   1 -11  -4    6.71    0.38
   1 -11  -4    6.87    0.44
  -1  11   4    6.78    0.40
  -1  11   4    6.82    0.44
  -1  11   4    6.69    0.32
   0 -11  -4    0.71    0.16
   0 -11  -4    0.62    0.11
   0  11   4    0.63    0.13
  -1 -11  -4   35.20    1.12
  -1 -11  -4   36.28    0.87
  -1 -11  -4   35.90    1.25
  -1 -11  -4   36.32    1.13
   1  11   4   33.88    0.97
  -2 -11  -4    6.09    0.23
  -2 -11  -4    5.82    0.40
  -2 -11  -4    6.70    0.49
  -2 -11  -4    5.27    0.38
   2  11   4    5.62    0.33
  -3 -11  -4   -0.01    0.08
  -3 -11  -4    0.05    0.09
  -3 -11  -4   -0.03    0.08
   3  11   4    0.04    0.07
  -4 -11  -4    4.70    0.46
  -4 -11  -4    5.23    0.42
  -5 -11  -4    2.84    0.38
  -5 -11  -4    2.61    0.32
   3 -12  -4    3.42    0.28
   3 -12  -4    3.28    0.30
  -3  12   4    2.79    0.34
  -3  12   4    3.26    0.33
   2 -12  -4    0.05    0.08
   2 -12  -4    0.14    0.09
  -2  12   4    0.03    0.10
  -2  12   4    0.07    0.09
   1 -12  -4    4.39    0.28
   1 -12  -4    3.64    0.35
  -1  12   4    4.93    0.28
   0 -12  -4   -0.02    0.05
   0 -12  -4    0.10    0.10
   0  12   4    0.06    0.08
  -1 -12  -4    1.01    0.13
  -1 -12  -4    0.68    0.18
   1  12   4    0.75    0.15
  -2 -12  -4    5.54    0.42
  -2 -12  -4    5.40    0.49
  -2 -12  -4    4.77    0.39
  -2 -12  -4    5.22    0.23
   2  12   4    5.16    0.34
  -3 -12  -4    0.46    0.19
  -3 -12  -4    0.20    0.13
   3  12   4    0.19    0.11
  -4 -12  -4    0.11    0.15
  -4 -12  -4    0.29    0.15
   4  12   4   -0.04    0.09
  -5 -12  -4    0.31    0.17
  -5 -12  -4    0.21    0.15
   3 -13  -4    1.02    0.20
   3 -13  -4    1.50    0.21
  -3  13   4    0.85    0.24
   2 -13  -4    0.23    0.11
   1 -13  -4    1.08    0.16
  -1  13   4    1.01    0.14
   0 -13  -4    0.03    0.06
   0  13   4    0.06    0.09
  -1 -13  -4    3.79    0.24
   1  13   4    3.05    0.27
  -2 -13  -4    6.15    0.27
   2  13   4    6.03    0.39
  -3 -13  -4    0.26    0.19
   3  13   4    0.23    0.13
  -4 -13  -4    0.30    0.17
  -4 -13  -4    0.54    0.23
   4  13   4    0.45    0.16
   1 -14  -4    0.21    0.10
   0 -14  -4    1.99    0.20
   0  14   4    1.83    0.21
  -1 -14  -4    3.20    0.23
   1  14   4    2.55    0.26
  -2 -14  -4    0.20    0.08
   2  14   4   -0.03    0.10
   3  14   4    0.45    0.16
  -1 -11   5    0.84    0.16
   0  11  -5    0.97    0.23
   0 -11   5    1.49    0.20
   3  10  -5    1.99    0.24
  -3 -10   5    1.64    0.20
   2  10  -5    0.70    0.14
  -2 -10   5    0.74    0.15
  -1 -10   5    3.13    0.32
  -1 -10   5    2.82    0.24
   0  10  -5    0.23    0.13
   0  10  -5    0.28    0.14
   0 -10   5    0.23    0.13
   0 -10   5    0.17    0.12
   0 -10   5    0.23    0.10
  -1  10  -5    0.18    0.13
  -1  10  -5    0.34    0.15
   1 -10   5    0.12    0.11
  -2  10  -5    0.15    0.12
  -2  10  -5    0.13    0.11
   2 -10   5   -0.05    0.08
   4   9  -5    1.44    0.23
  -4  -9   5    1.66    0.18
   3   9  -5    6.30    0.38
  -3  -9   5    5.53    0.33
  -3  -9   5    6.95    0.48
   2   9  -5    0.80    0.15
  -2  -9   5    0.88    0.20
  -2  -9   5    0.73    0.14
   1   9  -5    0.37    0.08
   1   9  -5    0.33    0.14
  -1  -9   5    0.64    0.16
  -1  -9   5    0.29    0.14
  -1  -9   5    0.47    0.11
   0   9  -5    0.31    0.13
   0   9  -5    0.31    0.13
   0  -9   5    0.09    0.10
   0  -9   5    0.10    0.10
   0  -9   5    0.32    0.11
  -1   9  -5   19.89    0.77
  -1   9  -5   20.94    0.82
   1  -9   5   19.21    0.77
   1  -9   5   18.49    0.75
  -2   9  -5   -0.01    0.07
  -2   9  -5    0.06    0.09
   2  -9   5    0.06    0.11
   2  -9   5    0.14    0.09
  -3   9  -5    5.04    0.38
  -3   9  -5    4.88    0.36
   3  -9   5    4.45    0.34
   5   8  -5    0.25    0.15
   4   8  -5    0.86    0.19
  -4  -8   5    0.85    0.13
   3   8  -5    0.41    0.13
  -3  -8   5    0.01    0.09
  -3  -8   5    0.04    0.07
   2   8  -5    0.78    0.14
  -2  -8   5    0.46    0.12
  -2  -8   5    0.91    0.18
   1   8  -5    2.78    0.28
   1   8  -5    3.07    0.31
   1   8  -5    3.12    0.19
  -1  -8   5    3.02    0.22
  -1  -8   5    2.72    0.29
  -1  -8   5    3.15    0.28
   0   8  -5    8.02    0.44
   0   8  -5    7.34    0.45
   0  -8   5    8.47    0.43
   0  -8   5    7.62    0.35
   0  -8   5    7.57    0.44
  -1   8  -5    6.12    0.40
  -1   8  -5    6.16    0.38
   1  -8   5    6.70    0.40
   1  -8   5    6.36    0.39
  -2   8  -5    1.23    0.20
  -2   8  -5    1.49    0.20
   2  -8   5    1.40    0.22
   2  -8   5    1.27    0.18
  -3   8  -5   -0.01    0.07
  -3   8  -5    0.39    0.13
   3  -8   5    0.45    0.13
   3  -8   5    0.34    0.15
  -4   8  -5    1.45    0.22
  -4   8  -5    1.49    0.21
   4  -8   5    1.49    0.19
   5   7  -5   -0.12    0.10
   4   7  -5   28.42    0.93
  -4  -7   5   28.58    0.76
  -4  -7   5   28.26    1.07
   3   7  -5    1.00    0.17
  -3  -7   5    1.16    0.15
  -3  -7   5    1.64    0.23
   2   7  -5    9.07    0.41
  -2  -7   5    9.02    0.39
  -2  -7   5    9.46    0.48
   1   7  -5    0.14    0.10
   1   7  -5    0.19    0.09
   1   7  -5    0.26    0.08
  -1  -7   5    0.08    0.07
  -1  -7   5    0.32    0.09
  -1  -7   5    0.15    0.09
   0   7  -5    2.87    0.25
   0   7  -5    3.05    0.28
   0  -7   5    2.38    0.24
   0  -7   5    2.80    0.24
   0  -7   5    2.84    0.20
  -1   7  -5    1.51    0.19
  -1   7  -5    1.16    0.18
   1  -7   5    1.39    0.18
   1  -7   5    1.56    0.19
  -2   7  -5    5.75    0.34
  -2   7  -5    5.79    0.36
   2  -7   5    4.91    0.31
   2  -7   5    5.69    0.36
  -3   7  -5    0.77    0.15
  -3   7  -5    0.67    0.15
   3  -7   5    0.68    0.13
   3  -7   5    0.58    0.17
  -4   7  -5    5.57    0.36
  -4   7  -5    5.89    0.35
   4  -7   5    6.13    0.34
   6   6  -5    3.22    0.34
  -6  -6   5    3.65    0.43
   5   6  -5    1.34    0.22
  -5  -6   5    1.24    0.27
   4   6  -5    1.30    0.20
  -4  -6   5    1.34    0.26
  -4  -6   5    1.45    0.24
  -4  -6   5    1.53    0.15
   3   6  -5    7.87    0.40
  -3  -6   5    6.88    0.43
  -3  -6   5    7.31    0.34
   2   6  -5   -0.03    0.06
   2   6  -5   -0.02    0.07
   2   6  -5   -0.02    0.06
  -2  -6   5    0.02    0.06
  -2  -6   5    0.03    0.05
  -2  -6   5    0.02    0.07
   1   6  -5    1.11    0.17
   1   6  -5    1.07    0.18
   1   6  -5    1.16    0.13
  -1  -6   5    0.91    0.14
  -1  -6   5    0.92    0.16
  -1  -6   5    1.08    0.13
   0   6  -5   20.49    0.73
   0   6  -5   21.78    0.71
   0  -6   5   21.07    0.58
   0  -6   5   19.49    0.70
   0  -6   5   20.02    0.66
  -1   6  -5   39.35    1.07
  -1   6  -5   40.79    1.12
   1  -6   5   39.78    1.09
   1  -6   5   40.83    1.10
  -2   6  -5   19.56    0.67
  -2   6  -5   17.90    0.63
   2  -6   5   19.23    0.69
   2  -6   5   19.02    0.63
  -3   6  -5    3.02    0.24
  -3   6  -5    2.58    0.22
   3  -6   5    2.83    0.21
   3  -6   5    3.57    0.30
  -4   6  -5    0.00    0.05
  -4   6  -5    0.00    0.06
   4  -6   5    0.01    0.05
   4  -6   5   -0.03    0.08
  -5   6  -5    0.08    0.08
  -5   6  -5   -0.01    0.06
   5  -6   5    0.04    0.06
   6   5  -5    1.05    0.22
  -6  -5   5    1.06    0.25
  -6  -5   5    0.67    0.22
   5   5  -5    0.31    0.14
  -5  -5   5    0.09    0.12
  -5  -5   5    0.26    0.14
   4   5  -5   -0.03    0.07
  -4  -5   5    0.10    0.06
  -4  -5   5   -0.02    0.08
  -4  -5   5    0.04    0.08
   3   5  -5    5.07    0.31
  -3  -5   5    4.92    0.37
  -3  -5   5    4.54    0.25
  -3  -5   5    5.21    0.38
  -3  -5   5    4.46    0.33
   2   5  -5    9.29    0.45
   2   5  -5    9.07    0.46
   2   5  -5    9.28    0.39
  -2  -5   5    8.94    0.36
  -2  -5   5    9.55    0.44
  -2  -5   5    8.78    0.46
   1   5  -5   43.09    1.17
   1   5  -5   41.17    0.96
   1   5  -5   41.66    1.12
  -1  -5   5   41.83    0.98
  -1  -5   5   42.05    1.09
  -1  -5   5   44.12    1.18
   0   5  -5   20.53    0.65
   0   5  -5   18.56    0.66
   0  -5   5   19.74    0.61
   0  -5   5   19.45    0.54
   0  -5   5   20.01    0.67
  -1   5  -5    2.84    0.21
  -1   5  -5    3.38    0.24
   1  -5   5    3.37    0.23
   1  -5   5    3.24    0.18
   1  -5   5    3.09    0.22
  -2   5  -5    2.68    0.20
  -2   5  -5    2.90    0.22
   2  -5   5    3.32    0.21
   2  -5   5    2.94    0.24
  -3   5  -5    1.97    0.18
  -3   5  -5    1.99    0.19
   3  -5   5    2.37    0.23
   3  -5   5    1.97    0.16
  -4   5  -5    0.05    0.06
  -4   5  -5    0.05    0.06
   4  -5   5    0.02    0.05
   4  -5   5    0.07    0.09
  -5   5  -5   14.49    0.53
  -5   5  -5   14.39    0.54
   5  -5   5   15.96    0.52
   6   4  -5    3.41    0.32
  -6  -4   5    3.02    0.35
  -6  -4   5    3.61    0.39
   5   4  -5    9.87    0.48
  -5  -4   5    8.68    0.54
  -5  -4   5    8.01    0.51
   4   4  -5    0.87    0.16
  -4  -4   5    1.52    0.23
  -4  -4   5    1.32    0.22
  -4  -4   5    1.02    0.11
   3   4  -5   51.64    1.26
  -3  -4   5   52.19    1.40
  -3  -4   5   51.13    1.40
  -3  -4   5   52.52    1.17
  -3  -4   5   50.88    1.43
   2   4  -5   29.95    0.93
   2   4  -5   30.51    0.90
   2   4  -5   30.40    0.82
  -2  -4   5   30.69    0.93
  -2  -4   5   30.63    0.78
  -2  -4   5   31.77    0.96
  -2  -4   5   29.88    0.95
  -2  -4   5   31.26    0.89
   1   4  -5   25.18    0.65
   1   4  -5   25.65    0.76
   1   4  -5   25.06    0.80
  -1  -4   5   25.04    0.65
  -1  -4   5   25.23    0.79
  -1  -4   5   25.16    0.78
  -1  -4   5   26.46    0.83
  -1  -4   5   25.84    0.72
   0   4  -5    0.13    0.07
   0   4  -5    0.09    0.06
   0  -4   5    0.20    0.06
   0  -4   5    0.19    0.07
   0  -4   5    0.11    0.05
  -1   4  -5   44.30    1.10
  -1   4  -5   44.93    1.07
   1  -4   5   42.04    1.07
   1  -4   5   45.04    1.09
   1  -4   5   43.99    0.93
  -2   4  -5   28.70    0.76
  -2   4  -5   29.03    0.80
   2  -4   5   29.03    0.83
   2  -4   5   29.66    0.76
  -3   4  -5    5.67    0.27
  -3   4  -5    5.37    0.27
   3  -4   5    5.44    0.32
   3  -4   5    5.61    0.25
  -4   4  -5   14.86    0.48
  -4   4  -5   15.56    0.51
   4  -4   5   15.62    0.63
   4  -4   5   15.19    0.46
  -5   4  -5    0.55    0.10
  -5   4  -5    0.41    0.10
   5  -4   5    0.53    0.15
   5  -4   5    0.58    0.09
  -6   4  -5    4.26    0.25
  -6   4  -5    4.21    0.25
   6  -4   5    3.71    0.23
  -6  -3   5    2.88    0.33
  -6  -3   5    1.87    0.29
   5   3  -5    1.68    0.22
  -5  -3   5    1.64    0.25
  -5  -3   5    1.86    0.26
   4   3  -5    3.10    0.25
  -4  -3   5    3.15    0.30
  -4  -3   5    3.47    0.31
  -4  -3   5    3.34    0.17
   3   3  -5    2.13    0.20
  -3  -3   5    2.30    0.24
  -3  -3   5    2.10    0.16
  -3  -3   5    1.79    0.21
   2   3  -5   12.83    0.52
   2   3  -5   13.28    0.51
   2   3  -5   13.09    0.45
  -2  -3   5   12.64    0.52
  -2  -3   5   12.08    0.52
  -2  -3   5   13.25    0.49
  -2  -3   5   13.24    0.42
  -2  -3   5   12.93    0.53
   1   3  -5    5.00    0.27
   1   3  -5    5.29    0.23
   1   3  -5    5.28    0.30
  -1  -3   5    5.05    0.29
  -1  -3   5    5.42    0.31
  -1  -3   5    4.91    0.22
  -1  -3   5    4.94    0.28
  -1  -3   5    4.78    0.23
   0   3  -5   18.19    0.60
   0   3  -5   20.12    0.54
   0   3  -5   19.44    0.58
   0  -3   5   19.62    0.60
   0  -3   5   20.15    0.54
   0  -3   5   19.08    0.48
   0  -3   5   19.35    0.58
  -1   3  -5    7.01    0.31
  -1   3  -5    7.54    0.30
   1  -3   5    7.23    0.29
   1  -3   5    7.46    0.23
   1  -3   5    7.52    0.30
  -2   3  -5    1.12    0.12
  -2   3  -5    0.93    0.10
  -2   3  -5    0.98    0.12
  -2   3  -5    0.88    0.11
   2  -3   5    1.24    0.14
   2  -3   5    0.94    0.09
  -3   3  -5    0.15    0.05
  -3   3  -5    0.19    0.06
   3  -3   5    0.16    0.08
   3  -3   5    0.21    0.05
  -4   3  -5   10.48    0.35
  -4   3  -5   10.47    0.37
   4  -3   5   10.89    0.49
   4  -3   5   10.72    0.34
  -5   3  -5    9.52    0.35
  -5   3  -5    9.96    0.36
   5  -3   5   10.75    0.53
   5  -3   5   10.27    0.34
  -6   3  -5    3.73    0.22
  -6   3  -5    4.07    0.22
   6  -3   5    3.89    0.21
  -6  -2   5    0.52    0.17
  -6  -2   5    0.55    0.18
   5   2  -5    0.10    0.10
  -5  -2   5    0.08    0.09
  -5  -2   5    0.07    0.10
   4   2  -5    7.08    0.36
  -4  -2   5    6.22    0.39
  -4  -2   5    7.24    0.42
  -4  -2   5    6.74    0.23
   3   2  -5    3.79    0.24
   3   2  -5    3.41    0.25
  -3  -2   5    3.96    0.28
  -3  -2   5    3.87    0.20
  -3  -2   5    3.69    0.27
   2   2  -5    0.02    0.05
   2   2  -5   -0.05    0.05
   2   2  -5    0.04    0.06
  -2  -2   5    0.01    0.04
  -2  -2   5    0.01    0.05
  -2  -2   5    0.06    0.06
  -2  -2   5   -0.02    0.04
  -2  -2   5   -0.02    0.05
   1   2  -5   16.20    0.45
   1   2  -5   16.76    0.57
   1   2  -5   17.14    0.46
   1   2  -5   15.94    0.52
  -1  -2   5   15.70    0.55
  -1  -2   5   16.31    0.47
  -1  -2   5   15.89    0.53
  -1  -2   5   16.21    0.45
  -1  -2   5   16.53    0.55
   0   2  -5    4.93    0.19
   0   2  -5    4.58    0.25
   0   2  -5    4.67    0.23
   0  -2   5    4.82    0.18
   0  -2   5    4.48    0.23
   0  -2   5    4.69    0.19
   0  -2   5    4.67    0.23
  -1   2  -5   85.59    1.78
  -1   2  -5   85.58    1.78
  -1   2  -5   84.17    1.72
  -1   2  -5   82.66    1.76
   1  -2   5   81.11    1.76
   1  -2   5   85.49    1.78
   1  -2   5   84.90    1.56
  -2   2  -5   17.93    0.51
  -2   2  -5   18.82    0.48
  -2   2  -5   18.10    0.52
  -2   2  -5   17.96    0.50
  -2   2  -5   18.13    0.50
   2  -2   5   18.70    0.55
   2  -2   5   18.46    0.46
  -3   2  -5   59.35    1.26
  -3   2  -5   59.39    1.26
  -3   2  -5   60.79    1.24
  -3   2  -5   63.22    1.31
   3  -2   5   58.19    1.43
   3  -2   5   59.21    1.24
  -4   2  -5    8.69    0.32
  -4   2  -5    8.32    0.29
  -4   2  -5    8.83    0.32
  -4   2  -5    8.87    0.29
  -4   2  -5    8.54    0.28
   4  -2   5    8.51    0.43
   4  -2   5    9.07    0.26
  -5   2  -5    3.82    0.19
  -5   2  -5    3.99    0.19
   5  -2   5    3.74    0.32
  -6   2  -5    0.77    0.10
  -6   2  -5    0.70    0.09
  -7  -1   5    0.19    0.13
  -7  -1   5    0.25    0.15
   6   1  -5    5.16    0.42
  -6  -1   5    4.96    0.40
  -6  -1   5    5.18    0.40
   5   1  -5    2.91    0.25
  -5  -1   5    2.47    0.27
  -5  -1   5    2.75    0.29
   4   1  -5    2.10    0.20
  -4  -1   5    2.18    0.23
  -4  -1   5    1.98    0.23
  -4  -1   5    2.08    0.10
   3   1  -5    0.09    0.08
   3   1  -5    0.17    0.08
   3   1  -5    0.13    0.07
  -3  -1   5    0.14    0.06
  -3  -1   5    0.08    0.06
  -3  -1   5    0.05    0.06
  -3  -1   5   -0.01    0.07
   2   1  -5   11.76    0.45
   2   1  -5   13.04    0.51
   2   1  -5   12.90    0.42
  -2  -1   5   13.55    0.49
  -2  -1   5   11.94    0.49
  -2  -1   5   12.66    0.48
  -2  -1   5   13.43    0.40
   1   1  -5   21.19    0.53
   1   1  -5   21.32    0.65
   1   1  -5   21.69    0.52
   1   1  -5   21.03    0.61
  -1  -1   5   20.98    0.62
  -1  -1   5   22.00    0.53
  -1  -1   5   20.52    0.61
  -1  -1   5   21.80    0.65
  -1  -1   5   21.24    0.55
   0   1  -5    0.11    0.05
   0   1  -5    0.13    0.03
   0   1  -5    0.12    0.05
   0  -1   5    0.15    0.05
   0  -1   5    0.12    0.05
   0  -1   5    0.11    0.03
   0  -1   5    0.14    0.03
  -1   1  -5   69.27    1.46
  -1   1  -5   70.86    1.47
  -1   1  -5   68.80    1.44
  -1   1  -5   68.64    1.45
  -1   1  -5   68.74    1.41
   1  -1   5   69.33    1.45
   1  -1   5   66.74    1.44
  -2   1  -5   17.96    0.47
  -2   1  -5   18.28    0.47
  -2   1  -5   17.64    0.44
  -2   1  -5   17.78    0.46
   2  -1   5   18.36    0.42
   2  -1   5   18.55    0.52
  -3   1  -5    3.59    0.16
  -3   1  -5    3.53    0.13
  -3   1  -5    3.49    0.15
  -3   1  -5    3.49    0.14
   3  -1   5    3.85    0.23
  -4   1  -5    3.80    0.15
  -4   1  -5    4.04    0.16
  -4   1  -5    4.20    0.15
  -4   1  -5    4.03    0.17
  -4   1  -5    4.14    0.17
   4  -1   5    4.17    0.28
  -5   1  -5    2.86    0.14
  -5   1  -5    2.72    0.15
  -5   1  -5    2.67    0.14
   5  -1   5    2.74    0.27
  -6   1  -5    2.38    0.13
  -6   1  -5    2.58    0.16
   6  -1   5    2.95    0.32
  -7   1  -5   12.19    0.42
  -7   0   5    0.39    0.17
  -7   0   5    0.49    0.18
   6   0  -5    2.35    0.30
  -6   0   5    2.16    0.27
  -6   0   5    1.76    0.26
   5   0  -5    5.79    0.34
   5   0  -5    5.74    0.40
  -5   0   5    5.97    0.39
  -5   0   5    6.14    0.39
   4   0  -5    1.76    0.18
  -4   0   5    1.95    0.21
  -4   0   5    1.91    0.22
   3   0  -5   13.67    0.55
   3   0  -5   15.29    0.49
   3   0  -5   14.90    0.52
  -3   0   5   14.55    0.57
  -3   0   5   14.86    0.56
  -3   0   5   13.97    0.40
  -3   0   5   14.73    0.55
   2   0  -5   17.44    0.60
   2   0  -5   17.56    0.51
   2   0  -5   17.50    0.56
   2   0  -5   17.59    0.52
  -2   0   5   17.96    0.61
  -2   0   5   16.87    0.56
  -2   0   5   17.68    0.58
  -2   0   5   17.99    0.48
   1   0  -5    4.32    0.22
   1   0  -5    4.16    0.16
   1   0  -5    4.37    0.19
  -1   0   5    3.88    0.21
  -1   0   5    4.17    0.18
  -1   0   5    4.26    0.24
  -1   0   5    3.76    0.21
   0   0  -5  186.37    3.63
   0   0  -5  189.57    3.70
   0   0  -5  190.91    3.80
   0   0   5  189.01    3.44
   0   0   5  189.59    3.82
   0   0   5  190.83    3.79
   0   0   5  190.54    3.60
  -1   0  -5   54.51    1.12
  -1   0  -5   53.57    1.16
  -1   0  -5   52.15    1.12
  -1   0  -5   53.08    1.10
   1   0   5   52.58    1.13
   1   0   5   53.76    1.11
  -2   0  -5    9.79    0.25
  -2   0  -5    9.93    0.28
  -2   0  -5   10.58    0.29
  -2   0  -5    9.75    0.26
   2   0   5   10.19    0.34
  -3   0  -5   17.13    0.38
  -3   0  -5   17.00    0.38
   3   0   5   17.15    0.56
   4   0   5   15.04    0.58
  -5   0  -5    1.91    0.10
  -5   0  -5    1.75    0.10
   5   0   5    1.95    0.23
  -6   0  -5    9.78    0.32
  -6   0  -5    9.12    0.29
   6   0   5   10.25    0.56
  -7   0  -5    1.01    0.12
  -7   1   5    0.48    0.17
  -7   1   5    0.88    0.21
   6  -1  -5   -0.03    0.08
  -6   1   5    0.00    0.09
  -6   1   5   -0.07    0.07
   5  -1  -5   21.50    0.69
   5  -1  -5   20.68    0.81
  -5   1   5   19.65    0.75
  -5   1   5   21.44    0.79
   4  -1  -5   12.15    0.54
   4  -1  -5   13.03    0.48
  -4   1   5   12.77    0.55
  -4   1   5   13.21    0.54
   3  -1  -5    2.74    0.20
   3  -1  -5    2.70    0.24
   3  -1  -5    2.91    0.21
   3  -1  -5    2.76    0.20
  -3   1   5    2.82    0.15
  -3   1   5    2.64    0.24
  -3   1   5    2.48    0.22
  -3   1   5    3.10    0.23
   2  -1  -5    0.00    0.04
   2  -1  -5    0.14    0.06
   2  -1  -5    0.12    0.07
   2  -1  -5    0.14    0.05
  -2   1   5    0.15    0.05
  -2   1   5    0.26    0.09
  -2   1   5    0.24    0.07
  -2   1   5    0.16    0.06
   1  -1  -5    9.52    0.35
   1  -1  -5   10.27    0.40
   1  -1  -5    9.66    0.28
   1  -1  -5    9.13    0.29
   1  -1  -5    9.61    0.29
  -1   1   5   10.15    0.30
  -1   1   5    9.50    0.36
  -1   1   5    9.16    0.38
  -1   1   5    9.83    0.35
   0  -1  -5   14.91    0.43
   0  -1  -5   14.97    0.46
   0   1   5   14.24    0.40
   0   1   5   14.42    0.35
   0   1   5   15.08    0.45
  -1  -1  -5    0.28    0.05
  -1  -1  -5    0.12    0.04
  -1  -1  -5    0.10    0.04
  -1  -1  -5    0.19    0.05
   1   1   5    0.13    0.03
   1   1   5    0.06    0.03
   1   1   5    0.13    0.03
  -2  -1  -5   82.33    1.58
  -2  -1  -5   80.45    1.55
  -2  -1  -5   81.92    1.60
  -2  -1  -5   82.49    1.56
   2   1   5   79.72    1.74
   3   1   5   50.61    1.25
   4   1   5    0.24    0.09
  -5  -1  -5    5.90    0.19
  -5  -1  -5    5.78    0.18
   5   1   5    6.24    0.39
  -6  -1  -5    2.49    0.15
  -6  -1  -5    2.33    0.14
   6   1   5    2.56    0.29
  -7  -1  -5    3.98    0.22
  -7  -1  -5    3.71    0.18
  -7   2   5    0.11    0.12
  -7   2   5    0.22    0.13
  -6   2   5    9.22    0.51
  -6   2   5    8.75    0.51
   5  -2  -5   12.77    0.60
  -5   2   5   12.86    0.58
  -5   2   5   12.00    0.55
   4  -2  -5    3.19    0.23
   4  -2  -5    2.16    0.22
  -4   2   5    2.92    0.25
  -4   2   5    3.16    0.26
   3  -2  -5    0.37    0.09
   3  -2  -5    0.09    0.06
   3  -2  -5    0.16    0.07
   3  -2  -5    0.23    0.10
  -3   2   5    0.21    0.08
  -3   2   5    0.13    0.07
  -3   2   5    0.24    0.05
  -3   2   5    0.19    0.06
  -3   2   5    0.32    0.10
   2  -2  -5   51.38    1.11
   2  -2  -5   52.01    1.19
   2  -2  -5   49.94    1.26
   2  -2  -5   49.31    1.18
  -2   2   5   51.46    1.31
  -2   2   5   50.14    1.19
  -2   2   5   53.52    1.08
   1  -2  -5   37.41    0.89
   1  -2  -5   36.72    0.80
   1  -2  -5   36.55    0.81
   1  -2  -5   37.73    0.95
  -1   2   5   36.39    0.90
  -1   2   5   35.58    0.87
  -1   2   5   36.64    0.96
  -1   2   5   37.27    0.80
   0  -2  -5   82.59    1.72
   0  -2  -5   77.72    1.47
   0  -2  -5   81.99    1.48
   0  -2  -5   78.97    1.64
   0  -2  -5   80.95    1.63
   0   2   5   81.50    1.62
   0   2   5   81.01    1.63
   0   2   5   82.00    1.53
   0   2   5   79.80    1.74
  -1  -2  -5   62.73    1.32
  -1  -2  -5   62.13    1.27
  -1  -2  -5   61.91    1.25
  -1  -2  -5   61.30    1.28
   1   2   5   62.22    1.27
   1   2   5   63.25    1.28
   1   2   5   63.85    1.32
  -2  -2  -5    0.04    0.02
  -2  -2  -5    0.00    0.02
  -2  -2  -5    0.05    0.03
  -2  -2  -5    0.00    0.02
   2   2   5    0.04    0.03
  -3  -2  -5   12.56    0.28
  -3  -2  -5   12.08    0.31
  -4  -2  -5   10.27    0.26
  -4  -2  -5   10.03    0.27
  -5  -2  -5    7.27    0.24
  -5  -2  -5    6.97    0.23
  -5  -2  -5    7.32    0.23
  -5  -2  -5    7.18    0.23
  -6  -2  -5    3.22    0.17
  -6  -2  -5    3.55    0.19
   6   2   5    2.63    0.30
  -7  -2  -5    2.85    0.20
  -7  -2  -5    2.47    0.17
  -6   3   5    0.42    0.15
  -6   3   5    0.18    0.11
   5  -3  -5    6.61    0.43
  -5   3   5    7.31    0.42
  -5   3   5    6.83    0.42
   4  -3  -5   45.00    1.26
   4  -3  -5   45.45    1.10
  -4   3   5   45.93    1.25
  -4   3   5   44.65    1.20
   3  -3  -5   62.88    1.53
   3  -3  -5   65.24    1.39
  -3   3   5   65.36    1.27
  -3   3   5   62.99    1.53
  -3   3   5   63.24    1.26
  -3   3   5   62.23    1.48
   2  -3  -5   12.52    0.44
   2  -3  -5   12.54    0.39
   2  -3  -5   12.77    0.49
   2  -3  -5   11.60    0.40
  -2   3   5   12.34    0.44
  -2   3   5   12.04    0.36
  -2   3   5   13.00    0.52
  -2   3   5   11.66    0.45
   1  -3  -5    0.73    0.08
   1  -3  -5    0.87    0.12
   1  -3  -5    0.96    0.09
   1  -3  -5    1.05    0.11
  -1   3   5    0.97    0.09
  -1   3   5    0.72    0.12
  -1   3   5    1.12    0.09
  -1   3   5    0.96    0.11
  -1   3   5    0.71    0.10
   0  -3  -5    4.43    0.24
   0  -3  -5    4.40    0.21
   0  -3  -5    4.63    0.14
   0  -3  -5    4.21    0.14
   0  -3  -5    4.46    0.16
   0   3   5    4.37    0.23
   0   3   5    4.46    0.19
   0   3   5    4.42    0.16
   0   3   5    4.30    0.17
  -1  -3  -5    4.26    0.17
  -1  -3  -5    4.21    0.17
  -1  -3  -5    3.77    0.17
  -1  -3  -5    4.24    0.21
   1   3   5    4.06    0.10
   1   3   5    4.11    0.19
   1   3   5    3.89    0.15
  -2  -3  -5    0.14    0.03
  -2  -3  -5    0.15    0.04
  -2  -3  -5    0.14    0.04
  -2  -3  -5    0.12    0.04
   2   3   5    0.13    0.03
   2   3   5    0.31    0.07
   2   3   5    0.12    0.03
  -3  -3  -5   35.88    0.74
  -3  -3  -5   35.58    0.81
  -3  -3  -5   36.55    0.76
  -3  -3  -5   35.32    0.73
  -4  -3  -5   24.40    0.55
  -4  -3  -5   22.80    0.58
  -4  -3  -5   23.76    0.54
  -4  -3  -5   23.77    0.53
  -5  -3  -5    5.99    0.22
  -5  -3  -5    5.89    0.24
  -5  -3  -5    6.21    0.25
  -5  -3  -5    6.07    0.24
  -5  -3  -5    5.75    0.24
  -6  -3  -5    1.40    0.14
  -6  -3  -5    1.38    0.13
  -6  -3  -5    1.38    0.14
  -7  -3  -5   -0.07    0.05
  -7  -3  -5   -0.01    0.06
  -7  -3  -5    0.04    0.07
  -6   4   5    2.11    0.27
  -6   4   5    2.07    0.27
   5  -4  -5   60.70    1.68
  -5   4   5   61.45    1.58
  -5   4   5   62.90    1.65
   4  -4  -5   25.43    0.86
   4  -4  -5   27.39    0.76
  -4   4   5   27.44    0.84
  -4   4   5   27.28    0.88
   3  -4  -5    0.09    0.06
   3  -4  -5    0.02    0.06
  -3   4   5   -0.06    0.04
  -3   4   5    0.01    0.03
  -3   4   5   -0.01    0.04
   2  -4  -5   14.48    0.49
   2  -4  -5   14.76    0.48
   2  -4  -5   15.10    0.45
   2  -4  -5   15.28    0.56
  -2   4   5   14.67    0.52
  -2   4   5   14.40    0.49
  -2   4   5   15.70    0.61
  -2   4   5   15.22    0.42
   1  -4  -5   18.96    0.53
   1  -4  -5   19.90    0.57
   1  -4  -5   18.53    0.53
   1  -4  -5   18.12    0.61
   1  -4  -5   19.53    0.49
  -1   4   5   19.07    0.55
  -1   4   5   18.68    0.65
  -1   4   5   19.68    0.50
  -1   4   5   19.56    0.53
  -1   4   5   18.63    0.57
   0  -4  -5    0.30    0.04
   0  -4  -5    0.23    0.04
   0  -4  -5    0.29    0.06
   0  -4  -5    0.28    0.08
   0  -4  -5    0.10    0.05
   0   4   5    0.22    0.05
   0   4   5    0.18    0.07
   0   4   5    0.23    0.06
   0   4   5    0.29    0.05
  -1  -4  -5   18.66    0.50
  -1  -4  -5   17.74    0.50
  -1  -4  -5   19.87    0.57
   1   4   5   18.79    0.42
   1   4   5   19.08    0.49
   1   4   5   18.30    0.56
  -2  -4  -5   11.50    0.41
  -2  -4  -5   10.46    0.33
  -2  -4  -5   11.05    0.38
  -2  -4  -5   11.21    0.32
  -2  -4  -5   11.48    0.34
   2   4   5   11.44    0.38
   2   4   5   11.71    0.31
  -3  -4  -5    0.06    0.03
  -3  -4  -5    0.03    0.03
  -3  -4  -5    0.07    0.03
  -3  -4  -5    0.08    0.04
   3   4   5    0.04    0.03
   3   4   5    0.10    0.05
  -4  -4  -5    1.30    0.11
  -4  -4  -5    1.53    0.11
  -4  -4  -5    1.62    0.14
  -4  -4  -5    1.37    0.11
   4   4   5    1.50    0.13
   4   4   5    1.43    0.10
  -5  -4  -5    3.88    0.23
  -5  -4  -5    3.98    0.21
  -6  -4  -5    0.78    0.12
  -6  -4  -5    0.89    0.13
  -6  -4  -5    0.93    0.13
  -7  -4  -5    0.55    0.13
  -7  -4  -5    0.70    0.13
  -6   5   5    6.68    0.43
  -6   5   5    7.14    0.48
   5  -5  -5    0.45    0.14
  -5   5   5    0.57    0.16
  -5   5   5    0.73    0.17
   4  -5  -5    2.24    0.23
   4  -5  -5    2.24    0.20
  -4   5   5    2.62    0.24
  -4   5   5    2.71    0.26
   3  -5  -5   12.45    0.50
   3  -5  -5   12.71    0.44
  -3   5   5   12.86    0.50
  -3   5   5   12.99    0.53
  -3   5   5   12.60    0.33
   2  -5  -5    2.40    0.17
   2  -5  -5    2.31    0.23
   2  -5  -5    2.67    0.19
   2  -5  -5    2.68    0.19
  -2   5   5    2.58    0.15
  -2   5   5    2.65    0.20
  -2   5   5    2.71    0.26
  -2   5   5    2.77    0.21
   1  -5  -5    6.02    0.24
   1  -5  -5    6.09    0.26
   1  -5  -5    5.89    0.28
   1  -5  -5    6.28    0.24
   1  -5  -5    6.21    0.27
   1  -5  -5    5.75    0.33
  -1   5   5    5.98    0.27
  -1   5   5    5.79    0.35
  -1   5   5    6.20    0.30
  -1   5   5    6.23    0.24
   0  -5  -5   40.15    1.05
   0  -5  -5   39.52    0.83
   0  -5  -5   39.06    0.95
   0  -5  -5   40.71    0.93
   0  -5  -5   39.44    0.95
   0   5   5   40.39    0.88
   0   5   5   40.62    0.98
   0   5   5   40.08    0.93
   0   5   5   42.62    0.96
   0   5   5   39.54    1.10
  -1  -5  -5   40.21    0.94
  -1  -5  -5   39.82    0.96
  -1  -5  -5   40.23    1.02
   1   5   5   38.97    0.84
   1   5   5   40.61    1.07
   1   5   5   40.65    0.95
  -2  -5  -5    1.53    0.13
  -2  -5  -5    1.72    0.16
  -2  -5  -5    1.63    0.15
  -2  -5  -5    1.45    0.11
  -2  -5  -5    1.69    0.13
   2   5   5    1.94    0.17
   2   5   5    1.55    0.08
  -3  -5  -5    0.66    0.11
  -3  -5  -5    0.87    0.10
  -3  -5  -5    0.77    0.14
  -3  -5  -5    0.73    0.08
  -3  -5  -5    0.70    0.09
   3   5   5    0.86    0.09
   3   5   5    0.71    0.12
  -4  -5  -5    3.13    0.19
  -4  -5  -5    3.54    0.23
  -5  -5  -5    1.30    0.16
  -5  -5  -5    1.16    0.14
  -6  -5  -5    3.59    0.26
  -6  -5  -5    3.09    0.23
  -6  -5  -5    3.01    0.24
  -7  -5  -5    3.46    0.28
  -7  -5  -5    3.65    0.28
  -6   6   5    0.90    0.20
  -6   6   5    0.45    0.16
   5  -6  -5    2.83    0.30
  -5   6   5    3.41    0.31
  -5   6   5    3.23    0.31
   4  -6  -5    8.14    0.38
   4  -6  -5    7.90    0.44
  -4   6   5    8.26    0.45
  -4   6   5    8.35    0.43
   3  -6  -5    0.87    0.14
   3  -6  -5    0.73    0.14
   3  -6  -5    1.03    0.14
  -3   6   5    1.04    0.15
  -3   6   5    0.96    0.07
  -3   6   5    0.93    0.16
   2  -6  -5    6.49    0.31
   2  -6  -5    6.85    0.29
   2  -6  -5    6.66    0.34
   2  -6  -5    6.88    0.39
   2  -6  -5    6.67    0.33
  -2   6   5    7.02    0.36
  -2   6   5    6.64    0.33
  -2   6   5    6.94    0.42
  -2   6   5    6.77    0.26
   1  -6  -5    0.27    0.07
   1  -6  -5    0.37    0.09
   1  -6  -5    0.23    0.08
   1  -6  -5    0.41    0.08
   1  -6  -5    0.35    0.11
  -1   6   5    0.21    0.08
  -1   6   5    0.24    0.07
  -1   6   5    0.32    0.12
  -1   6   5    0.39    0.09
   0  -6  -5   20.84    0.69
   0  -6  -5   20.14    0.56
   0  -6  -5   19.56    0.60
   0  -6  -5   20.00    0.49
   0  -6  -5   20.36    0.60
   0   6   5   20.92    0.62
   0   6   5   19.32    0.56
   0   6   5   19.89    0.72
   0   6   5   20.48    0.54
  -1  -6  -5    0.23    0.07
  -1  -6  -5    0.17    0.06
  -1  -6  -5    0.20    0.03
  -1  -6  -5    0.30    0.10
  -1  -6  -5    0.15    0.02
   1   6   5    0.14    0.05
   1   6   5    0.28    0.10
   1   6   5    0.22    0.06
  -2  -6  -5    1.54    0.14
  -2  -6  -5    1.90    0.19
  -2  -6  -5    1.58    0.13
  -2  -6  -5    1.24    0.15
   2   6   5    1.41    0.18
   2   6   5    1.42    0.10
  -3  -6  -5   13.16    0.45
  -3  -6  -5   13.32    0.51
  -3  -6  -5   12.70    0.54
   3   6   5   12.86    0.53
  -4  -6  -5    8.14    0.40
  -4  -6  -5    8.00    0.35
  -5  -6  -5    0.85    0.15
  -5  -6  -5    0.68    0.13
  -6  -6  -5    0.13    0.08
  -6  -6  -5    0.02    0.06
  -6  -6  -5   -0.01    0.07
  -7  -6  -5    0.29    0.12
  -7  -6  -5    0.13    0.10
   6  -7  -5    0.49    0.15
  -6   7   5    0.46    0.17
  -6   7   5    0.69    0.20
   5  -7  -5    1.18    0.19
  -5   7   5    0.62    0.17
  -5   7   5    0.90    0.20
   4  -7  -5    5.82    0.35
   4  -7  -5    6.66    0.35
   4  -7  -5    6.07    0.40
  -4   7   5    6.47    0.41
  -4   7   5    7.07    0.40
   3  -7  -5    1.02    0.14
   3  -7  -5    0.99    0.14
   3  -7  -5    1.01    0.17
  -3   7   5    1.51    0.21
  -3   7   5    1.07    0.16
   2  -7  -5   10.21    0.37
   2  -7  -5    9.49    0.37
   2  -7  -5   10.14    0.41
   2  -7  -5    9.72    0.44
  -2   7   5   10.64    0.47
  -2   7   5   10.06    0.34
  -2   7   5    9.38    0.41
   1  -7  -5   40.62    0.93
   1  -7  -5   42.29    1.03
   1  -7  -5   39.84    1.16
   1  -7  -5   41.36    1.06
   1  -7  -5   40.86    1.08
  -1   7   5   38.71    1.23
  -1   7   5   40.55    1.03
  -1   7   5   41.14    1.09
  -1   7   5   42.71    0.96
   0  -7  -5    1.00    0.11
   0  -7  -5    0.75    0.16
   0  -7  -5    0.84    0.12
   0  -7  -5    1.12    0.14
   0  -7  -5    1.21    0.10
   0   7   5    1.00    0.14
   0   7   5    0.97    0.11
   0   7   5    0.92    0.18
   0   7   5    1.13    0.13
  -1  -7  -5   38.88    1.11
  -1  -7  -5   40.16    1.01
  -1  -7  -5   38.89    0.80
  -1  -7  -5   40.76    0.80
  -1  -7  -5   39.87    1.03
   1   7   5   37.27    1.16
   1   7   5   40.10    0.90
   1   7   5   39.28    0.94
  -2  -7  -5   13.55    0.49
  -2  -7  -5   12.44    0.53
  -2  -7  -5   13.08    0.51
   2   7   5   13.68    0.59
   2   7   5   13.29    0.40
  -3  -7  -5    9.57    0.40
  -3  -7  -5    9.18    0.46
  -4  -7  -5    0.02    0.07
  -4  -7  -5    0.09    0.07
  -4  -7  -5    0.05    0.07
  -5  -7  -5   22.19    0.75
  -5  -7  -5   22.58    0.80
  -6  -7  -5    5.84    0.38
  -6  -7  -5    6.89    0.39
  -6  -7  -5    6.91    0.43
  -7  -7  -5   -0.01    0.09
  -7  -7  -5    0.11    0.11
   5  -8  -5    1.04    0.19
  -5   8   5    0.88    0.19
  -5   8   5    1.28    0.23
   4  -8  -5    0.09    0.07
   4  -8  -5    0.01    0.08
   4  -8  -5    0.16    0.11
  -4   8   5    0.10    0.09
  -4   8   5    0.18    0.10
   3  -8  -5   43.01    1.26
   3  -8  -5   43.51    1.08
  -3   8   5   44.92    1.27
  -3   8   5   42.82    1.18
   2  -8  -5   14.10    0.57
   2  -8  -5   14.96    0.48
  -2   8   5   13.09    0.57
  -2   8   5   14.26    0.44
  -2   8   5   13.42    0.54
   1  -8  -5    1.75    0.17
   1  -8  -5    2.06    0.21
   1  -8  -5    2.10    0.16
   1  -8  -5    1.76    0.24
   1  -8  -5    1.81    0.20
  -1   8   5    2.29    0.27
  -1   8   5    1.83    0.16
  -1   8   5    1.93    0.18
  -1   8   5    2.12    0.22
   0  -8  -5    0.07    0.05
   0  -8  -5    0.00    0.06
   0  -8  -5    0.04    0.05
   0  -8  -5   -0.02    0.04
   0  -8  -5   -0.01    0.05
   0   8   5    0.03    0.06
   0   8   5   -0.05    0.04
   0   8   5    0.03    0.05
   0   8   5    0.02    0.07
  -1  -8  -5    0.23    0.10
  -1  -8  -5    0.22    0.05
  -1  -8  -5    0.21    0.08
  -1  -8  -5    0.22    0.09
   1   8   5    0.09    0.06
   1   8   5    0.08    0.09
  -2  -8  -5   14.02    0.55
  -2  -8  -5   12.45    0.57
  -2  -8  -5   13.93    0.53
   2   8   5   13.23    0.43
  -3  -8  -5   12.99    0.52
  -3  -8  -5   12.81    0.58
  -3  -8  -5   12.50    0.57
  -4  -8  -5   10.06    0.55
  -4  -8  -5    9.74    0.51
  -4  -8  -5   10.37    0.48
  -5  -8  -5    0.34    0.13
  -5  -8  -5    0.28    0.12
  -6  -8  -5    3.85    0.32
  -6  -8  -5    3.92    0.35
   5  -9  -5    1.90    0.24
  -5   9   5    1.57    0.24
  -5   9   5    1.69    0.27
   4  -9  -5   14.77    0.69
   4  -9  -5   14.46    0.56
   4  -9  -5   12.76    0.58
  -4   9   5   14.24    0.63
  -4   9   5   14.89    0.69
   3  -9  -5    8.03    0.42
   3  -9  -5    8.25    0.48
   3  -9  -5    8.90    0.39
   3  -9  -5    8.85    0.40
  -3   9   5    8.66    0.49
  -3   9   5    8.27    0.44
   2  -9  -5    0.18    0.08
   2  -9  -5    0.14    0.08
   2  -9  -5    0.32    0.12
  -2   9   5    0.14    0.07
  -2   9   5    0.21    0.10
  -2   9   5    0.18    0.09
   1  -9  -5    7.19    0.32
   1  -9  -5    6.99    0.39
  -1   9   5    7.13    0.32
  -1   9   5    7.46    0.37
  -1   9   5    7.40    0.41
   0  -9  -5   61.67    1.53
   0  -9  -5   63.44    1.48
   0  -9  -5   58.24    1.54
   0  -9  -5   62.56    1.32
   0  -9  -5   60.50    1.66
   0   9   5   63.74    1.56
   0   9   5   62.69    1.38
   0   9   5   62.20    1.47
  -1  -9  -5    0.33    0.11
  -1  -9  -5    0.40    0.07
  -1  -9  -5    0.32    0.10
  -1  -9  -5    0.21    0.12
   1   9   5    0.16    0.08
  -2  -9  -5   22.55    0.76
  -2  -9  -5   22.01    0.85
  -2  -9  -5   23.84    0.80
   2   9   5   20.64    0.63
  -3  -9  -5    3.53    0.31
  -3  -9  -5    3.94    0.29
  -3  -9  -5    3.96    0.35
   3   9   5    3.62    0.23
  -4  -9  -5    0.35    0.14
  -4  -9  -5    0.20    0.12
  -4  -9  -5    0.20    0.10
  -5  -9  -5    0.92    0.23
  -5  -9  -5    0.91    0.19
  -5  -9  -5    0.63    0.19
  -6  -9  -5    4.12    0.40
  -6  -9  -5    4.74    0.38
   5 -10  -5    2.10    0.26
  -5  10   5    2.17    0.29
  -5  10   5    2.08    0.31
   4 -10  -5    1.74    0.22
   4 -10  -5    1.63    0.21
   4 -10  -5    1.62    0.20
  -4  10   5    1.37    0.25
  -4  10   5    1.47    0.23
   3 -10  -5    0.16    0.09
   3 -10  -5    0.16    0.09
   3 -10  -5    0.08    0.10
  -3  10   5    0.11    0.10
  -3  10   5    0.03    0.08
   2 -10  -5   14.44    0.65
   2 -10  -5   14.22    0.52
   2 -10  -5   14.99    0.58
  -2  10   5   15.24    0.46
  -2  10   5   14.20    0.65
  -2  10   5   14.29    0.59
   1 -10  -5    1.17    0.14
   1 -10  -5    0.83    0.14
   1 -10  -5    0.74    0.16
  -1  10   5    0.99    0.13
  -1  10   5    1.30    0.20
  -1  10   5    1.06    0.17
   0 -10  -5    1.40    0.20
   0 -10  -5    1.94    0.27
   0 -10  -5    1.85    0.16
   0 -10  -5    1.41    0.21
   0  10   5    1.40    0.17
  -1 -10  -5    3.00    0.27
  -1 -10  -5    3.01    0.17
  -1 -10  -5    2.85    0.28
  -1 -10  -5    2.94    0.32
   1  10   5    3.47    0.24
  -2 -10  -5    0.48    0.16
  -2 -10  -5    0.41    0.13
  -2 -10  -5    0.34    0.12
   2  10   5    0.39    0.11
  -3 -10  -5    0.00    0.08
  -3 -10  -5    0.19    0.10
  -3 -10  -5    0.19    0.10
   3  10   5    0.11    0.07
  -4 -10  -5    3.23    0.35
  -4 -10  -5    2.76    0.29
  -4 -10  -5    2.55    0.32
  -5 -10  -5   20.77    0.90
  -5 -10  -5   20.33    0.82
  -6 -10  -5    0.05    0.11
  -6 -10  -5   -0.10    0.10
  -6 -10  -5    0.07    0.12
   4 -11  -5    0.19    0.11
   4 -11  -5    0.06    0.10
  -4  11   5    0.02    0.10
  -4  11   5   -0.05    0.09
   3 -11  -5    7.46    0.39
   3 -11  -5    6.85    0.41
  -3  11   5    7.10    0.44
  -3  11   5    7.03    0.48
   2 -11  -5    4.03    0.27
   2 -11  -5    3.44    0.33
   2 -11  -5    3.93    0.29
  -2  11   5    3.82    0.21
  -2  11   5    4.13    0.32
  -2  11   5    3.15    0.32
   1 -11  -5   -0.05    0.07
   1 -11  -5    0.03    0.05
  -1  11   5   -0.03    0.05
   0 -11  -5    3.54    0.30
   0 -11  -5    3.37    0.21
   0  11   5    3.38    0.24
  -1 -11  -5   22.84    0.61
  -1 -11  -5   23.77    0.96
  -1 -11  -5   22.29    0.83
  -1 -11  -5   23.17    0.85
   1  11   5   22.18    0.72
  -2 -11  -5    0.74    0.07
  -2 -11  -5    0.86    0.18
  -2 -11  -5    0.74    0.20
  -2 -11  -5    0.66    0.17
   2  11   5    0.55    0.13
  -3 -11  -5   11.26    0.65
  -3 -11  -5    9.63    0.54
  -3 -11  -5   10.72    0.59
   3  11   5   10.78    0.47
  -4 -11  -5    6.09    0.43
  -4 -11  -5    4.94    0.46
  -5 -11  -5    8.47    0.58
  -5 -11  -5    8.49    0.53
   3 -12  -5    0.06    0.09
   3 -12  -5    0.04    0.08
  -3  12   5    0.03    0.09
  -3  12   5    0.15    0.12
   2 -12  -5    1.24    0.17
  -2  12   5    1.18    0.24
   1 -12  -5   11.79    0.61
   1 -12  -5   11.81    0.47
  -1  12   5   11.65    0.46
   0 -12  -5   12.62    0.62
   0 -12  -5   13.01    0.47
   0  12   5   13.42    0.53
  -1 -12  -5    7.10    0.30
  -1 -12  -5    6.46    0.43
   1  12   5    6.23    0.36
  -2 -12  -5    3.18    0.32
  -2 -12  -5    3.05    0.15
  -2 -12  -5    2.99    0.38
  -2 -12  -5    3.82    0.36
   2  12   5    2.99    0.26
  -3 -12  -5    4.66    0.40
  -3 -12  -5    4.63    0.46
   3  12   5    4.30    0.31
  -4 -12  -5    0.79    0.24
  -4 -12  -5    1.08    0.24
  -5 -12  -5    5.84    0.54
  -5 -12  -5    5.22    0.46
   3 -13  -5    2.91    0.27
   2 -13  -5    5.65    0.34
   1 -13  -5    6.17    0.34
  -1  13   5    6.23    0.33
   0 -13  -5    0.92    0.14
   0  13   5    0.85    0.16
  -1 -13  -5    0.12    0.07
   1  13   5    0.24    0.12
  -2 -13  -5   -0.07    0.04
   2  13   5   -0.15    0.06
  -3 -13  -5    2.20    0.32
  -3 -13  -5    2.87    0.40
   3  13   5    2.40    0.27
  -4 -13  -5    1.12    0.31
  -4 -13  -5    0.90    0.23
   4  13   5    0.35    0.16
   2 -14  -5    0.40    0.13
   1 -14  -5    1.17    0.17
  -1  14   5    1.24    0.16
   0 -14  -5    4.26    0.27
   0  14   5    4.47    0.32
  -1 -14  -5    5.67    0.29
   1  14   5    6.34    0.40
   2  14   5    0.04    0.10
   3  14   5   -0.06    0.10
  -1 -15  -5    0.48    0.11
   1  15   5    0.36    0.14
   2  10  -6    0.24    0.10
  -2 -10   6    0.28    0.11
  -1 -10   6    1.17    0.18
   0  10  -6    6.61    0.47
   0  10  -6    5.93    0.46
   0 -10   6    7.26    0.39
   0 -10   6    7.95    0.53
  -1  10  -6   -0.02    0.09
  -1  10  -6    0.07    0.10
   1 -10   6    0.01    0.09
   3   9  -6    1.83    0.22
  -3  -9   6    2.14    0.22
   2   9  -6    0.05    0.08
  -2  -9   6    0.08    0.09
   1   9  -6    0.07    0.11
  -1  -9   6    0.22    0.09
   0   9  -6    0.44    0.15
   0   9  -6    0.38    0.16
   0  -9   6    0.49    0.16
   0  -9   6    0.60    0.13
  -1   9  -6    0.24    0.13
  -1   9  -6    0.09    0.11
   1  -9   6    0.18    0.12
  -2   9  -6    0.08    0.09
  -2   9  -6    0.25    0.13
   2  -9   6    0.38    0.14
   4   8  -6    1.18    0.21
  -4  -8   6    1.44    0.17
   3   8  -6    3.57    0.29
  -3  -8   6    2.92    0.24
   2   8  -6    2.26    0.21
  -2  -8   6    1.66    0.19
   1   8  -6    7.12    0.45
   1   8  -6    6.52    0.44
  -1  -8   6    6.34    0.39
  -1  -8   6    6.14    0.43
  -1  -8   6    6.33    0.34
   0   8  -6    4.55    0.38
   0   8  -6    5.63    0.38
   0  -8   6    5.59    0.31
   0  -8   6    5.82    0.36
   0  -8   6    5.85    0.41
  -1   8  -6   25.94    0.93
  -1   8  -6   26.96    0.91
   1  -8   6   23.63    0.88
  -2   8  -6    4.06    0.32
  -2   8  -6    4.66    0.36
   2  -8   6    3.88    0.31
  -3   8  -6   -0.05    0.07
  -3   8  -6    0.04    0.08
   3  -8   6    0.15    0.10
   5   7  -6    1.46    0.24
   4   7  -6    9.21    0.49
  -4  -7   6    9.41    0.40
   3   7  -6   16.01    0.62
  -3  -7   6   17.32    0.74
  -3  -7   6   16.05    0.58
   2   7  -6    6.29    0.33
  -2  -7   6    5.79    0.32
  -2  -7   6    6.85    0.41
   1   7  -6    0.50    0.15
   1   7  -6    0.60    0.16
   1   7  -6    0.67    0.09
  -1  -7   6    0.66    0.14
  -1  -7   6    0.75    0.13
  -1  -7   6    0.49    0.15
   0   7  -6    0.25    0.11
   0   7  -6    0.20    0.09
   0  -7   6    0.34    0.10
   0  -7   6    0.08    0.08
   0  -7   6    0.32    0.11
  -1   7  -6    0.23    0.10
  -1   7  -6    0.14    0.08
   1  -7   6    0.30    0.11
   1  -7   6    0.26    0.11
  -2   7  -6   15.59    0.64
  -2   7  -6   15.47    0.62
   2  -7   6   15.78    0.64
   2  -7   6   15.41    0.62
  -3   7  -6    0.51    0.13
  -3   7  -6    0.39    0.12
   3  -7   6    0.58    0.17
   3  -7   6    0.24    0.10
  -4   7  -6    9.89    0.49
  -4   7  -6    9.54    0.47
   4  -7   6    9.57    0.46
   5   6  -6    6.51    0.43
   4   6  -6   43.47    1.23
  -4  -6   6   44.43    1.07
   3   6  -6    1.51    0.19
  -3  -6   6    1.64    0.17
  -3  -6   6    1.58    0.23
   2   6  -6    4.93    0.37
   2   6  -6    4.08    0.26
  -2  -6   6    4.53    0.27
  -2  -6   6    5.05    0.37
  -2  -6   6    4.81    0.33
   1   6  -6    0.70    0.16
   1   6  -6    0.46    0.13
   1   6  -6    0.48    0.09
  -1  -6   6    0.55    0.15
  -1  -6   6    0.48    0.12
  -1  -6   6    0.32    0.09
   0   6  -6    4.75    0.33
   0   6  -6    5.39    0.33
   0  -6   6    4.71    0.33
   0  -6   6    4.64    0.25
   0  -6   6    4.87    0.29
  -1   6  -6    0.55    0.14
  -1   6  -6    0.69    0.14
   1  -6   6    0.43    0.11
   1  -6   6    0.66    0.13
  -2   6  -6    5.54    0.32
  -2   6  -6    4.26    0.30
   2  -6   6    4.65    0.30
   2  -6   6    4.92    0.32
  -3   6  -6    3.03    0.24
  -3   6  -6    3.37    0.26
   3  -6   6    3.22    0.24
   3  -6   6    3.51    0.30
  -4   6  -6    0.13    0.08
  -4   6  -6   -0.02    0.06
   4  -6   6    0.05    0.11
   4  -6   6    0.01    0.06
  -5   6  -6    0.87    0.15
  -5   6  -6    0.65    0.14
   5  -6   6    0.74    0.13
   5   5  -6    0.47    0.16
   4   5  -6    0.03    0.09
  -4  -5   6    0.00    0.06
   3   5  -6   19.96    0.68
  -3  -5   6   20.59    0.77
  -3  -5   6   19.97    0.63
   2   5  -6    5.52    0.36
   2   5  -6    5.19    0.34
   2   5  -6    4.28    0.27
  -2  -5   6    4.52    0.30
  -2  -5   6    4.86    0.27
  -2  -5   6    4.55    0.34
   1   5  -6    0.11    0.08
   1   5  -6    0.37    0.13
   1   5  -6    0.12    0.07
  -1  -5   6    0.29    0.11
  -1  -5   6    0.18    0.07
  -1  -5   6    0.33    0.09
   0   5  -6    0.11    0.08
   0   5  -6    0.04    0.06
   0  -5   6    0.13    0.08
   0  -5   6    0.08    0.06
   0  -5   6    0.05    0.06
  -1   5  -6    0.76    0.14
  -1   5  -6    0.79    0.13
   1  -5   6    0.56    0.12
   1  -5   6    0.72    0.12
  -2   5  -6    5.34    0.30
  -2   5  -6    5.16    0.31
   2  -5   6    5.76    0.30
   2  -5   6    5.71    0.33
  -3   5  -6    0.68    0.12
  -3   5  -6    0.56    0.12
   3  -5   6    0.67    0.15
   3  -5   6    0.57    0.11
  -4   5  -6    0.56    0.11
  -4   5  -6    0.84    0.14
   4  -5   6    0.87    0.12
   4  -5   6    0.90    0.18
  -5   5  -6    7.78    0.37
  -5   5  -6    7.77    0.38
   5  -5   6    8.06    0.36
   6   4  -6    0.16    0.14
  -6  -4   6    0.20    0.15
  -6  -4   6    0.24    0.16
   5   4  -6    1.54    0.22
  -5  -4   6    1.25    0.25
  -5  -4   6    1.31    0.25
   4   4  -6    0.80    0.16
  -4  -4   6    0.57    0.17
  -4  -4   6    0.72    0.18
  -4  -4   6    0.65    0.10
   3   4  -6    2.46    0.23
  -3  -4   6    2.03    0.26
  -3  -4   6    2.09    0.26
  -3  -4   6    2.28    0.24
  -3  -4   6    2.32    0.19
   2   4  -6    0.27    0.10
   2   4  -6    0.24    0.10
   2   4  -6    0.28    0.11
  -2  -4   6    0.25    0.11
  -2  -4   6    0.25    0.08
  -2  -4   6    0.20    0.08
   1   4  -6    8.37    0.31
   1   4  -6    9.52    0.43
   1   4  -6    8.12    0.43
  -1  -4   6    8.52    0.44
  -1  -4   6    9.92    0.36
  -1  -4   6   10.39    0.39
   0   4  -6    0.08    0.06
   0   4  -6    0.12    0.07
   0  -4   6    0.16    0.06
   0  -4   6    0.09    0.06
   0  -4   6    0.04    0.05
  -1   4  -6    9.10    0.41
  -1   4  -6    9.58    0.39
   1  -4   6    8.55    0.38
   1  -4   6    9.32    0.37
  -2   4  -6    2.33    0.19
  -2   4  -6    2.58    0.20
   2  -4   6    2.76    0.19
   2  -4   6    2.49    0.21
  -3   4  -6    0.03    0.05
  -3   4  -6    0.07    0.06
   3  -4   6   -0.01    0.04
   3  -4   6   -0.05    0.05
  -4   4  -6    7.27    0.34
  -4   4  -6    7.48    0.33
   4  -4   6    7.62    0.43
   4  -4   6    8.14    0.32
  -5   4  -6    2.62    0.19
  -5   4  -6    2.68    0.20
   5  -4   6    2.32    0.17
   5  -4   6    2.91    0.30
   6   3  -6    0.53    0.18
  -6  -3   6    0.23    0.14
  -6  -3   6    0.14    0.14
   5   3  -6    0.67    0.17
  -5  -3   6    0.94    0.22
  -5  -3   6    0.68    0.19
   4   3  -6    0.12    0.10
  -4  -3   6    0.03    0.08
  -4  -3   6    0.22    0.11
  -4  -3   6    0.17    0.07
   3   3  -6    5.68    0.32
  -3  -3   6    5.54    0.37
  -3  -3   6    5.47    0.28
  -3  -3   6    5.91    0.38
   2   3  -6    9.85    0.48
   2   3  -6   11.01    0.48
   2   3  -6   10.06    0.40
  -2  -3   6   11.43    0.45
  -2  -3   6   10.10    0.47
  -2  -3   6   10.98    0.51
  -2  -3   6   10.79    0.50
  -2  -3   6   10.77    0.39
   1   3  -6   33.28    0.95
   1   3  -6   31.17    0.90
   1   3  -6   30.38    0.74
  -1  -3   6   30.73    0.94
  -1  -3   6   33.74    0.84
  -1  -3   6   33.10    0.79
   0   3  -6   19.68    0.55
   0   3  -6   19.92    0.62
   0   3  -6   18.28    0.63
   0  -3   6   19.87    0.64
   0  -3   6   19.65    0.51
   0  -3   6   20.03    0.55
  -1   3  -6    5.44    0.27
  -1   3  -6    5.99    0.30
   1  -3   6    5.66    0.27
   1  -3   6    5.69    0.21
   1  -3   6    5.44    0.25
  -2   3  -6    2.20    0.17
  -2   3  -6    2.08    0.16
   2  -3   6    2.07    0.18
   2  -3   6    1.80    0.14
  -3   3  -6   12.10    0.40
  -3   3  -6   12.68    0.42
   3  -3   6   12.43    0.39
   3  -3   6   12.22    0.49
  -4   3  -6    0.80    0.10
  -4   3  -6    0.80    0.10
   4  -3   6    0.87    0.15
   4  -3   6    0.70    0.09
  -5   3  -6    0.03    0.05
  -5   3  -6    0.04    0.05
   5  -3   6    0.03    0.04
   5  -3   6    0.10    0.09
  -6   3  -6    9.52    0.36
  -6   3  -6    9.49    0.34
   6  -3   6    9.10    0.35
   6   2  -6    2.40    0.28
  -6  -2   6    2.70    0.33
  -6  -2   6    2.50    0.33
   5   2  -6    1.05    0.18
  -5  -2   6    0.81    0.19
  -5  -2   6    0.87    0.20
   4   2  -6    1.56    0.19
  -4  -2   6    1.32    0.12
  -4  -2   6    1.04    0.19
  -4  -2   6    1.01    0.19
   3   2  -6    6.20    0.33
  -3  -2   6    6.15    0.28
  -3  -2   6    6.83    0.40
  -3  -2   6    6.21    0.37
   2   2  -6   28.50    0.88
   2   2  -6   26.98    0.82
   2   2  -6   28.73    0.75
  -2  -2   6   26.27    0.87
  -2  -2   6   28.22    0.72
  -2  -2   6   27.31    0.83
   1   2  -6   10.79    0.43
   1   2  -6   11.09    0.34
   1   2  -6    9.43    0.44
   1   2  -6   10.72    0.34
  -1  -2   6   10.70    0.44
  -1  -2   6   10.96    0.43
  -1  -2   6   10.03    0.34
  -1  -2   6   10.07    0.44
  -1  -2   6   10.95    0.36
   0   2  -6    0.34    0.09
   0   2  -6    0.36    0.06
   0   2  -6    0.30    0.08
   0  -2   6    0.36    0.06
   0  -2   6    0.31    0.08
   0  -2   6    0.24    0.05
  -1   2  -6    5.37    0.23
  -1   2  -6    5.01    0.24
  -1   2  -6    5.35    0.27
  -1   2  -6    5.47    0.27
   1  -2   6    5.14    0.24
   1  -2   6    5.20    0.22
   1  -2   6    5.18    0.17
  -2   2  -6    0.07    0.05
  -2   2  -6    0.20    0.06
  -2   2  -6    0.03    0.05
  -2   2  -6    0.05    0.04
   2  -2   6    0.09    0.04
   2  -2   6    0.09    0.06
  -3   2  -6    1.77    0.12
  -3   2  -6    2.19    0.15
  -3   2  -6    2.14    0.15
  -3   2  -6    1.92    0.14
   3  -2   6    2.31    0.19
   3  -2   6    2.11    0.12
  -4   2  -6    8.39    0.29
  -4   2  -6    8.40    0.30
  -4   2  -6    7.89    0.28
   4  -2   6    8.28    0.26
   4  -2   6    8.19    0.41
  -5   2  -6    2.79    0.15
  -5   2  -6    2.70    0.16
   5  -2   6    2.80    0.14
   5  -2   6    2.85    0.27
  -6   2  -6   -0.01    0.04
  -6   2  -6    0.03    0.05
   6  -2   6    0.04    0.04
  -6  -1   6   12.12    0.64
  -6  -1   6   12.13    0.66
   5   1  -6    0.45    0.14
  -5  -1   6    0.32    0.13
  -5  -1   6    0.26    0.12
   4   1  -6   18.71    0.64
  -4  -1   6   18.99    0.74
  -4  -1   6   19.54    0.74
  -4  -1   6   18.28    0.49
   3   1  -6    4.26    0.27
  -3  -1   6    4.56    0.23
  -3  -1   6    4.34    0.30
  -3  -1   6    4.56    0.31
   2   1  -6    0.87    0.12
   2   1  -6    1.13    0.15
   2   1  -6    1.43    0.19
  -2  -1   6    1.18    0.16
  -2  -1   6    1.27    0.17
  -2  -1   6    1.33    0.13
  -2  -1   6    1.29    0.17
   1   1  -6    2.13    0.12
   1   1  -6    2.60    0.19
   1   1  -6    2.09    0.13
   1   1  -6    1.75    0.19
  -1  -1   6    2.16    0.19
  -1  -1   6    2.06    0.13
  -1  -1   6    2.25    0.14
  -1  -1   6    2.13    0.18
  -1  -1   6    2.19    0.20
   0   1  -6    0.82    0.12
   0   1  -6    1.04    0.07
   0   1  -6    1.01    0.12
   0  -1   6    0.71    0.07
   0  -1   6    0.73    0.11
   0  -1   6    0.96    0.07
  -1   1  -6   20.10    0.55
  -1   1  -6   20.04    0.57
  -1   1  -6   19.78    0.57
  -1   1  -6   19.68    0.58
  -1   1  -6   20.09    0.51
   1  -1   6   19.68    0.42
   1  -1   6   20.90    0.56
   1  -1   6   20.71    0.51
  -2   1  -6    0.68    0.09
  -2   1  -6    0.74    0.08
  -2   1  -6    0.56    0.08
  -2   1  -6    0.57    0.08
   2  -1   6    0.71    0.09
   2  -1   6    0.66    0.07
  -3   1  -6    3.51    0.16
  -3   1  -6    3.21    0.16
  -3   1  -6    3.01    0.14
  -3   1  -6    2.99    0.16
   3  -1   6    3.35    0.22
   3  -1   6    3.04    0.12
  -4   1  -6    2.55    0.12
  -4   1  -6    2.81    0.13
  -4   1  -6    2.59    0.12
  -4   1  -6    2.41    0.13
   4  -1   6    2.57    0.23
  -5   1  -6    2.33    0.12
   5  -1   6    2.44    0.26
  -6   1  -6    0.08    0.05
   6   0  -6    4.55    0.40
  -6   0   6    3.80    0.37
  -6   0   6    4.72    0.40
   5   0  -6    0.03    0.07
   5   0  -6   -0.04    0.08
  -5   0   6    0.13    0.10
  -5   0   6    0.08    0.10
   4   0  -6    0.63    0.14
  -4   0   6    0.54    0.14
  -4   0   6    0.49    0.07
  -4   0   6    0.48    0.13
   3   0  -6   12.77    0.50
   3   0  -6   12.36    0.54
   3   0  -6   12.38    0.46
  -3   0   6   12.53    0.56
  -3   0   6   12.36    0.52
  -3   0   6   12.73    0.52
  -3   0   6   12.62    0.40
   2   0  -6    0.35    0.11
   2   0  -6    0.21    0.07
   2   0  -6    0.32    0.09
   2   0  -6    0.28    0.07
  -2   0   6    0.37    0.10
  -2   0   6    0.31    0.09
  -2   0   6    0.22    0.07
  -2   0   6    0.13    0.08
   1   0  -6   87.78    1.73
   1   0  -6   90.77    1.80
   1   0  -6   86.67    1.89
   1   0  -6   87.22    1.96
  -1   0   6   88.94    1.75
  -1   0   6   88.78    1.91
  -1   0   6   90.68    1.88
  -1   0   6   88.31    2.00
   0   0  -6    1.87    0.14
   0   0  -6    2.39    0.18
   0   0   6    2.14    0.16
   0   0   6    1.79    0.10
  -1   0  -6    2.29    0.14
  -1   0  -6    2.46    0.15
  -1   0  -6    2.40    0.16
  -1   0  -6    2.14    0.14
   1   0   6    2.00    0.13
   1   0   6    2.17    0.10
  -2   0  -6   32.93    0.74
  -2   0  -6   31.25    0.76
  -2   0  -6   33.61    0.72
  -2   0  -6   32.14    0.73
   2   0   6   33.51    0.71
   2   0   6   33.22    0.80
  -3   0  -6    8.65    0.23
  -3   0  -6    8.68    0.24
  -3   0  -6    8.57    0.25
  -3   0  -6    8.76    0.25
   3   0   6    8.68    0.36
   4   0   6    0.04    0.06
   5   0   6    0.75    0.16
  -6   0  -6    9.70    0.29
   6   0   6   11.32    0.59
  -7   0  -6    3.83    0.19
  -6   1   6    4.09    0.37
  -6   1   6    4.25    0.38
   5  -1  -6   14.45    0.57
   5  -1  -6   14.14    0.64
  -5   1   6   13.98    0.64
  -5   1   6   13.21    0.61
   4  -1  -6   16.82    0.59
   4  -1  -6   18.27    0.67
  -4   1   6   17.01    0.41
  -4   1   6   18.27    0.69
  -4   1   6   16.52    0.65
   3  -1  -6    1.47    0.16
   3  -1  -6    1.52    0.20
   3  -1  -6    1.33    0.16
   3  -1  -6    1.30    0.15
  -3   1   6    1.38    0.12
  -3   1   6    1.38    0.19
  -3   1   6    1.58    0.19
  -3   1   6    1.06    0.16
   2  -1  -6   21.20    0.65
   2  -1  -6   20.87    0.60
   2  -1  -6   21.13    0.59
   2  -1  -6   20.33    0.57
  -2   1   6   21.10    0.56
  -2   1   6   19.65    0.70
  -2   1   6   20.83    0.64
   1  -1  -6    0.88    0.09
   1  -1  -6    0.85    0.07
   1  -1  -6    0.94    0.07
   1  -1  -6    1.01    0.14
   1  -1  -6    0.86    0.12
  -1   1   6    0.77    0.11
  -1   1   6    0.82    0.11
  -1   1   6    0.81    0.09
  -1   1   6    1.08    0.14
   0  -1  -6    2.21    0.17
   0  -1  -6    1.93    0.15
   0   1   6    1.86    0.15
   0   1   6    1.89    0.13
   0   1   6    1.90    0.11
  -1  -1  -6   16.70    0.47
  -1  -1  -6   16.27    0.45
  -1  -1  -6   16.76    0.49
  -1  -1  -6   16.88    0.45
   1   1   6   16.16    0.46
   1   1   6   16.78    0.38
   1   1   6   16.86    0.39
  -2  -1  -6   38.95    0.82
  -2  -1  -6   39.87    0.85
  -2  -1  -6   39.51    0.82
  -2  -1  -6   38.98    0.87
   2   1   6   39.22    0.81
   2   1   6   39.77    0.94
   2   1   6   40.03    0.82
   2   1   6   39.29    0.93
  -3  -1  -6    0.33    0.04
  -3  -1  -6    0.37    0.04
   3   1   6    0.39    0.09
   4   1   6   30.51    0.92
   5   1   6    6.84    0.41
  -6  -1  -6    0.92    0.08
   6   1   6    0.64    0.17
  -7  -1  -6    3.76    0.19
  -6   2   6   27.69    0.99
  -6   2   6   27.84    1.03
   5  -2  -6    5.84    0.39
   5  -2  -6    5.48    0.34
  -5   2   6    5.69    0.38
  -5   2   6    5.61    0.40
   4  -2  -6    8.33    0.43
   4  -2  -6    7.81    0.38
  -4   2   6    8.54    0.43
  -4   2   6    8.31    0.21
  -4   2   6    8.91    0.46
   3  -2  -6    0.12    0.07
   3  -2  -6    0.05    0.05
  -3   2   6    0.06    0.06
  -3   2   6    0.06    0.05
  -3   2   6    0.01    0.04
   2  -2  -6    3.49    0.23
   2  -2  -6    3.82    0.21
   2  -2  -6    3.68    0.20
   2  -2  -6    3.88    0.27
  -2   2   6    4.05    0.20
  -2   2   6    3.77    0.27
  -2   2   6    4.03    0.24
  -2   2   6    3.85    0.24
   1  -2  -6    3.57    0.14
   1  -2  -6    3.47    0.17
   1  -2  -6    3.58    0.24
   1  -2  -6    3.76    0.22
  -1   2   6    3.84    0.18
  -1   2   6    3.37    0.20
  -1   2   6    3.77    0.22
  -1   2   6    4.07    0.25
   0  -2  -6   25.43    0.72
   0  -2  -6   25.61    0.67
   0   2   6   26.03    0.64
   0   2   6   26.08    0.58
   0   2   6   27.27    0.73
  -1  -2  -6    7.34    0.26
  -1  -2  -6    7.45    0.27
  -1  -2  -6    7.93    0.30
  -1  -2  -6    7.61    0.27
   1   2   6    7.16    0.20
   1   2   6    7.70    0.28
  -2  -2  -6   10.59    0.29
  -2  -2  -6   10.91    0.33
  -2  -2  -6   11.00    0.31
  -2  -2  -6   11.15    0.30
   2   2   6   11.15    0.36
   2   2   6   11.08    0.28
   2   2   6   10.85    0.26
  -3  -2  -6   14.83    0.35
  -3  -2  -6   15.29    0.37
   5   2   6    7.57    0.44
  -6  -2  -6    1.33    0.11
   6   2   6    1.29    0.22
  -7  -2  -6   10.54    0.37
  -6   3   6    0.49    0.17
  -6   3   6    0.54    0.17
   5  -3  -6    0.01    0.07
   5  -3  -6   -0.03    0.08
  -5   3   6   -0.03    0.06
  -5   3   6   -0.04    0.07
   4  -3  -6    0.87    0.14
   4  -3  -6    0.94    0.16
  -4   3   6    0.70    0.15
  -4   3   6    0.81    0.16
   3  -3  -6    0.96    0.13
   3  -3  -6    1.36    0.15
  -3   3   6    1.08    0.15
  -3   3   6    1.22    0.11
  -3   3   6    1.23    0.17
   2  -3  -6    2.01    0.15
   2  -3  -6    1.96    0.20
   2  -3  -6    2.15    0.18
   2  -3  -6    1.96    0.14
  -2   3   6    1.99    0.18
  -2   3   6    1.89    0.21
  -2   3   6    1.98    0.14
   1  -3  -6   98.45    2.04
   1  -3  -6   98.08    1.88
   1  -3  -6   97.45    2.13
   1  -3  -6   94.93    1.99
  -1   3   6   95.90    2.00
  -1   3   6   99.31    2.07
  -1   3   6   95.96    2.19
  -1   3   6   98.05    1.91
   0  -3  -6    7.05    0.32
   0  -3  -6    6.65    0.17
   0  -3  -6    6.73    0.17
   0  -3  -6    6.75    0.20
   0  -3  -6    7.21    0.29
   0   3   6    6.75    0.20
   0   3   6    7.77    0.33
   0   3   6    6.89    0.26
   0   3   6    6.62    0.23
  -1  -3  -6    7.11    0.26
  -1  -3  -6    6.90    0.23
  -1  -3  -6    7.14    0.25
  -1  -3  -6    6.65    0.29
   1   3   6    6.66    0.17
   1   3   6    6.81    0.28
   1   3   6    6.92    0.21
  -2  -3  -6    0.02    0.03
  -2  -3  -6    0.02    0.02
  -2  -3  -6    0.02    0.03
  -2  -3  -6    0.06    0.03
   2   3   6    0.02    0.02
   2   3   6    0.04    0.03
   2   3   6    0.05    0.04
  -3  -3  -6    0.12    0.03
  -3  -3  -6    0.11    0.03
  -3  -3  -6    0.13    0.04
  -3  -3  -6    0.18    0.04
  -4  -3  -6    3.32    0.12
  -4  -3  -6    3.14    0.13
  -4  -3  -6    2.99    0.15
  -4  -3  -6    3.55    0.13
  -5  -3  -6   17.99    0.46
  -5  -3  -6   18.45    0.45
  -5  -3  -6   18.26    0.43
  -5  -3  -6   18.15    0.46
  -6  -3  -6    8.50    0.28
  -6  -3  -6    9.17    0.30
  -6  -3  -6    8.79    0.32
   6   3   6    8.44    0.53
  -7  -3  -6    1.01    0.13
  -6   4   6    0.65    0.18
  -6   4   6    0.88    0.21
   5  -4  -6    6.42    0.37
   5  -4  -6    6.37    0.42
  -5   4   6    6.32    0.42
  -5   4   6    6.16    0.40
   4  -4  -6    2.09    0.20
   4  -4  -6    1.75    0.20
  -4   4   6    2.59    0.25
  -4   4   6    1.84    0.23
   3  -4  -6   11.90    0.43
   3  -4  -6   11.35    0.47
  -3   4   6   12.49    0.36
  -3   4   6   12.52    0.49
  -3   4   6   11.59    0.50
   2  -4  -6   15.94    0.50
   2  -4  -6   15.52    0.47
   2  -4  -6   16.23    0.54
  -2   4   6   16.09    0.64
  -2   4   6   16.10    0.46
  -2   4   6   15.84    0.56
  -2   4   6   15.72    0.53
   1  -4  -6    3.84    0.19
   1  -4  -6    4.12    0.21
   1  -4  -6    4.05    0.26
   1  -4  -6    3.99    0.19
   1  -4  -6    4.06    0.23
  -1   4   6    4.13    0.20
  -1   4   6    4.11    0.20
  -1   4   6    4.18    0.24
  -1   4   6    3.84    0.22
  -1   4   6    3.98    0.28
   0  -4  -6   21.49    0.66
   0  -4  -6   21.16    0.45
   0  -4  -6   21.13    0.59
   0  -4  -6   21.39    0.53
   0  -4  -6   21.25    0.45
   0   4   6   20.76    0.52
   0   4   6   20.58    0.67
   0   4   6   21.37    0.52
   0   4   6   20.21    0.55
  -1  -4  -6    6.83    0.27
  -1  -4  -6    6.94    0.31
  -1  -4  -6    7.02    0.25
   1   4   6    7.06    0.31
   1   4   6    6.80    0.21
   1   4   6    7.48    0.25
  -2  -4  -6   24.00    0.60
  -2  -4  -6   24.12    0.69
  -2  -4  -6   25.02    0.62
  -2  -4  -6   24.59    0.67
  -2  -4  -6   24.52    0.59
   2   4   6   24.69    0.66
   2   4   6   25.77    0.66
   2   4   6   25.27    0.58
  -3  -4  -6    0.31    0.07
  -3  -4  -6    0.19    0.05
  -3  -4  -6    0.14    0.04
  -3  -4  -6    0.17    0.05
   3   4   6    0.20    0.04
   3   4   6    0.16    0.05
  -4  -4  -6    4.62    0.18
  -4  -4  -6    4.84    0.23
  -4  -4  -6    4.87    0.19
  -4  -4  -6    4.28    0.19
   4   4   6    4.74    0.17
   4   4   6    4.29    0.20
  -5  -4  -6    0.30    0.08
  -5  -4  -6    0.50    0.08
  -5  -4  -6    0.38    0.07
   5   4   6    0.48    0.09
  -6  -4  -6    0.90    0.12
  -6  -4  -6    0.97    0.12
  -6  -4  -6    0.82    0.11
  -7  -4  -6    0.02    0.07
  -7  -4  -6    0.02    0.06
  -6   5   6    6.28    0.46
  -6   5   6    7.14    0.46
   5  -5  -6    0.04    0.07
  -5   5   6    0.03    0.08
  -5   5   6   -0.02    0.07
   4  -5  -6    0.55    0.14
   4  -5  -6    0.58    0.12
  -4   5   6    0.29    0.11
  -4   5   6    0.42    0.13
   3  -5  -6    1.09    0.14
   3  -5  -6    1.10    0.15
  -3   5   6    1.26    0.17
  -3   5   6    1.23    0.11
  -3   5   6    1.29    0.18
   2  -5  -6    0.31    0.08
   2  -5  -6    0.37    0.10
   2  -5  -6    0.44    0.09
   2  -5  -6    1.02    0.17
  -2   5   6    0.45    0.11
  -2   5   6    0.70    0.16
  -2   5   6    0.59    0.11
  -2   5   6    0.37    0.07
   1  -5  -6    3.39    0.25
   1  -5  -6    2.56    0.17
   1  -5  -6    2.51    0.15
   1  -5  -6    2.57    0.15
   1  -5  -6    2.77    0.20
   1  -5  -6    2.93    0.18
  -1   5   6    2.67    0.18
  -1   5   6    2.76    0.16
  -1   5   6    2.88    0.26
  -1   5   6    2.68    0.20
   0  -5  -6  190.77    3.69
   0  -5  -6  189.47    3.74
   0  -5  -6  187.38    3.44
   0  -5  -6  184.20    3.78
   0  -5  -6  187.24    3.83
   0  -5  -6  189.10    3.43
   0   5   6  185.43    3.72
   0   5   6  186.83    3.96
   0   5   6  195.26    3.78
   0   5   6  188.89    3.63
   0   5   6  188.09    3.50
  -1  -5  -6   48.49    1.23
  -1  -5  -6   49.11    1.15
  -1  -5  -6   51.84    1.14
   1   5   6   51.06    1.14
   1   5   6   50.28    1.27
   1   5   6   50.31    1.02
  -2  -5  -6    0.89    0.10
  -2  -5  -6    0.71    0.12
  -2  -5  -6    0.99    0.11
  -2  -5  -6    0.98    0.12
  -2  -5  -6    0.89    0.10
   2   5   6    0.83    0.06
   2   5   6    0.84    0.12
   2   5   6    0.75    0.08
  -3  -5  -6    1.65    0.12
  -3  -5  -6    1.60    0.15
  -3  -5  -6    1.25    0.16
  -3  -5  -6    1.44    0.12
  -3  -5  -6    1.34    0.12
   3   5   6    1.37    0.14
   3   5   6    1.49    0.11
  -4  -5  -6   17.57    0.51
  -4  -5  -6   17.58    0.50
  -4  -5  -6   17.52    0.57
   4   5   6   17.99    0.58
  -5  -5  -6    6.17    0.28
  -5  -5  -6    5.95    0.30
  -6  -5  -6    0.98    0.14
  -6  -5  -6    0.82    0.12
  -7  -5  -6    3.09    0.25
  -7  -5  -6    3.58    0.26
  -6   6   6    1.26    0.24
  -6   6   6    1.48    0.26
   5  -6  -6    1.37    0.22
  -5   6   6    1.52    0.24
  -5   6   6    1.71    0.23
   4  -6  -6    9.41    0.47
   4  -6  -6    9.12    0.41
  -4   6   6    8.33    0.44
  -4   6   6    8.01    0.46
   3  -6  -6    0.40    0.11
   3  -6  -6    0.24    0.10
  -3   6   6    0.49    0.13
  -3   6   6    0.37    0.11
  -3   6   6    0.42    0.07
   2  -6  -6    4.93    0.28
   2  -6  -6    4.86    0.27
   2  -6  -6    4.74    0.28
   2  -6  -6    4.35    0.32
   2  -6  -6    4.94    0.25
  -2   6   6    4.86    0.23
  -2   6   6    4.49    0.30
  -2   6   6    4.73    0.28
  -2   6   6    4.11    0.34
   1  -6  -6   17.14    0.53
   1  -6  -6   16.62    0.54
   1  -6  -6   17.03    0.48
   1  -6  -6   17.97    0.66
   1  -6  -6   17.12    0.57
  -1   6   6   18.16    0.71
  -1   6   6   16.84    0.49
  -1   6   6   17.53    0.60
  -1   6   6   16.54    0.54
   0  -6  -6   10.99    0.39
   0  -6  -6   11.12    0.31
   0  -6  -6   10.94    0.37
   0  -6  -6   10.45    0.40
   0  -6  -6   11.06    0.48
   0   6   6   10.82    0.51
   0   6   6   11.15    0.39
   0   6   6    9.75    0.41
   0   6   6   10.65    0.35
  -1  -6  -6    6.36    0.29
  -1  -6  -6    6.76    0.36
  -1  -6  -6    5.82    0.27
   1   6   6    5.95    0.35
   1   6   6    6.48    0.26
   1   6   6    6.13    0.24
  -2  -6  -6    1.61    0.15
  -2  -6  -6    1.81    0.17
  -2  -6  -6    1.72    0.19
   2   6   6    1.31    0.17
   2   6   6    1.67    0.10
  -3  -6  -6   24.98    0.76
  -3  -6  -6   25.35    0.82
  -3  -6  -6   25.28    0.69
   3   6   6   24.57    0.79
  -4  -6  -6    0.21    0.09
  -4  -6  -6    0.38    0.09
   4   6   6    0.16    0.09
  -5  -6  -6    0.42    0.12
  -5  -6  -6    0.43    0.10
  -6  -6  -6    0.16    0.08
  -6  -6  -6    0.06    0.08
  -7  -6  -6    0.31    0.13
  -7  -6  -6    0.31    0.12
  -6   7   6    1.59    0.26
  -6   7   6    1.64    0.28
  -5   7   6   11.02    0.60
  -5   7   6   11.35    0.57
   4  -7  -6    4.25    0.28
   4  -7  -6    3.59    0.31
   4  -7  -6    4.69    0.32
  -4   7   6    4.17    0.35
  -4   7   6    4.35    0.32
   3  -7  -6    1.50    0.17
   3  -7  -6    1.23    0.18
   3  -7  -6    1.31    0.17
  -3   7   6    1.51    0.19
  -3   7   6    1.42    0.20
  -3   7   6    1.52    0.11
   2  -7  -6   32.17    0.82
   2  -7  -6   31.96    0.82
   2  -7  -6   32.82    0.91
   2  -7  -6   31.77    0.94
  -2   7   6   32.40    0.79
  -2   7   6   32.46    0.98
  -2   7   6   32.21    0.92
   1  -7  -6   56.88    1.24
   1  -7  -6   59.74    1.41
   1  -7  -6   55.65    1.51
   1  -7  -6   58.05    1.36
   1  -7  -6   57.93    1.42
  -1   7   6   58.94    1.62
  -1   7   6   57.92    1.43
  -1   7   6   58.98    1.37
  -1   7   6   58.11    1.27
   0  -7  -6   11.84    0.53
   0  -7  -6   11.35    0.44
   0  -7  -6   11.88    0.35
   0  -7  -6   11.74    0.46
   0  -7  -6   12.31    0.41
   0   7   6   11.63    0.57
   0   7   6   11.83    0.40
   0   7   6   12.08    0.47
   0   7   6   11.96    0.43
  -1  -7  -6   35.40    0.67
  -1  -7  -6   36.34    0.93
  -1  -7  -6   34.86    1.03
  -1  -7  -6   34.84    0.93
   1   7   6   33.02    1.07
   1   7   6   35.13    0.82
   1   7   6   35.42    0.87
  -2  -7  -6   19.04    0.65
  -2  -7  -6   19.92    0.70
  -2  -7  -6   19.67    0.62
   2   7   6   19.82    0.52
   2   7   6   20.28    0.75
  -3  -7  -6    0.76    0.15
  -3  -7  -6    0.97    0.13
  -3  -7  -6    0.69    0.14
   3   7   6    0.60    0.15
  -4  -7  -6    0.82    0.18
  -4  -7  -6    1.23    0.15
  -4  -7  -6    0.92    0.17
  -5  -7  -6    2.89    0.24
  -5  -7  -6    2.82    0.26
  -6  -7  -6    0.82    0.17
  -6  -7  -6    0.80    0.15
  -7  -7  -6    0.74    0.18
  -7  -7  -6    1.17    0.20
   5  -8  -6   -0.06    0.07
  -5   8   6   -0.06    0.09
  -5   8   6   -0.03    0.10
   4  -8  -6    0.47    0.13
   4  -8  -6    0.55    0.14
   4  -8  -6    0.50    0.15
  -4   8   6    0.41    0.13
  -4   8   6    0.35    0.14
   3  -8  -6    6.08    0.32
   3  -8  -6    6.94    0.41
  -3   8   6    6.53    0.23
  -3   8   6    6.25    0.37
  -3   8   6    7.00    0.43
   2  -8  -6    6.08    0.36
   2  -8  -6    5.74    0.32
   2  -8  -6    5.84    0.29
  -2   8   6    6.69    0.39
  -2   8   6    5.66    0.27
  -2   8   6    6.43    0.35
   1  -8  -6    0.59    0.17
   1  -8  -6    0.45    0.12
   1  -8  -6    0.38    0.11
   1  -8  -6    0.38    0.10
   1  -8  -6    0.73    0.11
  -1   8   6    0.73    0.14
  -1   8   6    0.43    0.10
  -1   8   6    0.47    0.13
  -1   8   6    0.38    0.16
   0  -8  -6    0.44    0.08
   0  -8  -6    0.58    0.13
   0  -8  -6    0.70    0.16
   0  -8  -6    0.61    0.10
   0  -8  -6    0.72    0.13
   0   8   6    0.49    0.10
   0   8   6    0.44    0.10
   0   8   6    0.84    0.14
   0   8   6    0.35    0.14
  -1  -8  -6   12.12    0.48
  -1  -8  -6   11.78    0.56
  -1  -8  -6   12.18    0.31
  -1  -8  -6   12.60    0.49
   1   8   6   12.40    0.61
   1   8   6   12.31    0.41
  -2  -8  -6    0.10    0.08
  -2  -8  -6    0.16    0.08
  -2  -8  -6    0.12    0.07
   2   8   6    0.26    0.07
   2   8   6    0.13    0.10
  -3  -8  -6    2.93    0.28
  -3  -8  -6    2.73    0.26
  -3  -8  -6    2.52    0.22
  -4  -8  -6   45.33    1.32
  -4  -8  -6   48.20    1.42
  -4  -8  -6   45.14    1.21
  -5  -8  -6    3.95    0.33
  -5  -8  -6    3.72    0.29
  -6  -8  -6    5.82    0.40
  -6  -8  -6    5.13    0.36
   5  -9  -6    0.63    0.16
  -5   9   6    0.58    0.18
  -5   9   6    0.45    0.15
   4  -9  -6   16.32    0.67
   4  -9  -6   16.25    0.73
   4  -9  -6   16.82    0.62
  -4   9   6   16.81    0.76
  -4   9   6   15.95    0.68
   3  -9  -6   10.64    0.54
   3  -9  -6   10.63    0.49
   3  -9  -6   10.88    0.45
   3  -9  -6   10.09    0.43
  -3   9   6   10.51    0.56
  -3   9   6    9.95    0.50
   2  -9  -6    0.06    0.07
   2  -9  -6    0.09    0.07
   2  -9  -6    0.17    0.10
  -2   9   6    0.10    0.06
  -2   9   6    0.12    0.09
  -2   9   6    0.19    0.10
   1  -9  -6   20.59    0.73
   1  -9  -6   20.69    0.67
   1  -9  -6   20.95    0.73
   1  -9  -6   20.93    0.61
   1  -9  -6   20.50    0.83
  -1   9   6   20.15    0.61
  -1   9   6   21.46    0.70
  -1   9   6   20.35    0.88
  -1   9   6   21.54    0.76
   0  -9  -6    4.12    0.29
   0  -9  -6    3.81    0.27
   0  -9  -6    3.61    0.20
   0  -9  -6    4.13    0.36
   0   9   6    3.67    0.36
   0   9   6    4.04    0.24
  -1  -9  -6    9.18    0.51
  -1  -9  -6    9.80    0.44
  -1  -9  -6   10.06    0.29
  -1  -9  -6    9.67    0.46
   1   9   6    8.51    0.53
   1   9   6    9.55    0.38
  -2  -9  -6   41.67    1.25
  -2  -9  -6   39.58    1.15
  -2  -9  -6   40.36    1.12
   2   9   6   39.80    0.98
  -3  -9  -6   12.43    0.58
  -3  -9  -6   11.74    0.52
  -3  -9  -6   13.03    0.62
  -4  -9  -6    3.00    0.33
  -4  -9  -6    3.13    0.32
  -4  -9  -6    3.89    0.30
  -5  -9  -6    0.29    0.15
  -5  -9  -6    0.09    0.09
  -5  -9  -6    0.11    0.11
  -6  -9  -6    4.96    0.41
  -6  -9  -6    5.38    0.39
   5 -10  -6    2.40    0.28
  -5  10   6    3.06    0.33
  -5  10   6    2.44    0.33
   4 -10  -6    2.94    0.26
   4 -10  -6    2.33    0.26
   4 -10  -6    2.41    0.24
  -4  10   6    2.90    0.30
  -4  10   6    3.05    0.35
   3 -10  -6    1.25    0.22
   3 -10  -6    1.37    0.18
   3 -10  -6    1.54    0.20
  -3  10   6    1.42    0.21
  -3  10   6    1.54    0.24
   2 -10  -6    3.01    0.22
   2 -10  -6    3.40    0.26
   2 -10  -6    3.01    0.29
  -2  10   6    3.30    0.28
  -2  10   6    3.18    0.21
  -2  10   6    3.33    0.32
   1 -10  -6    9.02    0.42
   1 -10  -6    8.85    0.46
   1 -10  -6    8.93    0.37
  -1  10   6    8.48    0.37
  -1  10   6    8.89    0.48
   0 -10  -6   36.38    1.23
   0 -10  -6   38.83    1.11
   0 -10  -6   36.25    1.09
   0 -10  -6   36.58    0.88
   0  10   6   36.64    0.96
  -1 -10  -6   30.14    1.07
  -1 -10  -6   29.76    0.69
  -1 -10  -6   30.98    0.96
  -1 -10  -6   31.44    0.97
   1  10   6   29.13    0.83
  -2 -10  -6   20.62    0.84
  -2 -10  -6   19.37    0.73
  -2 -10  -6   19.27    0.74
   2  10   6   19.57    0.62
  -3 -10  -6    0.40    0.14
  -3 -10  -6    0.82    0.18
  -3 -10  -6    0.51    0.16
  -4 -10  -6    0.58    0.16
  -4 -10  -6    0.43    0.17
  -4 -10  -6    0.57    0.17
  -5 -10  -6   12.53    0.62
  -5 -10  -6   13.35    0.70
  -6 -10  -6    0.94    0.23
  -6 -10  -6    0.42    0.16
   4 -11  -6    8.34    0.49
   4 -11  -6    8.33    0.44
  -4  11   6    8.84    0.57
  -4  11   6    8.90    0.53
   3 -11  -6    9.10    0.48
   3 -11  -6    8.35    0.41
  -3  11   6    8.34    0.48
  -3  11   6    8.42    0.54
   2 -11  -6    1.98    0.26
   2 -11  -6    2.19    0.21
   2 -11  -6    1.83    0.21
  -2  11   6    1.84    0.17
  -2  11   6    1.75    0.26
   1 -11  -6    0.29    0.12
   1 -11  -6    0.19    0.08
  -1  11   6    0.38    0.10
   0 -11  -6    2.54    0.26
   0 -11  -6    2.34    0.18
   0  11   6    2.91    0.23
  -1 -11  -6    3.12    0.36
  -1 -11  -6    2.77    0.17
  -1 -11  -6    3.01    0.30
  -1 -11  -6    3.44    0.30
   1  11   6    3.03    0.24
  -2 -11  -6    2.10    0.25
  -2 -11  -6    2.45    0.32
  -2 -11  -6    1.70    0.23
   2  11   6    1.84    0.19
  -3 -11  -6    1.55    0.23
  -3 -11  -6    1.51    0.27
  -3 -11  -6    1.48    0.24
   3  11   6    1.66    0.19
  -4 -11  -6    1.00    0.24
  -4 -11  -6    1.26    0.25
  -4 -11  -6    1.45    0.23
  -5 -11  -6    0.02    0.09
  -5 -11  -6   -0.07    0.11
   3 -12  -6    1.63    0.20
  -3  12   6    1.65    0.28
   2 -12  -6    0.05    0.08
  -2  12   6    0.01    0.07
   1 -12  -6    1.15    0.22
   1 -12  -6    1.23    0.15
  -1  12   6    1.05    0.16
   0 -12  -6    8.41    0.48
   0 -12  -6    8.09    0.34
   0  12   6    7.05    0.38
  -1 -12  -6    0.46    0.18
  -1 -12  -6    0.46    0.09
  -1 -12  -6    0.77    0.18
   1  12   6    0.79    0.15
  -2 -12  -6    2.37    0.29
  -2 -12  -6    2.54    0.35
  -2 -12  -6    1.95    0.26
   2  12   6    2.39    0.23
  -3 -12  -6    1.85    0.27
  -3 -12  -6    2.28    0.34
  -3 -12  -6    2.35    0.30
   3  12   6    2.28    0.24
  -4 -12  -6    3.56    0.36
  -4 -12  -6    3.63    0.42
  -5 -12  -6    0.15    0.14
  -5 -12  -6    0.31    0.17
   3 -13  -6    3.22    0.28
   2 -13  -6    1.19    0.18
   1 -13  -6    1.98    0.20
  -1  13   6    1.50    0.18
   0 -13  -6    0.33    0.10
   0  13   6    0.52    0.14
  -1 -13  -6    0.36    0.09
   1  13   6    0.38    0.13
  -2 -13  -6    1.37    0.30
   2  13   6    1.18    0.19
  -3 -13  -6    0.18    0.14
  -3 -13  -6    0.01    0.12
   3  13   6    0.01    0.09
  -4 -13  -6    1.09    0.29
  -4 -13  -6    0.77    0.21
   2 -14  -6    1.88    0.22
   1 -14  -6    1.04    0.17
  -1  14   6    1.12    0.17
   0 -14  -6    0.31    0.09
   0  14   6    0.07    0.10
  -1 -14  -6    1.31    0.14
   1  14   6    1.19    0.20
   2  14   6    0.30    0.14
  -3 -14  -6    1.95    0.37
   3  14   6    1.82    0.25
   0 -15  -6    0.60    0.13
   0  15   6    0.95    0.18
  -1 -15  -6    0.17    0.08
   1  15   6    0.26    0.13
  -2  -9   7    2.33    0.24
  -1  -9   7    0.68    0.15
   0   9  -7    0.93    0.22
   0   9  -7    0.36    0.15
   0  -9   7    0.42    0.18
   0  -9   7    0.75    0.15
  -1   9  -7    9.96    0.58
  -1   9  -7   10.84    0.58
   1  -9   7   10.08    0.58
   3   8  -7    0.80    0.17
  -3  -8   7    1.06    0.17
   2   8  -7   -0.04    0.07
  -2  -8   7    0.09    0.08
   1   8  -7    2.98    0.33
   1   8  -7    3.03    0.33
  -1  -8   7    2.35    0.22
  -1  -8   7    2.66    0.32
   0   8  -7    0.12    0.11
   0   8  -7    0.25    0.12
   0  -8   7    0.20    0.13
   0  -8   7    0.15    0.09
  -1   8  -7    5.16    0.38
  -1   8  -7    4.91    0.38
   1  -8   7    5.00    0.39
  -2   8  -7    1.47    0.23
  -2   8  -7    1.44    0.22
   2  -8   7    1.66    0.23
  -3   8  -7    0.60    0.16
  -3   8  -7    0.55    0.16
   3  -8   7    0.42    0.14
   4   7  -7    4.67    0.36
  -4  -7   7    5.25    0.31
   3   7  -7    3.89    0.30
  -3  -7   7    3.73    0.27
   2   7  -7    3.22    0.23
  -2  -7   7    2.59    0.23
   1   7  -7    4.86    0.37
   1   7  -7    4.84    0.39
  -1  -7   7    3.77    0.26
  -1  -7   7    4.72    0.38
   0   7  -7    2.55    0.28
   0   7  -7    2.48    0.28
   0  -7   7    2.59    0.28
   0  -7   7    2.65    0.22
  -1   7  -7    5.71    0.38
  -1   7  -7    4.40    0.36
   1  -7   7    4.80    0.35
  -2   7  -7    0.00    0.07
  -2   7  -7   -0.02    0.07
   2  -7   7    0.01    0.07
  -3   7  -7    0.37    0.13
  -3   7  -7    0.38    0.12
   3  -7   7    0.34    0.12
  -4   7  -7    4.02    0.32
  -4   7  -7    4.15    0.31
   4  -7   7    4.28    0.31
   5   6  -7    0.69    0.19
   4   6  -7   12.07    0.56
  -4  -6   7   11.82    0.47
   3   6  -7    1.09    0.18
  -3  -6   7    1.03    0.16
   2   6  -7    0.26    0.10
  -2  -6   7    0.34    0.10
   1   6  -7    0.90    0.18
   1   6  -7    0.83    0.08
   1   6  -7    0.70    0.17
  -1  -6   7    0.69    0.12
  -1  -6   7    0.94    0.19
   0   6  -7    0.66    0.16
   0   6  -7    1.21    0.19
   0  -6   7    0.77    0.12
   0  -6   7    0.59    0.15
  -1   6  -7    3.08    0.27
  -1   6  -7    3.53    0.30
   1  -6   7    3.32    0.28
  -2   6  -7    4.44    0.30
  -2   6  -7    4.19    0.31
   2  -6   7    3.41    0.27
  -3   6  -7    4.04    0.29
  -3   6  -7    3.86    0.29
   3  -6   7    3.76    0.27
  -4   6  -7    1.02    0.16
  -4   6  -7    0.75    0.15
   4  -6   7    0.80    0.14
   5   5  -7    4.86    0.38
   4   5  -7    1.29    0.21
  -4  -5   7    0.95    0.14
   3   5  -7    0.35    0.12
  -3  -5   7    0.29    0.10
   2   5  -7    3.82    0.32
   2   5  -7    3.51    0.24
   2   5  -7    3.98    0.34
  -2  -5   7    3.34    0.24
  -2  -5   7    3.98    0.28
  -2  -5   7    3.64    0.34
   1   5  -7    2.45    0.14
   1   5  -7    2.58    0.25
   1   5  -7    2.33    0.26
  -1  -5   7    2.81    0.22
  -1  -5   7    2.39    0.19
  -1  -5   7    2.12    0.25
   0   5  -7   39.09    1.15
   0   5  -7   39.75    1.12
   0  -5   7   40.76    0.96
   0  -5   7   38.16    1.02
   0  -5   7   39.05    1.15
  -1   5  -7   25.97    0.80
  -1   5  -7   23.91    0.81
   1  -5   7   24.17    0.74
   1  -5   7   24.39    0.81
  -2   5  -7    2.26    0.21
  -2   5  -7    2.54    0.23
   2  -5   7    2.08    0.20
  -3   5  -7    1.95    0.19
  -3   5  -7    2.28    0.22
   3  -5   7    2.50    0.21
  -4   5  -7    0.35    0.10
  -4   5  -7    0.23    0.09
   4  -5   7    0.38    0.10
  -5   5  -7    6.37    0.34
  -5   5  -7    6.63    0.34
   5  -5   7    6.53    0.33
   5   4  -7    0.06    0.11
   4   4  -7    1.59    0.21
  -4  -4   7    1.90    0.17
   3   4  -7    7.88    0.40
  -3  -4   7    7.16    0.35
   2   4  -7    0.10    0.09
   2   4  -7    0.51    0.15
   2   4  -7    0.37    0.10
  -2  -4   7    0.21    0.09
  -2  -4   7    0.27    0.12
  -2  -4   7    0.33    0.10
   1   4  -7   27.81    0.91
   1   4  -7   27.87    0.88
   1   4  -7   26.78    0.64
  -1  -4   7   28.36    0.93
  -1  -4   7   27.61    0.78
  -1  -4   7   26.58    0.73
   0   4  -7   13.35    0.53
   0   4  -7   12.48    0.54
   0  -4   7   13.18    0.44
   0  -4   7   12.31    0.53
   0  -4   7   12.79    0.42
  -1   4  -7    1.93    0.20
  -1   4  -7    1.49    0.17
   1  -4   7    1.61    0.15
   1  -4   7    1.28    0.16
  -2   4  -7    0.43    0.11
  -2   4  -7    0.21    0.08
   2  -4   7    0.31    0.10
   2  -4   7    0.28    0.09
  -3   4  -7   12.92    0.47
  -3   4  -7   12.47    0.48
   3  -4   7   13.45    0.54
   3  -4   7   12.75    0.46
  -4   4  -7    3.17    0.21
  -4   4  -7    3.07    0.22
   4  -4   7    3.36    0.21
  -5   4  -7    0.90    0.13
  -5   4  -7    0.91    0.13
   5  -4   7    0.85    0.12
   6   3  -7    0.29    0.15
  -6  -3   7    0.31    0.17
   5   3  -7   11.07    0.54
  -5  -3   7   11.25    0.64
   4   3  -7    3.95    0.30
  -4  -3   7    3.75    0.23
  -4  -3   7    3.28    0.34
   3   3  -7    0.30    0.11
  -3  -3   7    0.41    0.10
   2   3  -7    9.51    0.46
   2   3  -7    9.01    0.37
   2   3  -7   10.06    0.50
  -2  -3   7    9.91    0.42
  -2  -3   7    8.84    0.48
  -2  -3   7    8.41    0.36
   1   3  -7    0.08    0.05
   1   3  -7    0.02    0.06
   1   3  -7    0.13    0.07
  -1  -3   7    0.12    0.08
  -1  -3   7    0.11    0.06
  -1  -3   7    0.12    0.06
   0   3  -7   44.74    1.16
   0   3  -7   47.08    1.21
   0  -3   7   46.03    1.01
   0  -3   7   43.35    1.20
   0  -3   7   44.99    1.05
  -1   3  -7    2.06    0.20
  -1   3  -7    1.87    0.18
   1  -3   7    1.98    0.15
   1  -3   7    2.05    0.18
  -2   3  -7   19.28    0.62
  -2   3  -7   20.01    0.60
   2  -3   7   20.55    0.62
   2  -3   7   20.06    0.60
  -3   3  -7    3.74    0.22
  -3   3  -7    3.45    0.22
   3  -3   7    3.72    0.20
   3  -3   7    3.82    0.26
  -4   3  -7    2.20    0.16
  -4   3  -7    2.38    0.17
   4  -3   7    2.27    0.15
   4  -3   7    2.58    0.24
  -5   3  -7    1.42    0.14
  -5   3  -7    1.34    0.13
   5  -3   7    1.16    0.12
  -6   3  -7   10.68    0.35
  -6   3  -7   10.39    0.38
   6  -3   7   10.71    0.38
   6   2  -7    1.15    0.22
  -6  -2   7    1.09    0.26
  -6  -2   7    1.27    0.26
   5   2  -7    1.43    0.22
  -5  -2   7    2.19    0.30
  -5  -2   7    1.33    0.24
   4   2  -7    4.79    0.32
  -4  -2   7    5.32    0.26
  -4  -2   7    4.91    0.38
  -4  -2   7    5.32    0.39
   3   2  -7    1.72    0.19
  -3  -2   7    0.90    0.18
  -3  -2   7    1.07    0.18
  -3  -2   7    1.44    0.15
   2   2  -7   58.28    1.33
   2   2  -7   60.15    1.49
   2   2  -7   60.99    1.56
  -2  -2   7   58.76    1.57
  -2  -2   7   59.81    1.33
  -2  -2   7   59.34    1.53
  -2  -2   7   61.40    1.51
   1   2  -7    7.21    0.37
   1   2  -7    7.74    0.28
   1   2  -7    7.49    0.27
   1   2  -7    7.53    0.41
  -1  -2   7    8.30    0.32
  -1  -2   7    7.11    0.39
  -1  -2   7    8.12    0.31
   0   2  -7   14.72    0.56
   0   2  -7   14.69    0.41
   0   2  -7   14.16    0.51
   0  -2   7   14.24    0.41
   0  -2   7   14.41    0.41
   0  -2   7   14.93    0.54
  -1   2  -7    2.26    0.17
  -1   2  -7    2.26    0.15
  -1   2  -7    2.50    0.20
   1  -2   7    2.36    0.15
   1  -2   7    2.02    0.17
  -2   2  -7    1.81    0.16
  -2   2  -7    1.69    0.15
   2  -2   7    1.88    0.16
   2  -2   7    1.59    0.14
  -3   2  -7    1.91    0.14
  -3   2  -7    1.95    0.15
   3  -2   7    2.52    0.15
   3  -2   7    2.35    0.19
  -4   2  -7   16.64    0.48
  -4   2  -7   17.27    0.49
   4  -2   7   17.91    0.65
   4  -2   7   17.47    0.46
  -5   2  -7   13.72    0.39
  -5   2  -7   13.06    0.40
   5  -2   7   13.24    0.38
   5  -2   7   13.95    0.61
  -6   2  -7    0.15    0.06
   6  -2   7    0.15    0.06
   6   1  -7    0.88    0.21
  -6  -1   7    0.75    0.21
  -6  -1   7    0.79    0.23
   5   1  -7    2.78    0.27
  -5  -1   7    2.26    0.29
  -5  -1   7    2.22    0.30
   4   1  -7    7.69    0.40
  -4  -1   7    7.55    0.30
  -4  -1   7    7.45    0.44
  -4  -1   7    8.42    0.48
   3   1  -7   29.26    0.84
  -3  -1   7   32.34    0.81
  -3  -1   7   31.56    0.97
  -3  -1   7   30.15    0.98
   2   1  -7    4.43    0.25
   2   1  -7    4.64    0.30
   2   1  -7    4.97    0.33
  -2  -1   7    4.93    0.33
  -2  -1   7    4.50    0.24
  -2  -1   7    4.70    0.31
  -2  -1   7    4.60    0.30
   1   1  -7    4.71    0.20
   1   1  -7    5.21    0.20
   1   1  -7    5.26    0.29
   1   1  -7    4.69    0.31
  -1  -1   7    5.05    0.31
  -1  -1   7    5.03    0.28
  -1  -1   7    5.22    0.24
  -1  -1   7    4.58    0.29
   0   1  -7    0.69    0.11
   0   1  -7    0.69    0.06
   0   1  -7    0.73    0.13
   0  -1   7    0.79    0.08
   0  -1   7    0.77    0.07
   0  -1   7    0.59    0.11
  -1   1  -7   18.91    0.58
  -1   1  -7   17.75    0.47
  -1   1  -7   18.47    0.55
  -1   1  -7   17.58    0.58
   1  -1   7   18.16    0.42
   1  -1   7   18.25    0.55
   1  -1   7   17.88    0.46
  -2   1  -7   23.16    0.63
  -2   1  -7   22.80    0.64
  -2   1  -7   23.01    0.60
  -2   1  -7   22.00    0.62
   2  -1   7   23.26    0.62
   2  -1   7   23.41    0.60
  -3   1  -7   79.71    1.66
  -3   1  -7   79.85    1.66
  -3   1  -7   77.37    1.65
  -3   1  -7   81.23    1.62
   3  -1   7   82.05    1.82
   3  -1   7   81.77    1.64
  -4   1  -7    3.96    0.17
  -4   1  -7    3.88    0.17
  -4   1  -7    3.61    0.16
   4  -1   7    3.79    0.27
   4  -1   7    4.08    0.15
  -5   1  -7    1.57    0.10
   5  -1   7    1.67    0.21
   5  -1   7    1.44    0.08
  -6   1  -7    0.90    0.09
   6   0  -7    0.12    0.14
  -6   0   7    0.47    0.18
  -6   0   7    0.19    0.13
   5   0  -7   14.45    0.66
   5   0  -7   14.17    0.59
  -5   0   7   13.48    0.67
  -5   0   7   14.01    0.66
   4   0  -7    1.59    0.19
  -4   0   7    1.34    0.12
  -4   0   7    1.26    0.21
  -4   0   7    1.59    0.22
   3   0  -7    0.10    0.08
  -3   0   7    0.18    0.09
  -3   0   7    0.15    0.07
  -3   0   7    0.23    0.10
   2   0  -7    6.33    0.34
   2   0  -7    5.92    0.26
   2   0  -7    5.83    0.28
  -2   0   7    5.90    0.34
  -2   0   7    6.14    0.37
  -2   0   7    6.08    0.33
  -2   0   7    6.90    0.29
   1   0  -7   11.23    0.45
   1   0  -7   11.68    0.34
   1   0  -7   11.44    0.31
   1   0  -7   10.99    0.48
  -1   0   7   11.65    0.49
  -1   0   7   11.42    0.38
  -1   0   7   11.73    0.43
  -1   0   7   11.46    0.45
   0   0  -7    0.94    0.14
   0   0  -7    1.14    0.13
   0   0   7    1.00    0.09
   0   0   7    1.04    0.13
  -1   0  -7   79.85    1.74
  -1   0  -7   77.59    1.70
  -1   0  -7   80.75    1.68
  -1   0  -7   81.18    1.70
   1   0   7   80.89    1.48
   1   0   7   79.91    1.62
   1   0   7   78.24    1.73
  -2   0  -7   56.55    1.25
  -2   0  -7   57.75    1.28
  -2   0  -7   57.36    1.22
  -2   0  -7   58.10    1.25
   2   0   7   59.64    1.28
   2   0   7   58.25    1.24
  -3   0  -7    4.63    0.19
  -3   0  -7    4.69    0.18
  -3   0  -7    4.62    0.19
  -3   0  -7    4.87    0.19
   3   0   7    5.05    0.26
   3   0   7    4.95    0.15
  -4   0  -7    1.57    0.08
  -4   0  -7    1.83    0.10
  -4   0  -7    1.80    0.09
  -4   0  -7    1.74    0.09
   4   0   7    1.52    0.18
   5   0   7    3.15    0.28
   6   0   7    7.48    0.47
   6  -1  -7    0.47    0.16
  -6   1   7    0.49    0.17
  -6   1   7    0.62    0.19
   5  -1  -7    0.99    0.19
   5  -1  -7    1.11    0.18
  -5   1   7    1.09    0.21
  -5   1   7    1.17    0.22
   4  -1  -7    1.94    0.20
   4  -1  -7    1.85    0.21
  -4   1   7    1.88    0.23
  -4   1   7    1.42    0.21
  -4   1   7    1.67    0.13
   3  -1  -7   15.08    0.52
   3  -1  -7   14.53    0.53
  -3   1   7   14.91    0.60
  -3   1   7   14.51    0.46
  -3   1   7   14.70    0.58
   2  -1  -7   64.20    1.52
   2  -1  -7   66.52    1.44
   2  -1  -7   64.38    1.43
   2  -1  -7   63.41    1.59
   2  -1  -7   64.20    1.38
  -2   1   7   65.08    1.38
  -2   1   7   62.63    1.54
  -2   1   7   64.98    1.51
  -2   1   7   60.80    1.62
   1  -1  -7   11.90    0.31
   1  -1  -7   12.11    0.45
   1  -1  -7   11.29    0.48
   1  -1  -7   11.97    0.35
   1  -1  -7   11.57    0.31
  -1   1   7   11.81    0.38
  -1   1   7   11.24    0.48
  -1   1   7   11.17    0.44
  -1   1   7   12.08    0.43
   0  -1  -7   60.76    1.36
   0  -1  -7   59.90    1.43
   0   1   7   60.20    1.43
   0   1   7   60.70    1.21
  -1  -1  -7    0.62    0.09
  -1  -1  -7    0.88    0.12
  -1  -1  -7    0.44    0.08
  -1  -1  -7    0.52    0.09
   1   1   7    0.63    0.04
   1   1   7    0.52    0.04
   1   1   7    0.58    0.09
   1   1   7    0.58    0.04
  -2  -1  -7    0.50    0.07
  -2  -1  -7    0.51    0.07
  -2  -1  -7    0.48    0.08
  -2  -1  -7    0.52    0.07
   2   1   7    0.61    0.08
   2   1   7    0.63    0.08
   2   1   7    0.50    0.06
  -3  -1  -7   14.74    0.36
  -3  -1  -7   14.53    0.37
  -3  -1  -7   14.04    0.38
  -3  -1  -7   14.19    0.35
   3   1   7   14.59    0.49
   4   1   7   23.04    0.75
   5   1   7    5.48    0.36
   6   1   7    0.28    0.13
  -6   2   7    0.51    0.17
  -6   2   7    0.12    0.11
   5  -2  -7    4.91    0.33
   5  -2  -7    5.30    0.37
  -5   2   7    4.02    0.36
  -5   2   7    4.74    0.36
   4  -2  -7   29.40    0.85
   4  -2  -7   30.56    0.93
  -4   2   7   29.16    0.98
  -4   2   7   28.48    0.93
  -4   2   7   29.81    0.68
   3  -2  -7   14.37    0.51
   3  -2  -7   14.30    0.50
  -3   2   7   14.20    0.44
  -3   2   7   14.44    0.59
  -3   2   7   14.38    0.56
   2  -2  -7    2.91    0.22
   2  -2  -7    2.93    0.17
   2  -2  -7    2.91    0.27
   2  -2  -7    2.55    0.18
  -2   2   7    2.86    0.22
  -2   2   7    2.51    0.22
  -2   2   7    3.11    0.27
  -2   2   7    2.75    0.18
   1  -2  -7   21.32    0.52
   1  -2  -7   21.42    0.50
   1  -2  -7   21.39    0.53
   1  -2  -7   20.48    0.70
   1  -2  -7   21.30    0.65
  -1   2   7   21.04    0.71
  -1   2   7   20.20    0.55
  -1   2   7   21.25    0.62
   0  -2  -7    0.48    0.11
   0  -2  -7    0.32    0.08
   0   2   7    0.46    0.10
   0   2   7    0.51    0.07
   0   2   7    0.46    0.08
  -1  -2  -7    7.21    0.28
  -1  -2  -7    7.52    0.29
  -1  -2  -7    7.07    0.31
  -1  -2  -7    6.96    0.28
   1   2   7    7.28    0.18
   1   2   7    7.32    0.19
   1   2   7    7.16    0.18
   1   2   7    7.33    0.30
  -2  -2  -7    8.47    0.27
  -2  -2  -7    8.36    0.29
  -2  -2  -7    8.87    0.32
  -2  -2  -7    8.90    0.29
   2   2   7    8.71    0.27
   2   2   7    8.70    0.25
   2   2   7    8.54    0.30
   2   2   7    8.95    0.31
  -3  -2  -7   15.15    0.36
  -3  -2  -7   15.37    0.39
  -3  -2  -7   14.64    0.40
  -3  -2  -7   15.50    0.37
   3   2   7   15.72    0.52
   4   2   7    0.60    0.13
   5   2   7    0.12    0.08
   6   2   7    1.22    0.22
  -7  -2  -7    3.65    0.17
  -6   3   7    5.86    0.45
  -6   3   7    5.66    0.43
   5  -3  -7    2.04    0.25
   5  -3  -7    2.20    0.24
  -5   3   7    2.19    0.27
  -5   3   7    2.43    0.27
   4  -3  -7    5.31    0.33
   4  -3  -7    5.07    0.31
  -4   3   7    5.80    0.36
  -4   3   7    5.56    0.20
  -4   3   7    4.45    0.34
   3  -3  -7    6.74    0.33
   3  -3  -7    6.94    0.32
  -3   3   7    6.57    0.36
  -3   3   7    6.12    0.27
  -3   3   7    6.15    0.37
   2  -3  -7   17.38    0.58
   2  -3  -7   16.01    0.49
   2  -3  -7   15.12    0.61
   2  -3  -7   15.95    0.48
  -2   3   7   15.00    0.57
  -2   3   7   15.10    0.55
  -2   3   7   15.74    0.48
  -2   3   7   16.05    0.65
   1  -3  -7   79.72    1.74
   1  -3  -7   78.22    1.56
   1  -3  -7   78.54    1.83
   1  -3  -7   78.35    1.63
  -1   3   7   77.11    1.88
  -1   3   7   79.00    1.76
  -1   3   7   79.16    1.60
  -1   3   7   80.34    1.71
   0  -3  -7    2.73    0.10
   0  -3  -7    2.76    0.19
   0  -3  -7    2.65    0.20
   0   3   7    2.72    0.10
   0   3   7    2.57    0.14
   0   3   7    2.83    0.17
   0   3   7    2.84    0.21
  -1  -3  -7    3.43    0.19
  -1  -3  -7    3.59    0.18
  -1  -3  -7    3.38    0.21
   1   3   7    3.36    0.13
   1   3   7    3.25    0.12
   1   3   7    3.15    0.20
  -2  -3  -7    1.05    0.10
  -2  -3  -7    1.02    0.09
  -2  -3  -7    0.85    0.10
  -2  -3  -7    1.03    0.09
   2   3   7    0.82    0.09
   2   3   7    1.09    0.08
   2   3   7    0.77    0.09
  -3  -3  -7   14.43    0.39
  -3  -3  -7   14.57    0.37
  -3  -3  -7   14.95    0.38
  -3  -3  -7   14.19    0.42
   3   3   7   14.94    0.36
   3   3   7   15.00    0.33
  -4  -3  -7    0.99    0.07
  -4  -3  -7    0.84    0.06
  -4  -3  -7    0.81    0.06
  -4  -3  -7    0.79    0.08
  -5  -3  -7    3.62    0.13
  -5  -3  -7    3.53    0.14
  -6  -3  -7    5.74    0.23
   6   3   7    6.09    0.44
  -7  -3  -7    0.67    0.10
  -6   4   7    0.58    0.19
  -6   4   7    0.76    0.20
   5  -4  -7    0.13    0.09
   5  -4  -7    0.13    0.11
  -5   4   7    0.22    0.11
  -5   4   7    0.17    0.11
   4  -4  -7    9.33    0.41
   4  -4  -7    8.81    0.44
  -4   4   7    9.09    0.25
  -4   4   7    8.59    0.48
  -4   4   7    9.20    0.46
   3  -4  -7   13.20    0.49
   3  -4  -7   11.50    0.45
  -3   4   7   13.31    0.53
  -3   4   7   12.29    0.40
  -3   4   7   11.82    0.53
   2  -4  -7    1.05    0.15
   2  -4  -7    1.02    0.12
   2  -4  -7    1.09    0.18
   2  -4  -7    1.04    0.12
  -2   4   7    1.43    0.13
  -2   4   7    1.01    0.15
  -2   4   7    1.21    0.19
  -2   4   7    1.21    0.15
   1  -4  -7   -0.02    0.04
   1  -4  -7   -0.02    0.04
   1  -4  -7    0.03    0.04
   1  -4  -7    0.05    0.06
   1  -4  -7   -0.01    0.03
   1  -4  -7    0.05    0.04
  -1   4   7    0.03    0.04
  -1   4   7    0.02    0.05
  -1   4   7    0.07    0.05
  -1   4   7    0.08    0.07
  -1   4   7    0.08    0.04
   0  -4  -7   32.57    0.64
   0  -4  -7   31.85    0.73
   0  -4  -7   31.90    0.63
   0  -4  -7   33.48    0.92
   0  -4  -7   33.06    0.85
   0   4   7   32.79    0.79
   0   4   7   33.26    0.94
   0   4   7   32.72    0.73
   0   4   7   32.06    0.75
  -1  -4  -7    3.38    0.17
  -1  -4  -7    3.78    0.21
  -1  -4  -7    3.92    0.24
   1   4   7    3.81    0.15
   1   4   7    4.03    0.17
   1   4   7    3.46    0.23
  -2  -4  -7   23.54    0.61
  -2  -4  -7   22.88    0.66
  -2  -4  -7   21.95    0.57
  -2  -4  -7   22.51    0.59
   2   4   7   23.51    0.56
   2   4   7   23.71    0.64
   2   4   7   24.10    0.61
  -3  -4  -7    3.39    0.20
  -3  -4  -7    3.31    0.17
  -3  -4  -7    3.89    0.18
  -3  -4  -7    2.92    0.15
   3   4   7    3.53    0.18
   3   4   7    3.58    0.14
  -4  -4  -7    3.08    0.14
  -4  -4  -7    3.26    0.18
  -4  -4  -7    3.30    0.16
  -4  -4  -7    3.41    0.15
   4   4   7    3.57    0.14
   4   4   7    3.13    0.16
  -5  -4  -7    0.03    0.04
  -5  -4  -7    0.01    0.04
  -5  -4  -7    0.13    0.06
   5   4   7    0.03    0.04
  -6  -4  -7    0.44    0.08
  -6  -4  -7    0.39    0.08
  -7  -4  -7    0.00    0.06
  -6   5   7    1.92    0.28
  -6   5   7    2.42    0.31
   5  -5  -7    0.12    0.09
   5  -5  -7    0.22    0.11
  -5   5   7    0.19    0.11
  -5   5   7    0.24    0.13
   4  -5  -7    0.58    0.13
   4  -5  -7    0.70    0.14
  -4   5   7    0.52    0.15
  -4   5   7    0.37    0.13
   3  -5  -7    5.82    0.30
   3  -5  -7    6.35    0.33
  -3   5   7    6.02    0.26
  -3   5   7    6.65    0.37
  -3   5   7    5.72    0.36
   2  -5  -7   16.28    0.53
   2  -5  -7   15.26    0.49
   2  -5  -7   16.30    0.58
   2  -5  -7   17.14    0.66
  -2   5   7   17.23    0.58
  -2   5   7   15.96    0.49
  -2   5   7   15.50    0.60
  -2   5   7   17.21    0.71
   1  -5  -7    2.42    0.17
   1  -5  -7    2.40    0.15
   1  -5  -7    1.93    0.18
   1  -5  -7    2.23    0.15
   1  -5  -7    2.03    0.22
  -1   5   7    2.26    0.18
  -1   5   7    2.31    0.20
  -1   5   7    2.33    0.16
  -1   5   7    1.87    0.22
   0  -5  -7   43.94    1.03
   0  -5  -7   45.02    1.20
   0  -5  -7   46.21    1.11
   0  -5  -7   46.15    0.91
   0  -5  -7   46.54    0.90
   0   5   7   45.49    1.25
   0   5   7   47.70    1.04
   0   5   7   45.07    1.00
   0   5   7   46.19    1.06
  -1  -5  -7    3.34    0.19
  -1  -5  -7    3.43    0.21
  -1  -5  -7    3.71    0.25
  -1  -5  -7    3.48    0.18
   1   5   7    3.53    0.16
   1   5   7    3.55    0.18
   1   5   7    3.06    0.23
  -2  -5  -7    2.33    0.16
  -2  -5  -7    2.29    0.16
  -2  -5  -7    2.48    0.16
  -2  -5  -7    2.29    0.20
  -2  -5  -7    2.36    0.18
   2   5   7    2.69    0.15
   2   5   7    2.74    0.10
   2   5   7    2.58    0.20
  -3  -5  -7    2.94    0.16
  -3  -5  -7    3.29    0.22
  -3  -5  -7    3.49    0.19
  -3  -5  -7    3.26    0.18
   3   5   7    2.95    0.20
  -4  -5  -7    0.58    0.10
  -4  -5  -7    0.47    0.08
   4   5   7    0.63    0.11
  -5  -5  -7    0.68    0.11
  -5  -5  -7    1.03    0.12
   5   5   7    0.86    0.13
  -6  -5  -7    3.06    0.21
  -6  -5  -7    2.95    0.20
  -7  -5  -7    1.37    0.14
  -7  -5  -7    1.20    0.16
  -6   6   7    0.02    0.11
  -6   6   7    0.03    0.11
   5  -6  -7    8.06    0.43
   5  -6  -7    7.59    0.47
  -5   6   7    7.73    0.47
  -5   6   7    7.34    0.49
   4  -6  -7    2.34    0.24
   4  -6  -7    2.18    0.21
  -4   6   7    1.70    0.24
  -4   6   7    1.89    0.23
   3  -6  -7    0.77    0.13
   3  -6  -7    0.71    0.13
  -3   6   7    0.81    0.10
  -3   6   7    0.79    0.16
  -3   6   7    0.63    0.14
   2  -6  -7   22.46    0.72
   2  -6  -7   21.69    0.80
   2  -6  -7   21.66    0.68
   2  -6  -7   20.92    0.61
   2  -6  -7   21.66    0.68
  -2   6   7   21.97    0.70
  -2   6   7   21.77    0.60
  -2   6   7   21.18    0.74
  -2   6   7   21.79    0.86
   1  -6  -7    2.85    0.17
   1  -6  -7    3.15    0.20
   1  -6  -7    2.90    0.20
   1  -6  -7    3.15    0.23
   1  -6  -7    3.07    0.28
  -1   6   7    2.84    0.28
  -1   6   7    2.95    0.23
  -1   6   7    3.28    0.19
  -1   6   7    3.48    0.22
   0  -6  -7    8.89    0.33
   0  -6  -7    8.83    0.33
   0  -6  -7    8.97    0.26
   0  -6  -7    8.75    0.44
   0  -6  -7    8.39    0.26
   0  -6  -7    8.81    0.38
   0   6   7    8.87    0.32
   0   6   7    8.75    0.35
   0   6   7    8.25    0.37
   0   6   7    8.11    0.45
  -1  -6  -7    0.00    0.05
  -1  -6  -7    0.13    0.06
  -1  -6  -7    0.12    0.05
   1   6   7    0.05    0.04
   1   6   7    0.28    0.10
  -2  -6  -7    0.45    0.10
  -2  -6  -7    0.60    0.10
  -2  -6  -7    0.82    0.14
   2   6   7    0.53    0.12
   2   6   7    0.62    0.07
  -3  -6  -7   20.98    0.68
  -3  -6  -7   20.53    0.72
  -3  -6  -7   20.79    0.60
   3   6   7   21.04    0.70
  -4  -6  -7   36.42    0.99
  -4  -6  -7   36.51    0.91
   4   6   7   36.52    1.03
  -5  -6  -7   20.08    0.67
  -5  -6  -7   21.15    0.63
  -6  -6  -7    0.68    0.13
  -6  -6  -7    0.49    0.12
  -7  -6  -7    0.66    0.14
  -7  -6  -7    0.96    0.16
   5  -7  -7    9.49    0.47
  -5   7   7    8.46    0.54
  -5   7   7    9.24    0.52
   4  -7  -7    0.72    0.16
   4  -7  -7    0.82    0.17
   4  -7  -7    0.61    0.14
  -4   7   7    0.72    0.18
  -4   7   7    0.82    0.17
   3  -7  -7    5.10    0.29
   3  -7  -7    4.47    0.31
   3  -7  -7    4.45    0.30
  -3   7   7    4.69    0.22
  -3   7   7    4.58    0.34
  -3   7   7    5.31    0.34
   2  -7  -7   21.62    0.71
   2  -7  -7   23.48    0.66
   2  -7  -7   22.15    0.73
   2  -7  -7   23.26    0.66
  -2   7   7   23.86    0.75
  -2   7   7   23.18    0.64
  -2   7   7   23.88    0.81
   1  -7  -7    1.54    0.22
   1  -7  -7    1.67    0.16
   1  -7  -7    2.16    0.21
   1  -7  -7    2.13    0.19
   1  -7  -7    2.16    0.16
  -1   7   7    1.94    0.26
  -1   7   7    1.87    0.18
  -1   7   7    1.97    0.16
  -1   7   7    1.75    0.20
   0  -7  -7   26.77    0.75
   0  -7  -7   26.98    0.89
   0  -7  -7   27.25    0.72
   0  -7  -7   26.67    0.79
   0  -7  -7   26.77    0.61
   0   7   7   26.33    0.73
   0   7   7   26.40    0.94
   0   7   7   25.17    0.79
   0   7   7   26.72    0.69
  -1  -7  -7   15.35    0.61
  -1  -7  -7   15.29    0.53
  -1  -7  -7   14.32    0.49
   1   7   7   12.90    0.60
   1   7   7   14.01    0.43
  -2  -7  -7    1.97    0.18
  -2  -7  -7    1.99    0.19
  -2  -7  -7    2.32    0.23
   2   7   7    2.37    0.15
   2   7   7    2.35    0.25
  -3  -7  -7    2.97    0.21
  -3  -7  -7    2.52    0.24
  -3  -7  -7    2.15    0.23
   3   7   7    2.56    0.25
  -4  -7  -7    0.04    0.07
  -4  -7  -7    0.11    0.07
   4   7   7    0.17    0.10
  -5  -7  -7    9.66    0.42
  -5  -7  -7   10.07    0.48
  -6  -7  -7    0.09    0.08
  -6  -7  -7    0.05    0.07
   5  -8  -7    0.12    0.10
   5  -8  -7    0.29    0.13
  -5   8   7    0.24    0.14
  -5   8   7    0.01    0.09
   4  -8  -7   -0.06    0.07
   4  -8  -7    0.10    0.09
   4  -8  -7    0.18    0.11
  -4   8   7   -0.04    0.07
  -4   8   7    0.18    0.11
   3  -8  -7    1.09    0.18
   3  -8  -7    0.76    0.13
   3  -8  -7    0.95    0.16
  -3   8   7    1.01    0.11
  -3   8   7    1.08    0.18
  -3   8   7    0.95    0.19
   2  -8  -7    0.38    0.12
   2  -8  -7    0.17    0.08
   2  -8  -7    0.21    0.09
  -2   8   7    0.30    0.09
  -2   8   7    0.53    0.14
  -2   8   7    0.38    0.12
   1  -8  -7   81.87    1.70
   1  -8  -7   82.99    1.92
   1  -8  -7   80.30    1.86
   1  -8  -7   83.61    2.07
   1  -8  -7   81.73    1.91
  -1   8   7   84.07    1.86
  -1   8   7   82.78    2.18
  -1   8   7   80.72    1.74
  -1   8   7   83.30    1.95
   0  -8  -7   19.84    0.77
   0  -8  -7   19.33    0.63
   0  -8  -7   18.67    0.50
   0  -8  -7   20.16    0.68
   0   8   7   19.37    0.58
   0   8   7   19.26    0.81
  -1  -8  -7    2.31    0.21
  -1  -8  -7    2.34    0.26
  -1  -8  -7    2.09    0.19
   1   8   7    2.54    0.18
   1   8   7    2.26    0.28
  -2  -8  -7    6.65    0.40
  -2  -8  -7    5.68    0.32
  -2  -8  -7    6.02    0.34
   2   8   7    7.44    0.45
   2   8   7    5.76    0.26
  -3  -8  -7    0.27    0.11
  -3  -8  -7    0.14    0.09
  -3  -8  -7    0.38    0.11
   3   8   7    0.24    0.11
  -4  -8  -7   14.44    0.56
  -4  -8  -7   14.81    0.63
  -4  -8  -7   15.43    0.69
  -5  -8  -7    7.83    0.40
  -5  -8  -7    6.57    0.41
  -6  -8  -7    5.97    0.37
  -6  -8  -7    5.65    0.39
   5  -9  -7    5.89    0.41
   5  -9  -7    5.63    0.37
  -5   9   7    5.27    0.46
  -5   9   7    5.38    0.41
   4  -9  -7    0.66    0.18
   4  -9  -7    0.87    0.16
   4  -9  -7    0.90    0.18
  -4   9   7    0.42    0.16
  -4   9   7    0.57    0.16
   3  -9  -7    7.30    0.36
   3  -9  -7    6.39    0.38
   3  -9  -7    6.33    0.41
   3  -9  -7    6.57    0.35
  -3   9   7    5.72    0.42
  -3   9   7    5.99    0.26
  -3   9   7    5.94    0.39
   2  -9  -7    2.12    0.23
   2  -9  -7    2.34    0.20
  -2   9   7    2.02    0.17
  -2   9   7    2.40    0.24
  -2   9   7    2.52    0.27
   1  -9  -7    0.25    0.10
   1  -9  -7    0.19    0.10
   1  -9  -7    0.49    0.16
   1  -9  -7    0.31    0.11
   1  -9  -7    0.27    0.08
  -1   9   7    0.26    0.15
  -1   9   7    0.10    0.08
   0  -9  -7    7.17    0.28
   0  -9  -7    6.86    0.45
   0  -9  -7    7.47    0.38
   0  -9  -7    7.33    0.40
   0   9   7    6.76    0.48
   0   9   7    7.59    0.34
  -1  -9  -7    3.76    0.26
  -1  -9  -7    3.43    0.33
  -1  -9  -7    3.64    0.27
  -1  -9  -7    3.94    0.14
   1   9   7    3.89    0.37
   1   9   7    4.11    0.24
  -2  -9  -7    2.42    0.28
  -2  -9  -7    2.68    0.24
  -2  -9  -7    2.36    0.23
   2   9   7    2.13    0.28
   2   9   7    2.31    0.18
  -3  -9  -7   -0.03    0.06
  -3  -9  -7    0.07    0.09
  -3  -9  -7    0.09    0.08
  -4  -9  -7    5.47    0.41
  -4  -9  -7    5.91    0.36
  -4  -9  -7    4.95    0.38
  -5  -9  -7    0.13    0.11
  -5  -9  -7    0.18    0.10
  -6  -9  -7    2.09    0.28
  -6  -9  -7    2.62    0.28
   4 -10  -7   -0.08    0.07
   4 -10  -7    0.13    0.10
   4 -10  -7    0.07    0.08
  -4  10   7   -0.07    0.09
  -4  10   7    0.03    0.09
   3 -10  -7    0.96    0.20
   3 -10  -7    0.56    0.14
   3 -10  -7    0.69    0.14
  -3  10   7    0.47    0.15
  -3  10   7    0.74    0.19
  -3  10   7    0.57    0.09
   2 -10  -7   -0.01    0.06
   2 -10  -7    0.09    0.09
   2 -10  -7    0.01    0.06
  -2  10   7    0.04    0.06
  -2  10   7   -0.02    0.07
   1 -10  -7    4.26    0.24
   1 -10  -7    3.98    0.30
  -1  10   7    4.05    0.25
   0 -10  -7    6.67    0.38
   0 -10  -7    7.17    0.41
   0 -10  -7    7.57    0.30
   0 -10  -7    7.44    0.49
   0  10   7    7.43    0.52
   0  10   7    7.04    0.34
  -1 -10  -7    1.91    0.11
  -1 -10  -7    2.29    0.24
  -1 -10  -7    1.48    0.19
  -1 -10  -7    1.78    0.26
   1  10   7    1.92    0.18
   1  10   7    1.73    0.28
  -2 -10  -7    0.24    0.11
  -2 -10  -7    0.16    0.12
  -2 -10  -7    0.27    0.11
   2  10   7    0.19    0.08
  -3 -10  -7    6.54    0.40
  -3 -10  -7    7.57    0.49
  -3 -10  -7    7.15    0.44
  -4 -10  -7    3.51    0.31
  -4 -10  -7    4.31    0.39
  -4 -10  -7    3.61    0.36
  -5 -10  -7    2.05    0.29
  -5 -10  -7    1.73    0.24
  -6 -10  -7    0.43    0.16
  -6 -10  -7    0.43    0.16
   4 -11  -7    3.06    0.31
   4 -11  -7    3.25    0.28
  -4  11   7    4.33    0.42
   3 -11  -7    0.05    0.08
  -3  11   7    0.01    0.10
   2 -11  -7    0.98    0.20
   2 -11  -7    0.90    0.15
  -2  11   7    0.99    0.14
   1 -11  -7    2.22    0.19
   1 -11  -7    2.72    0.28
  -1  11   7    2.54    0.21
   0 -11  -7    0.60    0.15
   0 -11  -7    0.36    0.14
   0 -11  -7    0.69    0.11
   0  11   7    0.52    0.12
  -1 -11  -7    0.03    0.08
  -1 -11  -7   -0.02    0.03
  -1 -11  -7    0.02    0.06
  -1 -11  -7   -0.02    0.08
   1  11   7   -0.03    0.05
  -2 -11  -7    0.20    0.10
  -2 -11  -7    0.48    0.18
  -2 -11  -7    0.18    0.10
   2  11   7    0.33    0.11
  -3 -11  -7    0.04    0.09
  -3 -11  -7    0.23    0.13
  -3 -11  -7    0.27    0.12
  -4 -11  -7    0.71    0.21
  -4 -11  -7    0.92    0.20
  -4 -11  -7    1.01    0.23
  -5 -11  -7    5.79    0.48
  -5 -11  -7    4.91    0.40
   3 -12  -7    1.78    0.21
   2 -12  -7    3.12    0.25
  -2  12   7    3.50    0.24
   1 -12  -7    1.25    0.22
   1 -12  -7    1.48    0.17
  -1  12   7    1.36    0.17
   0 -12  -7    0.60    0.11
   0 -12  -7    0.61    0.16
   0  12   7    0.46    0.13
  -1 -12  -7    0.43    0.08
  -1 -12  -7    0.55    0.15
  -1 -12  -7    0.27    0.14
  -1 -12  -7    0.50    0.18
   1  12   7    0.31    0.12
  -2 -12  -7    2.54    0.35
  -2 -12  -7    3.99    0.35
  -2 -12  -7    2.35    0.28
   2  12   7    2.46    0.23
  -3 -12  -7    6.28    0.51
  -3 -12  -7    5.72    0.42
  -3 -12  -7    4.56    0.41
   3  12   7    5.32    0.34
  -4 -12  -7    2.26    0.30
  -4 -12  -7    2.07    0.33
  -5 -12  -7    1.07    0.26
  -5 -12  -7    0.81    0.21
   3 -13  -7    1.95    0.23
   2 -13  -7    0.10    0.09
  -2  13   7   -0.02    0.07
   1 -13  -7    2.76    0.23
  -1  13   7    2.82    0.25
   0 -13  -7    4.39    0.25
   0  13   7    4.28    0.31
  -1 -13  -7   12.30    0.39
  -1 -13  -7   12.51    0.62
   1  13   7   11.55    0.53
  -2 -13  -7    5.31    0.51
  -2 -13  -7    4.83    0.42
   2  13   7    5.33    0.35
  -3 -13  -7    0.09    0.14
  -3 -13  -7    0.19    0.15
   3  13   7    0.03    0.09
  -4 -13  -7    1.95    0.30
  -4 -13  -7    1.35    0.30
   2 -14  -7    0.90    0.17
   1 -14  -7    8.30    0.40
  -1  14   7    9.08    0.44
   0 -14  -7    4.44    0.26
   0  14   7    4.89    0.34
  -1 -14  -7    1.67    0.15
   1  14   7    1.85    0.23
   2  14   7    3.89    0.33
  -3 -14  -7    1.20    0.31
  -3 -14  -7    2.36    0.33
   3  14   7    1.72    0.24
   0 -15  -7    0.48    0.12
   0  15   7    0.61    0.16
  -1 -15  -7    0.18    0.08
   1  15   7    0.46    0.16
   2  15   7    4.33    0.37
  -2  -8   8    2.98    0.27
   1   8  -8    1.05    0.24
  -1  -8   8    1.19    0.18
   0   8  -8    2.27    0.30
   0   8  -8    2.14    0.29
   0  -8   8    2.45    0.23
   0  -8   8    1.93    0.29
  -1   8  -8    0.07    0.10
  -1   8  -8   -0.03    0.10
   1  -8   8    0.15    0.11
  -2   8  -8    0.23    0.13
  -2   8  -8    0.06    0.10
   2  -8   8    0.08    0.10
   3   7  -8    4.36    0.30
  -3  -7   8    3.85    0.30
   2   7  -8    0.48    0.10
  -2  -7   8    0.44    0.13
   1   7  -8   12.80    0.64
   1   7  -8   13.34    0.67
  -1  -7   8   13.12    0.69
  -1  -7   8   12.15    0.51
   0   7  -8    5.61    0.41
   0   7  -8    5.83    0.42
   0  -7   8    6.53    0.34
   0  -7   8    5.61    0.42
  -1   7  -8   -0.04    0.07
  -1   7  -8   -0.01    0.08
   1  -7   8   -0.07    0.06
  -2   7  -8    1.89    0.25
  -2   7  -8    2.05    0.25
   2  -7   8    2.37    0.26
  -3   7  -8    0.17    0.11
  -3   7  -8   -0.04    0.08
   3  -7   8    0.19    0.10
   4   6  -8    2.66    0.28
  -4  -6   8    3.06    0.25
   3   6  -8    2.34    0.23
  -3  -6   8    1.52    0.19
   2   6  -8    4.08    0.24
  -2  -6   8    4.76    0.30
   1   6  -8    2.66    0.29
   1   6  -8    2.31    0.29
  -1  -6   8    2.35    0.21
  -1  -6   8    2.12    0.28
   0   6  -8    0.11    0.09
   0   6  -8    0.21    0.11
   0  -6   8    0.17    0.08
   0  -6   8    0.12    0.09
  -1   6  -8    1.32    0.20
  -1   6  -8    0.64    0.16
   1  -6   8    0.95    0.18
  -2   6  -8    5.34    0.36
  -2   6  -8    5.25    0.35
   2  -6   8    5.60    0.36
  -3   6  -8    1.69    0.21
  -3   6  -8    1.68    0.20
   3  -6   8    1.43    0.20
  -4   6  -8    2.85    0.26
  -4   6  -8    2.20    0.24
   4  -6   8    2.28    0.23
   5   5  -8    0.25    0.15
   4   5  -8    0.08    0.11
  -4  -5   8    0.00    0.08
   3   5  -8    0.70    0.15
  -3  -5   8    0.77    0.15
   2   5  -8    2.36    0.29
   2   5  -8    1.92    0.17
  -2  -5   8    2.59    0.31
  -2  -5   8    2.11    0.20
   1   5  -8    6.10    0.40
   1   5  -8    5.47    0.39
  -1  -5   8    5.53    0.40
  -1  -5   8    5.88    0.31
   0   5  -8    2.98    0.28
   0   5  -8    3.72    0.32
   0  -5   8    3.88    0.24
   0  -5   8    3.26    0.30
  -1   5  -8   12.81    0.56
  -1   5  -8   13.24    0.58
   1  -5   8   13.82    0.59
  -2   5  -8    4.75    0.32
  -2   5  -8    4.26    0.30
   2  -5   8    4.40    0.30
  -3   5  -8    1.44    0.19
  -3   5  -8    1.77    0.19
   3  -5   8    1.80    0.19
  -4   5  -8    0.00    0.07
  -4   5  -8    0.05    0.07
   4  -5   8   -0.02    0.06
   5   4  -8    0.16    0.13
   4   4  -8    3.24    0.29
  -4  -4   8    3.38    0.24
   3   4  -8    5.50    0.33
  -3  -4   8    5.42    0.31
   2   4  -8    0.15    0.11
   2   4  -8    0.32    0.12
   2   4  -8    0.25    0.09
  -2  -4   8    0.21    0.12
  -2  -4   8    0.32    0.10
   1   4  -8   10.57    0.28
   1   4  -8   11.31    0.53
   1   4  -8   11.92    0.57
  -1  -4   8   11.14    0.56
  -1  -4   8   10.56    0.42
   0   4  -8    0.76    0.16
   0   4  -8    0.50    0.13
   0  -4   8    0.75    0.11
   0  -4   8    0.69    0.15
  -1   4  -8    2.36    0.24
  -1   4  -8    2.24    0.22
   1  -4   8    2.07    0.22
  -2   4  -8    0.83    0.14
  -2   4  -8    0.63    0.13
   2  -4   8    0.60    0.12
  -3   4  -8    2.84    0.23
  -3   4  -8    2.99    0.22
   3  -4   8    3.44    0.24
  -4   4  -8    1.57    0.17
  -4   4  -8    1.26    0.15
   4  -4   8    1.54    0.16
  -5   4  -8    4.85    0.28
  -5   4  -8    4.86    0.28
   5  -4   8    4.85    0.27
   5   3  -8    4.55    0.36
   4   3  -8    5.96    0.37
  -4  -3   8    4.79    0.28
   3   3  -8    0.16    0.10
  -3  -3   8    0.21    0.09
   2   3  -8    8.74    0.46
   2   3  -8    9.80    0.52
   2   3  -8    8.83    0.36
  -2  -3   8    9.84    0.53
  -2  -3   8    8.51    0.38
   1   3  -8    9.61    0.47
   1   3  -8    9.77    0.50
   1   3  -8    9.14    0.27
  -1  -3   8   10.02    0.38
  -1  -3   8    9.30    0.49
   0   3  -8    0.02    0.07
   0   3  -8    0.02    0.06
   0  -3   8    0.16    0.09
   0  -3   8    0.06    0.06
  -1   3  -8   12.80    0.50
  -1   3  -8   12.96    0.54
   1  -3   8   13.12    0.52
  -2   3  -8   19.66    0.62
  -2   3  -8   19.10    0.64
   2  -3   8   19.55    0.63
  -3   3  -8    0.42    0.09
  -3   3  -8    0.29    0.09
   3  -3   8    0.39    0.09
  -4   3  -8    5.47    0.27
  -4   3  -8    4.72    0.26
   4  -3   8    5.20    0.25
  -5   3  -8    0.18    0.07
  -5   3  -8    0.18    0.07
   5  -3   8    0.14    0.07
   5   2  -8    0.33    0.15
   4   2  -8    0.25    0.12
  -4  -2   8    0.27    0.09
   3   2  -8    0.06    0.08
  -3  -2   8    0.11    0.07
   2   2  -8    3.38    0.31
   2   2  -8    3.36    0.21
   2   2  -8    2.83    0.26
  -2  -2   8    3.20    0.30
  -2  -2   8    2.90    0.21
   1   2  -8    9.36    0.45
   1   2  -8    9.92    0.49
   1   2  -8    9.62    0.29
  -1  -2   8    9.84    0.49
  -1  -2   8    9.77    0.37
   0   2  -8   29.61    0.88
   0   2  -8   30.42    0.93
   0  -2   8   29.98    0.92
   0  -2   8   30.80    0.74
  -1   2  -8   16.35    0.59
  -1   2  -8   17.02    0.57
   1  -2   8   17.44    0.59
  -2   2  -8    0.55    0.11
  -2   2  -8    0.40    0.10
   2  -2   8    0.40    0.09
  -3   2  -8    0.20    0.07
  -3   2  -8    0.29    0.08
   3  -2   8    0.28    0.07
  -4   2  -8    1.66    0.14
  -4   2  -8    1.92    0.15
   4  -2   8    1.78    0.13
  -5   2  -8    3.51    0.18
  -5   2  -8    3.49    0.19
   5  -2   8    3.72    0.19
   6   1  -8    3.22    0.33
  -6  -1   8    3.19    0.39
   5   1  -8    2.26    0.26
  -5  -1   8    2.47    0.32
   4   1  -8    4.10    0.30
  -4  -1   8    4.26    0.24
  -4  -1   8    4.51    0.38
   3   1  -8    6.03    0.33
  -3  -1   8    5.30    0.28
   2   1  -8   17.29    0.70
   2   1  -8   17.71    0.65
   2   1  -8   17.19    0.53
  -2  -1   8   16.37    0.54
  -2  -1   8   15.69    0.68
   1   1  -8   23.87    0.55
   1   1  -8   23.32    0.75
   1   1  -8   22.68    0.80
  -1  -1   8   24.16    0.82
  -1  -1   8   23.07    0.64
   0   1  -8    0.11    0.07
   0   1  -8    0.21    0.08
   0  -1   8    0.12    0.03
   0  -1   8    0.10    0.05
   0  -1   8    0.12    0.07
  -1   1  -8    3.85    0.23
  -1   1  -8    4.13    0.26
   1  -1   8    3.66    0.23
   1  -1   8    3.77    0.16
  -2   1  -8   12.90    0.43
  -2   1  -8   11.89    0.44
   2  -1   8   12.99    0.41
   2  -1   8   11.52    0.41
  -3   1  -8    8.72    0.33
  -3   1  -8    8.84    0.32
   3  -1   8    8.94    0.31
   3  -1   8    9.27    0.38
  -4   1  -8    2.24    0.14
  -4   1  -8    2.49    0.14
   4  -1   8    2.42    0.13
  -5   1  -8    2.94    0.15
   5  -1   8    2.88    0.13
  -6   1  -8    0.71    0.08
   6  -1   8    0.57    0.07
   6   0  -8    8.87    0.51
  -6   0   8    8.50    0.56
  -6   0   8    8.65    0.58
   5   0  -8   15.49    0.63
  -5   0   8   13.46    0.70
  -5   0   8   15.87    0.72
   4   0  -8    1.89    0.21
   4   0  -8    1.98    0.22
  -4   0   8    1.91    0.25
  -4   0   8    2.08    0.17
  -4   0   8    1.44    0.22
   3   0  -8    0.20    0.10
  -3   0   8    0.25    0.11
  -3   0   8    0.18    0.10
  -3   0   8    0.15    0.07
   2   0  -8    2.52    0.19
  -2   0   8    2.29    0.18
  -2   0   8    2.66    0.27
   1   0  -8    1.01    0.17
   1   0  -8    0.78    0.07
   1   0  -8    0.84    0.09
   1   0  -8    0.99    0.15
  -1   0   8    0.86    0.11
  -1   0   8    0.89    0.16
   0   0  -8    0.51    0.12
   0   0  -8    0.43    0.10
   0   0   8    0.27    0.09
   0   0   8    0.59    0.08
  -1   0  -8    7.62    0.36
  -1   0  -8    7.99    0.34
   1   0   8    7.97    0.35
   1   0   8    7.61    0.21
  -2   0  -8   19.37    0.55
  -2   0  -8   19.40    0.59
   2   0   8   20.19    0.53
   2   0   8   19.47    0.55
  -3   0  -8    2.49    0.15
  -3   0  -8    2.76    0.17
  -3   0  -8    2.66    0.16
  -3   0  -8    2.66    0.16
   3   0   8    2.63    0.14
   3   0   8    2.99    0.19
  -4   0  -8    0.61    0.07
  -4   0  -8    0.54    0.06
  -4   0  -8    0.48    0.06
  -4   0  -8    0.51    0.08
   4   0   8    0.48    0.05
   4   0   8    0.81    0.14
  -5   0  -8    0.50    0.06
   6  -1  -8    4.13    0.35
  -6   1   8    3.83    0.39
  -6   1   8    4.71    0.44
   5  -1  -8    1.25    0.20
   5  -1  -8    1.66    0.23
  -5   1   8    1.59    0.25
  -5   1   8    1.20    0.23
   4  -1  -8    3.59    0.27
   4  -1  -8    3.11    0.26
  -4   1   8    2.68    0.29
  -4   1   8    3.27    0.19
  -4   1   8    3.29    0.30
   3  -1  -8    5.57    0.30
   3  -1  -8    5.74    0.31
  -3   1   8    4.73    0.33
  -3   1   8    5.40    0.28
  -3   1   8    5.63    0.37
   2  -1  -8   18.93    0.56
   2  -1  -8   19.00    0.53
   2  -1  -8   17.48    0.64
  -2   1   8   20.11    0.66
  -2   1   8   19.19    0.57
  -2   1   8   18.19    0.66
  -2   1   8   17.55    0.71
   1  -1  -8    0.27    0.10
   1  -1  -8    0.20    0.08
   1  -1  -8    0.24    0.03
   1  -1  -8    0.37    0.07
   1  -1  -8    0.27    0.04
  -1   1   8    0.31    0.09
  -1   1   8    0.29    0.10
  -1   1   8    0.28    0.07
   0  -1  -8    9.66    0.44
   0  -1  -8   10.01    0.41
   0   1   8   10.23    0.44
   0   1   8   10.15    0.33
  -1  -1  -8    0.03    0.05
  -1  -1  -8    0.05    0.05
  -1  -1  -8    0.08    0.06
   1   1   8    0.05    0.03
   1   1   8    0.05    0.05
  -2  -1  -8    3.69    0.21
  -2  -1  -8    3.60    0.19
  -2  -1  -8    3.64    0.20
  -2  -1  -8    3.44    0.20
   2   1   8    3.59    0.19
   2   1   8    3.71    0.17
  -3  -1  -8    0.17    0.06
  -3  -1  -8    0.10    0.05
  -3  -1  -8    0.16    0.05
  -3  -1  -8    0.11    0.05
   3   1   8    0.14    0.06
   3   1   8    0.17    0.04
  -4  -1  -8    0.84    0.07
  -4  -1  -8    0.78    0.07
   4   1   8    0.73    0.13
   5   1   8    1.80    0.22
   6  -2  -8    0.90    0.20
  -6   2   8    1.00    0.23
  -6   2   8    0.89    0.23
   5  -2  -8    5.34    0.38
   5  -2  -8    5.11    0.35
  -5   2   8    5.03    0.38
  -5   2   8    5.71    0.43
   4  -2  -8    8.18    0.41
   4  -2  -8    8.64    0.43
  -4   2   8    8.63    0.47
  -4   2   8    8.43    0.32
  -4   2   8    8.46    0.49
   3  -2  -8    1.74    0.17
   3  -2  -8    1.68    0.18
  -3   2   8    1.82    0.21
  -3   2   8    1.45    0.20
  -3   2   8    2.03    0.17
   2  -2  -8    3.00    0.25
   2  -2  -8    3.06    0.18
   2  -2  -8    2.78    0.16
   2  -2  -8    2.41    0.18
   2  -2  -8    2.84    0.28
  -2   2   8    2.65    0.19
  -2   2   8    2.90    0.25
  -2   2   8    2.50    0.22
  -2   2   8    2.76    0.27
   1  -2  -8    5.38    0.17
   1  -2  -8    4.71    0.32
   1  -2  -8    5.31    0.17
   1  -2  -8    4.68    0.20
   1  -2  -8    5.16    0.30
  -1   2   8    4.94    0.32
  -1   2   8    5.57    0.29
  -1   2   8    5.38    0.25
  -1   2   8    5.36    0.30
   0  -2  -8    0.27    0.09
   0  -2  -8    0.30    0.08
   0   2   8    0.36    0.07
   0   2   8    0.29    0.09
  -1  -2  -8    4.21    0.23
  -1  -2  -8    4.85    0.24
  -1  -2  -8    4.43    0.26
  -1  -2  -8    4.61    0.24
   1   2   8    4.29    0.15
   1   2   8    4.48    0.25
  -2  -2  -8   11.56    0.36
  -2  -2  -8   10.25    0.36
  -2  -2  -8   10.89    0.36
  -2  -2  -8   11.63    0.40
   2   2   8   10.88    0.34
   2   2   8   11.12    0.37
   2   2   8   11.00    0.34
  -3  -2  -8   10.25    0.31
  -3  -2  -8   10.02    0.34
  -3  -2  -8   10.09    0.32
  -3  -2  -8    9.96    0.31
   3   2   8   10.58    0.27
   3   2   8   10.38    0.28
   3   2   8   10.21    0.39
  -4  -2  -8    3.29    0.13
  -4  -2  -8    3.24    0.13
   4   2   8    3.31    0.24
   5   2   8   10.33    0.51
   6   2   8    1.34    0.22
   6  -3  -8    1.32    0.22
  -6   3   8    1.32    0.26
  -6   3   8    0.97    0.22
   5  -3  -8    3.97    0.32
   5  -3  -8    4.08    0.32
  -5   3   8    3.44    0.35
  -5   3   8    4.44    0.37
   4  -3  -8    3.97    0.28
   4  -3  -8    4.23    0.28
  -4   3   8    3.85    0.34
  -4   3   8    3.97    0.20
  -4   3   8    4.57    0.34
   3  -3  -8    3.84    0.25
   3  -3  -8    4.10    0.25
  -3   3   8    4.14    0.30
  -3   3   8    4.00    0.23
  -3   3   8    3.45    0.30
   2  -3  -8    0.67    0.11
   2  -3  -8    0.66    0.13
   2  -3  -8    0.78    0.16
   2  -3  -8    0.68    0.09
  -2   3   8    0.63    0.13
  -2   3   8    0.43    0.09
  -2   3   8    0.71    0.16
  -2   3   8    0.88    0.14
   1  -3  -8    6.13    0.23
   1  -3  -8    6.16    0.33
   1  -3  -8    6.85    0.24
   1  -3  -8    6.01    0.36
   1  -3  -8    6.48    0.21
  -1   3   8    6.75    0.34
  -1   3   8    6.35    0.31
  -1   3   8    6.40    0.28
  -1   3   8    6.59    0.38
   0  -3  -8    2.80    0.20
   0  -3  -8    3.13    0.23
   0   3   8    2.92    0.23
   0   3   8    2.68    0.16
   0   3   8    2.68    0.17
  -1  -3  -8   45.83    1.07
  -1  -3  -8   45.86    1.09
  -1  -3  -8   45.77    1.15
   1   3   8   46.35    0.95
   1   3   8   46.53    1.16
   1   3   8   46.55    0.92
  -2  -3  -8    8.95    0.33
  -2  -3  -8    9.34    0.36
  -2  -3  -8    8.82    0.31
  -2  -3  -8    9.27    0.33
   2   3   8    9.24    0.29
   2   3   8    9.46    0.30
   2   3   8    9.09    0.34
  -3  -3  -8    0.21    0.06
  -3  -3  -8    0.16    0.05
  -3  -3  -8    0.26    0.06
  -3  -3  -8    0.14    0.05
   3   3   8    0.13    0.04
   3   3   8    0.17    0.04
  -4  -3  -8    0.21    0.04
  -4  -3  -8    0.13    0.04
  -4  -3  -8    0.22    0.05
  -4  -3  -8    0.16    0.04
   5   3   8    0.16    0.10
   6   3   8    0.31    0.13
   6  -4  -8    1.41    0.22
  -6   4   8    1.26    0.26
  -6   4   8    1.07    0.24
   5  -4  -8    1.26    0.20
   5  -4  -8    1.09    0.18
  -5   4   8    1.45    0.23
  -5   4   8    1.10    0.22
   4  -4  -8    2.25    0.22
   4  -4  -8    2.38    0.22
  -4   4   8    2.33    0.15
  -4   4   8    2.41    0.26
  -4   4   8    2.55    0.28
   3  -4  -8   17.99    0.60
   3  -4  -8   16.93    0.58
  -3   4   8   18.46    0.71
  -3   4   8   18.58    0.67
  -3   4   8   17.24    0.53
   2  -4  -8    1.43    0.14
   2  -4  -8    1.11    0.16
   2  -4  -8    0.93    0.18
   2  -4  -8    1.37    0.13
  -2   4   8    1.40    0.17
  -2   4   8    1.26    0.21
  -2   4   8    1.47    0.19
  -2   4   8    1.17    0.13
   1  -4  -8   11.94    0.36
   1  -4  -8   12.26    0.37
   1  -4  -8   12.13    0.43
   1  -4  -8   11.60    0.47
   1  -4  -8   11.89    0.36
  -1   4   8   12.14    0.48
  -1   4   8   12.37    0.41
  -1   4   8   12.47    0.45
  -1   4   8   11.70    0.54
   0  -4  -8   46.42    1.23
   0  -4  -8   45.37    0.99
   0  -4  -8   47.27    1.15
   0   4   8   47.33    0.99
   0   4   8   46.48    1.07
   0   4   8   46.68    1.26
   0   4   8   47.35    1.03
  -1  -4  -8   11.42    0.46
  -1  -4  -8   11.48    0.34
  -1  -4  -8   12.18    0.43
   1   4   8   11.36    0.46
   1   4   8   12.08    0.33
   1   4   8   12.33    0.33
  -2  -4  -8   25.19    0.65
  -2  -4  -8   25.97    0.74
  -2  -4  -8   25.07    0.68
  -2  -4  -8   26.41    0.68
   2   4   8   26.70    0.73
   2   4   8   26.43    0.66
  -3  -4  -8   37.10    0.87
  -3  -4  -8   37.18    0.84
  -3  -4  -8   37.41    0.93
  -3  -4  -8   38.33    0.87
   3   4   8   38.62    0.92
   3   4   8   38.59    0.83
  -4  -4  -8   28.12    0.63
  -4  -4  -8   26.42    0.64
  -4  -4  -8   27.59    0.70
  -4  -4  -8   27.75    0.64
   4   4   8   27.72    0.67
  -5  -4  -8    0.35    0.05
  -5  -4  -8    0.33    0.06
  -5  -4  -8    0.40    0.06
   5   4   8    0.29    0.06
  -6  -4  -8    3.95    0.19
   6   4   8    4.17    0.38
  -6   5   8    0.36    0.17
  -6   5   8    0.50    0.18
   5  -5  -8    8.48    0.48
   5  -5  -8    8.56    0.45
  -5   5   8    8.55    0.50
  -5   5   8    8.17    0.52
   4  -5  -8   11.01    0.48
   4  -5  -8   10.40    0.49
  -4   5   8   10.94    0.57
  -4   5   8   11.31    0.34
  -4   5   8   11.19    0.54
   3  -5  -8    5.42    0.31
   3  -5  -8    5.87    0.31
  -3   5   8    5.69    0.27
  -3   5   8    5.54    0.37
  -3   5   8    5.82    0.35
   2  -5  -8    0.86    0.12
   2  -5  -8    0.84    0.12
   2  -5  -8    0.69    0.16
   2  -5  -8    1.13    0.16
  -2   5   8    0.71    0.13
  -2   5   8    0.92    0.12
  -2   5   8    0.76    0.18
  -2   5   8    1.18    0.17
   1  -5  -8    0.65    0.09
   1  -5  -8    0.32    0.10
   1  -5  -8    0.35    0.09
   1  -5  -8    0.32    0.11
   1  -5  -8    0.29    0.07
  -1   5   8    0.41    0.09
  -1   5   8    0.54    0.12
  -1   5   8    0.51    0.08
  -1   5   8    0.23    0.11
  -1   5   8    0.25    0.09
   0  -5  -8    1.56    0.07
   0  -5  -8    1.35    0.19
   0  -5  -8    1.45    0.16
   0  -5  -8    1.55    0.11
   0  -5  -8    1.98    0.08
   0   5   8    1.69    0.14
   0   5   8    1.59    0.11
   0   5   8    1.30    0.14
   0   5   8    1.53    0.20
  -1  -5  -8    2.25    0.18
  -1  -5  -8    2.45    0.15
  -1  -5  -8    2.18    0.17
  -1  -5  -8    2.35    0.22
   1   5   8    2.36    0.14
   1   5   8    2.46    0.14
   1   5   8    2.37    0.22
  -2  -5  -8   13.57    0.43
  -2  -5  -8   13.91    0.47
  -2  -5  -8   13.50    0.51
  -2  -5  -8   13.63    0.45
   2   5   8   13.36    0.50
  -3  -5  -8    0.18    0.08
  -3  -5  -8    0.25    0.07
   3   5   8    0.18    0.08
  -4  -5  -8   10.04    0.35
  -4  -5  -8   10.66    0.40
   4   5   8   10.62    0.40
  -5  -5  -8    0.10    0.06
  -5  -5  -8    0.00    0.05
   5   5   8    0.02    0.06
  -6  -5  -8    5.18    0.24
  -6  -5  -8    5.10    0.26
   5  -6  -8    3.95    0.31
   5  -6  -8    4.03    0.34
  -5   6   8    3.72    0.38
  -5   6   8    3.74    0.35
   4  -6  -8    2.19    0.24
   4  -6  -8    1.96    0.21
  -4   6   8    1.89    0.12
  -4   6   8    2.39    0.27
  -4   6   8    1.99    0.26
   3  -6  -8    6.36    0.35
   3  -6  -8    6.80    0.34
  -3   6   8    6.38    0.29
  -3   6   8    6.28    0.40
  -3   6   8    6.71    0.38
   2  -6  -8   64.74    1.52
   2  -6  -8   63.48    1.54
   2  -6  -8   63.01    1.38
   2  -6  -8   62.73    1.49
   2  -6  -8   58.31    1.63
  -2   6   8   60.18    1.74
  -2   6   8   61.31    1.50
  -2   6   8   64.90    1.60
  -2   6   8   62.13    1.37
   1  -6  -8   17.53    0.70
   1  -6  -8   17.63    0.49
   1  -6  -8   17.28    0.54
   1  -6  -8   17.42    0.62
  -1   6   8   17.23    0.73
  -1   6   8   17.44    0.58
  -1   6   8   18.36    0.64
  -1   6   8   17.43    0.53
   0  -6  -8    0.79    0.07
   0  -6  -8    1.20    0.19
   0  -6  -8    0.73    0.09
   0  -6  -8    0.86    0.14
   0   6   8    0.93    0.11
   0   6   8    0.71    0.16
  -1  -6  -8   23.22    0.69
  -1  -6  -8   22.67    0.64
  -1  -6  -8   22.95    0.78
   1   6   8   23.15    0.59
   1   6   8   23.00    0.80
  -2  -6  -8    0.80    0.12
  -2  -6  -8    0.51    0.12
  -2  -6  -8    0.58    0.11
   2   6   8    0.48    0.13
  -3  -6  -8   10.25    0.47
  -3  -6  -8   10.62    0.45
  -3  -6  -8    9.93    0.38
   3   6   8   10.81    0.47
  -4  -6  -8   18.40    0.56
  -4  -6  -8   18.92    0.63
   4   6   8   19.18    0.66
  -5  -6  -8   18.82    0.58
  -5  -6  -8   20.03    0.64
   5   6   8   18.52    0.67
  -6  -6  -8    0.42    0.11
  -6  -6  -8    0.61    0.12
   5  -7  -8    0.06    0.10
  -5   7   8    0.15    0.13
  -5   7   8   -0.04    0.09
   4  -7  -8   11.53    0.55
   4  -7  -8   11.81    0.50
   4  -7  -8   12.22    0.57
  -4   7   8   11.43    0.56
  -4   7   8   11.91    0.62
   3  -7  -8    5.11    0.33
   3  -7  -8    5.38    0.30
   3  -7  -8    6.46    0.37
  -3   7   8    5.62    0.27
  -3   7   8    5.64    0.36
  -3   7   8    6.08    0.40
   2  -7  -8    0.12    0.07
   2  -7  -8    0.04    0.07
   2  -7  -8    0.02    0.06
   2  -7  -8    0.05    0.08
  -2   7   8   -0.02    0.07
  -2   7   8    0.04    0.07
  -2   7   8   -0.03    0.05
   1  -7  -8    5.68    0.30
   1  -7  -8    5.58    0.39
   1  -7  -8    5.58    0.30
   1  -7  -8    6.43    0.36
   1  -7  -8    5.79    0.26
  -1   7   8    5.91    0.43
  -1   7   8    5.72    0.28
  -1   7   8    5.61    0.31
  -1   7   8    6.28    0.36
   0  -7  -8   -0.01    0.06
   0  -7  -8    0.02    0.06
   0  -7  -8    0.08    0.04
   0  -7  -8    0.08    0.05
   0   7   8    0.01    0.07
   0   7   8    0.09    0.06
  -1  -7  -8    0.49    0.11
  -1  -7  -8    0.64    0.15
  -1  -7  -8    0.42    0.09
   1   7   8    0.20    0.11
   1   7   8    0.60    0.10
  -2  -7  -8    5.04    0.28
  -2  -7  -8    5.42    0.30
  -2  -7  -8    4.93    0.33
   2   7   8    4.20    0.32
  -3  -7  -8   48.26    1.26
  -3  -7  -8   44.86    1.13
  -3  -7  -8   47.52    1.30
   3   7   8   46.65    1.32
  -4  -7  -8    3.44    0.23
  -4  -7  -8    3.34    0.27
   4   7   8    3.75    0.30
  -5  -7  -8    0.97    0.14
  -5  -7  -8    0.87    0.16
   5   7   8    0.72    0.17
  -6  -7  -8    4.12    0.29
  -6  -7  -8    3.49    0.26
   5  -8  -8    2.73    0.27
   5  -8  -8    2.53    0.28
  -5   8   8    2.26    0.30
  -5   8   8    2.37    0.32
   4  -8  -8    5.31    0.38
   4  -8  -8    5.23    0.36
   4  -8  -8    5.05    0.32
  -4   8   8    4.84    0.36
  -4   8   8    4.93    0.41
   3  -8  -8    1.41    0.17
   3  -8  -8    1.44    0.20
   3  -8  -8    1.14    0.17
   3  -8  -8    1.12    0.16
  -3   8   8    1.69    0.22
  -3   8   8    1.88    0.25
  -3   8   8    1.48    0.14
   2  -8  -8    4.09    0.25
   2  -8  -8    4.58    0.30
  -2   8   8    3.69    0.28
  -2   8   8    4.43    0.26
  -2   8   8    4.19    0.33
   1  -8  -8   12.98    0.64
   1  -8  -8   13.08    0.43
   1  -8  -8   12.48    0.54
   1  -8  -8   13.23    0.51
  -1   8   8   12.68    0.46
  -1   8   8   13.13    0.68
   0  -8  -8    0.25    0.06
   0  -8  -8    0.21    0.08
   0  -8  -8    0.25    0.11
   0  -8  -8    0.13    0.08
   0   8   8    0.19    0.11
   0   8   8    0.17    0.07
  -1  -8  -8   12.21    0.57
  -1  -8  -8   11.25    0.44
  -1  -8  -8   11.69    0.49
   1   8   8   11.14    0.59
   1   8   8   11.12    0.40
  -2  -8  -8   31.30    0.91
  -2  -8  -8   33.18    1.04
  -2  -8  -8   33.04    0.96
   2   8   8   33.30    1.10
  -3  -8  -8   15.64    0.57
  -3  -8  -8   16.24    0.66
  -3  -8  -8   16.07    0.65
   3   8   8   14.66    0.67
  -4  -8  -8    3.08    0.31
  -4  -8  -8    2.84    0.24
  -4  -8  -8    3.04    0.28
   4   8   8    2.96    0.30
  -5  -8  -8    0.09    0.08
  -5  -8  -8    0.37    0.12
  -6  -8  -8    0.21    0.10
  -6  -8  -8    0.24    0.11
   5  -9  -8    0.71    0.17
   5  -9  -8    0.79    0.18
  -5   9   8    1.23    0.24
  -5   9   8    0.63    0.20
   4  -9  -8    0.96    0.20
   4  -9  -8    0.84    0.18
   4  -9  -8    1.13    0.18
  -4   9   8    1.01    0.23
  -4   9   8    1.05    0.21
   3  -9  -8   11.93    0.57
   3  -9  -8   11.96    0.48
   3  -9  -8   11.81    0.54
   3  -9  -8   11.38    0.48
  -3   9   8   12.49    0.57
  -3   9   8   11.92    0.62
  -3   9   8   10.98    0.40
   2  -9  -8   10.06    0.48
   2  -9  -8   10.07    0.40
  -2   9   8    9.11    0.39
   1  -9  -8    7.24    0.31
   1  -9  -8    7.49    0.49
   1  -9  -8    7.68    0.42
   1  -9  -8    7.45    0.39
  -1   9   8    6.91    0.51
  -1   9   8    7.10    0.34
   0  -9  -8    1.89    0.26
   0  -9  -8    2.18    0.23
   0  -9  -8    1.89    0.19
   0  -9  -8    1.66    0.13
   0   9   8    1.48    0.26
   0   9   8    2.01    0.18
  -1  -9  -8    7.14    0.36
  -1  -9  -8    7.56    0.47
  -1  -9  -8    7.80    0.40
   1   9   8    6.76    0.32
   1   9   8    7.00    0.49
  -2  -9  -8    0.16    0.10
  -2  -9  -8    0.38    0.11
  -2  -9  -8    0.41    0.12
   2   9   8    0.32    0.09
   2   9   8    0.50    0.16
  -3  -9  -8    2.30    0.23
  -3  -9  -8    2.29    0.27
  -3  -9  -8    2.56    0.26
   3   9   8    1.91    0.27
  -4  -9  -8   12.96    0.54
  -4  -9  -8   12.42    0.64
  -4  -9  -8   11.76    0.59
  -5  -9  -8    3.60    0.33
  -5  -9  -8    3.49    0.29
  -6  -9  -8    0.11    0.10
  -6  -9  -8    0.19    0.11
   4 -10  -8    1.87    0.25
   4 -10  -8    1.65    0.21
   4 -10  -8    1.74    0.21
  -4  10   8    1.55    0.28
   3 -10  -8    9.66    0.53
   3 -10  -8    9.30    0.44
  -3  10   8    9.25    0.35
   2 -10  -8    2.00    0.24
   2 -10  -8    2.30    0.20
  -2  10   8    2.25    0.20
   1 -10  -8    1.82    0.22
   1 -10  -8    1.63    0.16
  -1  10   8    1.40    0.17
   0 -10  -8    0.92    0.15
   0 -10  -8    0.91    0.21
   0 -10  -8    0.95    0.10
   0 -10  -8    0.95    0.18
   0  10   8    0.78    0.22
   0  10   8    0.83    0.13
  -1 -10  -8    0.11    0.10
  -1 -10  -8   -0.03    0.06
  -1 -10  -8    0.06    0.07
   1  10   8    0.16    0.12
   1  10   8    0.02    0.05
  -2 -10  -8    0.03    0.07
  -2 -10  -8    0.05    0.08
  -2 -10  -8    0.18    0.11
   2  10   8    0.07    0.11
   2  10   8    0.05    0.06
  -3 -10  -8    4.86    0.36
  -3 -10  -8    4.09    0.38
  -3 -10  -8    5.05    0.34
  -4 -10  -8    2.56    0.27
  -4 -10  -8    1.98    0.28
  -4 -10  -8    2.83    0.32
  -5 -10  -8    1.62    0.26
  -5 -10  -8    1.71    0.23
  -6 -10  -8    0.89    0.21
  -6 -10  -8    0.67    0.18
   4 -11  -8   -0.06    0.09
   3 -11  -8    2.75    0.25
   2 -11  -8   16.15    0.70
   2 -11  -8   16.23    0.57
  -2  11   8   15.24    0.55
   1 -11  -8    9.54    0.50
   1 -11  -8    9.53    0.39
  -1  11   8   10.32    0.44
   0 -11  -8    3.96    0.40
   0 -11  -8    3.95    0.21
   0 -11  -8    4.01    0.34
   0 -11  -8    4.24    0.31
   0  11   8    3.67    0.42
   0  11   8    4.39    0.29
  -1 -11  -8    0.72    0.21
  -1 -11  -8    0.84    0.16
  -1 -11  -8    0.71    0.07
  -1 -11  -8    0.72    0.17
   1  11   8    0.61    0.13
   1  11   8    0.55    0.20
  -2 -11  -8    1.89    0.24
  -2 -11  -8    1.82    0.29
  -2 -11  -8    2.21    0.26
   2  11   8    2.37    0.21
  -3 -11  -8    0.78    0.18
  -3 -11  -8    0.77    0.18
  -3 -11  -8    0.96    0.23
  -4 -11  -8    0.02    0.11
  -4 -11  -8    0.03    0.10
  -4 -11  -8   -0.01    0.08
  -5 -11  -8    0.79    0.22
  -5 -11  -8    0.68    0.18
   3 -12  -8    2.44    0.24
   2 -12  -8   11.56    0.49
  -2  12   8   11.33    0.46
   1 -12  -8    0.23    0.09
   1 -12  -8    0.35    0.14
  -1  12   8    0.20    0.10
   0 -12  -8    1.46    0.21
   0 -12  -8    1.46    0.14
   0  12   8    1.39    0.18
  -1 -12  -8    5.99    0.40
  -1 -12  -8    5.90    0.21
  -1 -12  -8    6.10    0.43
  -1 -12  -8    5.83    0.50
   1  12   8    6.10    0.35
  -2 -12  -8    0.10    0.11
  -2 -12  -8    0.11    0.10
  -2 -12  -8    0.34    0.16
   2  12   8    0.02    0.07
  -3 -12  -8    0.10    0.10
  -3 -12  -8    0.24    0.13
  -3 -12  -8    0.30    0.16
  -4 -12  -8    0.04    0.10
  -4 -12  -8    0.07    0.12
  -5 -12  -8    0.33    0.17
  -5 -12  -8    0.66    0.19
   2 -13  -8    0.31    0.11
  -2  13   8    0.16    0.10
   1 -13  -8    1.68    0.18
  -1  13   8    1.82    0.21
   0 -13  -8    1.38    0.14
   0 -13  -8    1.38    0.23
   0  13   8    1.53    0.20
  -1 -13  -8    2.87    0.16
  -1 -13  -8    2.70    0.30
   1  13   8    2.67    0.26
  -2 -13  -8    0.51    0.21
  -2 -13  -8    0.29    0.14
   2  13   8    0.29    0.13
  -3 -13  -8    1.42    0.25
  -3 -13  -8    1.42    0.30
  -4 -13  -8    0.54    0.22
  -4 -13  -8    0.31    0.16
   1 -14  -8    1.09    0.16
  -1  14   8    1.23    0.19
   0 -14  -8    0.29    0.09
   0  14   8    0.38    0.14
   1  14   8    1.84    0.24
  -2 -14  -8    3.77    0.46
   2  14   8    3.90    0.33
  -3 -14  -8    0.18    0.16
  -3 -14  -8    0.00    0.12
   3  14   8   -0.04    0.09
   0 -15  -8    5.24    0.29
   0  15   8    5.39    0.37
   0   8  -9    1.73    0.28
   0   8  -9    1.61    0.28
   0  -8   9    1.33    0.27
  -2  -7   9    0.44    0.13
   1   7  -9    3.38    0.37
   1   7  -9    4.38    0.40
  -1  -7   9    4.84    0.44
  -1  -7   9    4.16    0.30
   0   7  -9    1.42    0.25
   0   7  -9    1.94    0.27
   0  -7   9    1.46    0.26
  -1   7  -9    0.40    0.15
  -1   7  -9    0.52    0.17
   1  -7   9    0.38    0.16
  -2   7  -9    4.76    0.38
  -2   7  -9    4.29    0.36
   2  -7   9    4.12    0.36
   3   6  -9    7.16    0.37
  -3  -6   9    6.55    0.39
  -2  -6   9    9.12    0.44
   1   6  -9    2.03    0.29
   1   6  -9    1.52    0.25
  -1  -6   9    2.15    0.22
  -1  -6   9    1.41    0.26
   0   6  -9    1.12    0.22
   0   6  -9    1.10    0.21
   0  -6   9    1.22    0.23
  -1   6  -9    0.23    0.12
  -1   6  -9    0.29    0.12
   1  -6   9    0.19    0.11
  -2   6  -9    1.38    0.21
  -2   6  -9    1.35    0.21
   2  -6   9    1.09    0.20
  -3   6  -9    0.14    0.10
  -3   6  -9    0.09    0.09
   3  -6   9    0.22    0.10
   4   5  -9    4.01    0.33
  -4  -5   9    4.24    0.29
   3   5  -9    5.03    0.31
  -3  -5   9    4.99    0.32
   2   5  -9    0.02    0.07
  -2  -5   9    0.10    0.08
   1   5  -9    0.56    0.17
   1   5  -9    0.67    0.18
  -1  -5   9    0.54    0.17
  -1  -5   9    0.50    0.12
   0   5  -9    5.18    0.38
   0   5  -9    4.80    0.36
   0  -5   9    4.50    0.36
  -1   5  -9    2.89    0.28
  -1   5  -9    2.61    0.27
   1  -5   9    2.69    0.28
  -2   5  -9    6.06    0.38
  -2   5  -9    5.64    0.36
   2  -5   9    5.98    0.38
  -3   5  -9    3.60    0.29
  -3   5  -9    3.44    0.28
   3  -5   9    3.89    0.29
  -4   5  -9    0.62    0.14
  -4   5  -9    0.48    0.13
   4  -5   9    0.63    0.14
   4   4  -9    0.03    0.10
  -4  -4   9   -0.02    0.07
   3   4  -9    0.31    0.12
  -3  -4   9    0.45    0.12
   2   4  -9    4.65    0.24
   2   4  -9    4.71    0.38
   2   4  -9    4.96    0.41
  -2  -4   9    4.38    0.40
  -2  -4   9    4.54    0.29
   1   4  -9   17.55    0.74
   1   4  -9   17.06    0.71
  -1  -4   9   16.83    0.58
  -1  -4   9   16.50    0.74
   0   4  -9    1.70    0.23
   0   4  -9    1.50    0.21
   0  -4   9    1.05    0.20
   0  -4   9    1.44    0.15
  -1   4  -9    1.66    0.22
  -1   4  -9    1.84    0.22
   1  -4   9    2.21    0.24
  -2   4  -9    0.39    0.11
  -2   4  -9    0.64    0.14
   2  -4   9    0.40    0.12
  -3   4  -9    1.77    0.20
  -3   4  -9    1.98    0.20
   3  -4   9    1.58    0.18
  -4   4  -9    0.03    0.07
  -4   4  -9   -0.04    0.07
   4  -4   9    0.07    0.07
   5   3  -9    1.09    0.22
   4   3  -9    0.07    0.09
  -4  -3   9    0.01    0.07
   3   3  -9   16.05    0.58
  -3  -3   9   16.19    0.59
   2   3  -9    7.50    0.32
   2   3  -9    7.35    0.47
   2   3  -9    7.72    0.45
  -2  -3   9    6.52    0.35
  -2  -3   9    7.21    0.48
   1   3  -9    1.29    0.22
   1   3  -9    1.13    0.19
  -1  -3   9    1.21    0.15
  -1  -3   9    1.34    0.22
   0   3  -9    2.63    0.26
   0   3  -9    3.61    0.31
   0  -3   9    3.44    0.21
   0  -3   9    2.91    0.28
  -1   3  -9    9.30    0.44
  -1   3  -9    8.46    0.45
   1  -3   9   10.36    0.48
  -2   3  -9    0.39    0.12
  -2   3  -9    0.21    0.09
   2  -3   9    0.26    0.09
  -3   3  -9    3.30    0.23
  -3   3  -9    3.05    0.23
   3  -3   9    3.42    0.24
  -4   3  -9   11.85    0.45
  -4   3  -9   12.04    0.46
   4  -3   9   12.24    0.46
  -5   3  -9    1.32    0.14
  -5   3  -9    1.48    0.16
   5  -3   9    1.52    0.15
   5   2  -9    0.32    0.15
   4   2  -9    2.35    0.24
  -4  -2   9    2.42    0.21
   3   2  -9    0.80    0.15
  -3  -2   9    0.77    0.14
   2   2  -9    0.93    0.18
   2   2  -9    0.75    0.18
   2   2  -9    0.89    0.12
  -2  -2   9    0.97    0.14
  -2  -2   9    0.96    0.20
   1   2  -9    2.63    0.28
   1   2  -9    2.71    0.26
   1   2  -9    2.94    0.10
  -1  -2   9    3.13    0.30
  -1  -2   9    3.18    0.22
   0   2  -9   11.24    0.49
   0   2  -9   10.44    0.51
   0  -2   9   10.09    0.50
   0  -2   9   10.76    0.38
  -1   2  -9    1.48    0.18
  -1   2  -9    1.28    0.18
   1  -2   9    1.81    0.20
  -2   2  -9   21.57    0.70
  -2   2  -9   20.75    0.66
   2  -2   9   20.74    0.67
  -3   2  -9    4.68    0.27
  -3   2  -9    4.66    0.26
   3  -2   9    4.70    0.26
  -4   2  -9    0.04    0.05
  -4   2  -9    0.12    0.07
   4  -2   9    0.02    0.05
  -5   2  -9    0.99    0.12
  -5   2  -9    0.73    0.09
   5  -2   9    0.86    0.11
   5   1  -9    1.06    0.20
   4   1  -9    0.89    0.17
  -4  -1   9    0.85    0.13
   3   1  -9    0.06    0.08
  -3  -1   9    0.18    0.09
   2   1  -9    5.78    0.38
   2   1  -9    5.64    0.27
   2   1  -9    5.45    0.39
  -2  -1   9    6.32    0.32
  -2  -1   9    5.73    0.41
   1   1  -9    7.41    0.40
   1   1  -9    7.05    0.21
   1   1  -9    7.17    0.43
  -1  -1   9    7.14    0.32
  -1  -1   9    7.08    0.43
   0   1  -9    2.93    0.27
   0   1  -9    1.65    0.19
   0  -1   9    2.06    0.16
   0  -1   9    2.10    0.23
  -1   1  -9    6.35    0.36
  -1   1  -9    6.40    0.33
   1  -1   9    6.03    0.34
  -2   1  -9    0.83    0.13
  -2   1  -9    0.94    0.13
   2  -1   9    0.96    0.13
  -3   1  -9    2.60    0.19
  -3   1  -9    2.38    0.17
   3  -1   9    2.09    0.16
  -4   1  -9    0.61    0.09
  -4   1  -9    0.58    0.09
   4  -1   9    0.45    0.08
  -5   1  -9   14.13    0.42
   5  -1   9   14.33    0.41
   5   0  -9    0.57    0.17
   4   0  -9    1.82    0.21
  -4   0   9    1.55    0.16
   3   0  -9   12.13    0.48
  -3   0   9   13.01    0.48
   2   0  -9    0.16    0.10
   2   0  -9    0.03    0.06
   2   0  -9   -0.01    0.07
  -2   0   9    0.11    0.09
  -2   0   9    0.13    0.07
   1   0  -9    1.57    0.22
   1   0  -9    1.55    0.19
   1   0  -9    1.57    0.10
  -1   0   9    1.62    0.15
  -1   0   9    1.53    0.21
   0   0  -9    0.28    0.10
   0   0  -9    0.17    0.09
   0   0   9    0.34    0.11
   0   0   9    0.33    0.08
  -1   0  -9    2.37    0.20
  -1   0  -9    2.35    0.22
   1   0   9    2.07    0.19
  -2   0  -9    0.11    0.07
  -2   0  -9    0.06    0.05
   2   0   9    0.04    0.05
  -3   0  -9   16.45    0.51
  -3   0  -9   16.40    0.49
   3   0   9   16.44    0.49
  -4   0  -9   15.78    0.45
  -4   0  -9   16.22    0.44
   4   0   9   16.20    0.43
   5   0   9    0.65    0.06
   6  -1  -9    0.90    0.21
   5  -1  -9    0.25    0.13
   4  -1  -9    2.82    0.26
  -4   1   9    3.18    0.21
   3  -1  -9    1.59    0.18
  -3   1   9    1.90    0.18
   2  -1  -9   13.85    0.57
   2  -1  -9   11.54    0.57
   2  -1  -9   11.91    0.42
  -2   1   9   11.25    0.58
  -2   1   9   12.21    0.45
   1  -1  -9   10.15    0.29
   1  -1  -9    9.72    0.29
   1  -1  -9    9.74    0.49
   1  -1  -9   10.13    0.46
  -1   1   9    9.44    0.49
  -1   1   9   10.56    0.39
   0  -1  -9   14.34    0.54
   0  -1  -9   14.82    0.59
   0   1   9   15.01    0.44
   0   1   9   13.61    0.56
  -1  -1  -9    0.13    0.06
  -1  -1  -9    0.12    0.07
   1   1   9    0.06    0.06
  -2  -1  -9    0.87    0.13
  -2  -1  -9    0.99    0.12
   2   1   9    1.00    0.12
  -3  -1  -9    0.78    0.11
  -3  -1  -9    0.60    0.09
   3   1   9    0.60    0.08
  -4  -1  -9    1.17    0.09
  -4  -1  -9    0.98    0.09
  -4  -1  -9    0.96    0.09
   4   1   9    1.07    0.08
   6  -2  -9    1.27    0.23
  -6   2   9    1.39    0.28
   5  -2  -9   -0.02    0.09
  -5   2   9    0.01    0.09
   4  -2  -9    0.20    0.10
  -4   2   9    0.03    0.08
  -4   2   9   -0.04    0.05
   3  -2  -9    7.76    0.36
  -3   2   9    7.91    0.35
   2  -2  -9   23.37    0.79
   2  -2  -9   22.84    0.64
   2  -2  -9   23.24    0.61
  -2   2   9   23.32    0.67
  -2   2   9   22.84    0.87
   1  -2  -9   10.81    0.52
   1  -2  -9   10.34    0.46
   1  -2  -9   10.49    0.31
   1  -2  -9    9.96    0.30
  -1   2   9   10.76    0.39
  -1   2   9    9.72    0.49
   0  -2  -9    2.35    0.24
   0  -2  -9    2.27    0.20
   0   2   9    2.67    0.16
   0   2   9    2.66    0.24
  -1  -2  -9    6.65    0.35
  -1  -2  -9    6.23    0.31
   1   2   9    6.32    0.33
  -2  -2  -9   20.14    0.58
  -2  -2  -9   18.99    0.61
   2   2   9   19.67    0.59
  -3  -2  -9   13.57    0.41
  -3  -2  -9   12.45    0.40
  -3  -2  -9   13.44    0.43
   3   2   9   13.08    0.40
  -4  -2  -9    1.16    0.09
  -4  -2  -9    1.21    0.10
  -4  -2  -9    1.12    0.08
  -4  -2  -9    1.12    0.09
   4   2   9    1.13    0.08
   6  -3  -9    3.09    0.31
  -6   3   9    2.92    0.37
   5  -3  -9   -0.03    0.09
  -5   3   9    0.08    0.11
   4  -3  -9    1.48    0.19
  -4   3   9    2.03    0.16
  -4   3   9    1.93    0.25
  -4   3   9    2.12    0.28
   3  -3  -9    0.06    0.06
   3  -3  -9    0.02    0.07
  -3   3   9    0.17    0.10
  -3   3   9    0.18    0.08
   2  -3  -9    0.96    0.19
   2  -3  -9    0.76    0.12
   2  -3  -9    1.26    0.19
   2  -3  -9    1.02    0.10
  -2   3   9    0.77    0.18
  -2   3   9    0.82    0.12
   1  -3  -9    6.59    0.36
   1  -3  -9    6.58    0.20
   1  -3  -9    6.78    0.24
   1  -3  -9    7.12    0.41
  -1   3   9    6.09    0.29
  -1   3   9    6.90    0.41
   0  -3  -9    6.53    0.33
   0  -3  -9    5.77    0.35
   0   3   9    7.21    0.28
   0   3   9    6.79    0.38
  -1  -3  -9   10.77    0.42
  -1  -3  -9   10.37    0.45
   1   3   9   11.56    0.47
  -2  -3  -9    0.08    0.05
  -2  -3  -9    0.00    0.05
   2   3   9    0.03    0.03
   2   3   9    0.00    0.04
  -3  -3  -9   14.46    0.44
  -3  -3  -9   14.50    0.47
  -3  -3  -9   14.27    0.43
   3   3   9   14.61    0.49
   3   3   9   14.74    0.44
  -4  -3  -9    0.25    0.06
  -4  -3  -9    0.14    0.04
  -4  -3  -9    0.24    0.06
   4   3   9    0.18    0.04
  -5  -3  -9    1.12    0.08
   5  -4  -9    1.39    0.21
  -5   4   9    1.13    0.24
  -5   4   9    1.01    0.22
   4  -4  -9    1.65    0.20
   4  -4  -9    1.93    0.21
  -4   4   9    1.70    0.24
  -4   4   9    2.36    0.29
  -4   4   9    2.06    0.16
   3  -4  -9   28.08    0.80
   3  -4  -9   27.23    0.79
  -3   4   9   28.01    0.94
  -3   4   9   28.16    0.76
  -3   4   9   27.13    0.89
   2  -4  -9    0.49    0.10
   2  -4  -9    0.54    0.14
   2  -4  -9    0.76    0.18
   2  -4  -9    0.59    0.09
  -2   4   9    0.69    0.12
  -2   4   9    0.54    0.16
   1  -4  -9   13.68    0.59
   1  -4  -9   13.45    0.37
   1  -4  -9   12.48    0.37
   1  -4  -9   12.16    0.51
  -1   4   9   11.94    0.58
  -1   4   9   12.75    0.44
   0  -4  -9   13.86    0.52
   0  -4  -9   14.20    0.58
   0   4   9   14.13    0.44
   0   4   9   14.36    0.59
  -1  -4  -9   11.78    0.44
  -1  -4  -9   11.30    0.48
   1   4   9   11.68    0.49
   1   4   9   11.28    0.34
  -2  -4  -9    0.87    0.14
  -2  -4  -9    0.77    0.11
   2   4   9    0.86    0.13
  -3  -4  -9    9.87    0.35
  -3  -4  -9   10.40    0.39
   3   4   9    9.46    0.37
  -4  -4  -9    2.11    0.13
  -4  -4  -9    1.93    0.13
  -4  -4  -9    2.36    0.16
   4   4   9    2.22    0.15
  -5  -4  -9    3.91    0.18
   5   4   9    4.02    0.19
  -6  -4  -9    3.74    0.18
   5  -5  -9   14.84    0.62
  -5   5   9   14.57    0.74
  -5   5   9   16.10    0.72
   4  -5  -9    2.16    0.22
   4  -5  -9    1.94    0.21
  -4   5   9    1.53    0.14
  -4   5   9    2.43    0.27
  -4   5   9    2.23    0.28
   3  -5  -9    6.59    0.34
   3  -5  -9    6.40    0.33
  -3   5   9    6.29    0.41
  -3   5   9    6.65    0.39
  -3   5   9    6.22    0.30
   2  -5  -9    2.48    0.24
   2  -5  -9    2.12    0.26
   2  -5  -9    2.72    0.19
   2  -5  -9    2.34    0.18
  -2   5   9    2.60    0.19
  -2   5   9    2.56    0.30
   1  -5  -9    5.72    0.33
   1  -5  -9    5.37    0.23
   1  -5  -9    5.44    0.23
   1  -5  -9    5.13    0.36
  -1   5   9    5.95    0.40
  -1   5   9    5.85    0.28
   0  -5  -9   19.08    0.48
   0  -5  -9   18.01    0.63
   0  -5  -9   19.57    0.72
   0   5   9   19.95    0.74
   0   5   9   18.71    0.54
  -1  -5  -9   25.27    0.82
  -1  -5  -9   26.16    0.65
  -1  -5  -9   26.23    0.75
   1   5   9   24.91    0.62
   1   5   9   26.08    0.84
  -2  -5  -9   38.65    1.05
  -2  -5  -9   39.43    0.97
   2   5   9   37.16    1.05
  -3  -5  -9    5.65    0.30
  -3  -5  -9    5.42    0.26
   3   5   9    5.65    0.30
  -4  -5  -9    4.37    0.22
  -4  -5  -9    3.65    0.23
   4   5   9    4.19    0.24
  -5  -5  -9    9.81    0.35
  -5  -5  -9   10.43    0.37
   5   5   9   10.78    0.41
  -6  -5  -9    0.01    0.06
   6   5   9    0.12    0.08
   5  -6  -9    4.32    0.35
   5  -6  -9    4.26    0.33
  -5   6   9    5.33    0.43
  -5   6   9    4.51    0.42
   4  -6  -9    0.95    0.17
   4  -6  -9    1.08    0.17
  -4   6   9    1.03    0.11
  -4   6   9    0.81    0.18
  -4   6   9    1.03    0.22
   3  -6  -9    6.86    0.36
   3  -6  -9    6.39    0.34
  -3   6   9    6.34    0.39
  -3   6   9    6.62    0.31
  -3   6   9    6.83    0.43
   2  -6  -9    0.26    0.11
   2  -6  -9    0.11    0.10
   2  -6  -9    0.38    0.10
   2  -6  -9    0.32    0.10
   2  -6  -9    0.27    0.09
  -2   6   9    0.28    0.09
  -2   6   9    0.18    0.12
   1  -6  -9   26.50    0.66
   1  -6  -9   27.80    0.73
   1  -6  -9   28.44    0.86
   1  -6  -9   25.58    0.93
  -1   6   9   26.80    0.99
  -1   6   9   28.54    0.75
   0  -6  -9   39.77    1.17
   0  -6  -9   39.43    0.93
   0  -6  -9   39.23    0.75
   0  -6  -9   39.37    1.07
   0   6   9   39.25    1.21
   0   6   9   40.39    0.95
  -1  -6  -9    4.63    0.28
  -1  -6  -9    4.66    0.23
  -1  -6  -9    4.68    0.32
   1   6   9    4.48    0.22
   1   6   9    5.02    0.34
  -2  -6  -9    1.44    0.19
  -2  -6  -9    1.22    0.15
  -2  -6  -9    1.18    0.14
   2   6   9    0.97    0.16
  -3  -6  -9    2.32    0.22
  -3  -6  -9    2.43    0.18
   3   6   9    2.28    0.22
  -4  -6  -9    7.45    0.32
  -4  -6  -9    7.58    0.37
   4   6   9    7.19    0.37
  -5  -6  -9    0.79    0.13
  -5  -6  -9    0.48    0.10
   5   6   9    0.80    0.15
  -6  -6  -9    0.18    0.08
  -6  -6  -9    0.20    0.08
   5  -7  -9    1.70    0.23
  -5   7   9    2.35    0.33
   4  -7  -9    8.71    0.47
   4  -7  -9    7.44    0.40
   4  -7  -9    7.93    0.45
  -4   7   9    7.69    0.28
  -4   7   9    7.27    0.49
   3  -7  -9    1.18    0.17
   3  -7  -9    0.83    0.16
   3  -7  -9    0.93    0.15
  -3   7   9    1.18    0.14
  -3   7   9    1.01    0.20
   2  -7  -9   41.00    1.00
   2  -7  -9   40.48    1.01
   2  -7  -9   42.29    1.11
  -2   7   9   40.87    1.02
   1  -7  -9    6.23    0.30
   1  -7  -9    6.41    0.37
   1  -7  -9    6.06    0.26
   1  -7  -9    6.72    0.44
  -1   7   9    5.96    0.30
  -1   7   9    6.18    0.45
   0  -7  -9    5.48    0.38
   0  -7  -9    4.93    0.16
   0  -7  -9    5.49    0.33
   0  -7  -9    4.63    0.24
   0   7   9    4.93    0.26
   0   7   9    3.56    0.34
  -1  -7  -9    0.00    0.04
  -1  -7  -9    0.10    0.08
  -1  -7  -9    0.09    0.07
   1   7   9    0.03    0.08
   1   7   9    0.02    0.05
  -2  -7  -9    3.79    0.25
  -2  -7  -9    3.22    0.28
  -2  -7  -9    3.27    0.23
   2   7   9    3.00    0.28
  -3  -7  -9   13.50    0.50
  -3  -7  -9   13.84    0.57
  -3  -7  -9   14.20    0.58
   3   7   9   13.19    0.59
  -4  -7  -9    0.17    0.09
  -4  -7  -9    0.19    0.08
   4   7   9    0.14    0.09
  -5  -7  -9    0.11    0.07
  -5  -7  -9    0.00    0.07
   5   7   9    0.10    0.09
  -6  -7  -9    0.58    0.13
  -6  -7  -9    0.31    0.11
   5  -8  -9    3.31    0.30
  -5   8   9    3.59    0.40
   4  -8  -9    2.77    0.25
   4  -8  -9    2.34    0.27
  -4   8   9    3.14    0.35
   3  -8  -9    0.08    0.08
   3  -8  -9   -0.06    0.05
   3  -8  -9   -0.06    0.07
  -3   8   9    0.03    0.06
   2  -8  -9    0.40    0.10
   2  -8  -9    0.42    0.12
  -2   8   9    0.29    0.09
   1  -8  -9    0.12    0.06
   1  -8  -9    0.05    0.09
   1  -8  -9    0.12    0.07
   1  -8  -9    0.16    0.09
  -1   8   9    0.01    0.09
  -1   8   9    0.07    0.06
   0  -8  -9    4.45    0.37
   0  -8  -9    4.23    0.30
   0  -8  -9    4.41    0.25
   0  -8  -9    4.82    0.18
   0   8   9    4.70    0.26
   0   8   9    4.81    0.41
  -1  -8  -9    5.00    0.31
  -1  -8  -9    4.63    0.27
  -1  -8  -9    4.37    0.36
   1   8   9    4.30    0.38
   1   8   9    4.85    0.25
  -2  -8  -9    1.74    0.24
  -2  -8  -9    1.47    0.18
  -2  -8  -9    1.43    0.17
   2   8   9    1.63    0.24
  -3  -8  -9    1.23    0.19
  -3  -8  -9    1.65    0.18
  -3  -8  -9    1.30    0.21
   3   8   9    1.22    0.21
  -4  -8  -9    6.39    0.39
  -4  -8  -9    6.02    0.33
   4   8   9    5.84    0.41
  -5  -8  -9    0.58    0.13
  -5  -8  -9    0.48    0.14
   5   8   9    0.57    0.16
  -6  -8  -9    0.17    0.11
  -6  -8  -9    0.15    0.10
   4  -9  -9    0.89    0.20
   4  -9  -9    1.29    0.19
   4  -9  -9    1.35    0.19
   3  -9  -9   10.84    0.53
   3  -9  -9    9.74    0.44
  -3   9   9    9.58    0.39
   2  -9  -9    5.77    0.30
   2  -9  -9    6.25    0.38
  -2   9   9    5.96    0.32
   1  -9  -9    0.10    0.09
   1  -9  -9    0.04    0.09
   1  -9  -9    0.05    0.05
   1  -9  -9    0.00    0.06
  -1   9   9    0.07    0.06
  -1   9   9    0.02    0.10
   0  -9  -9    2.36    0.30
   0  -9  -9    2.23    0.13
   0  -9  -9    2.55    0.25
   0  -9  -9    2.48    0.21
   0   9   9    2.29    0.19
   0   9   9    2.12    0.30
  -1  -9  -9    5.65    0.35
  -1  -9  -9    5.44    0.31
  -1  -9  -9    5.72    0.41
   1   9   9    5.73    0.44
   1   9   9    5.39    0.29
  -2  -9  -9    0.60    0.14
  -2  -9  -9    0.41    0.11
  -2  -9  -9    0.77    0.18
   2   9   9    0.54    0.17
  -3  -9  -9    1.75    0.22
  -3  -9  -9    1.55    0.19
  -3  -9  -9    1.88    0.25
   3   9   9    1.92    0.27
  -4  -9  -9    0.29    0.13
  -4  -9  -9    0.39    0.14
  -4  -9  -9    0.35    0.12
   4   9   9    0.69    0.19
  -5  -9  -9    0.24    0.13
  -5  -9  -9    0.27    0.11
  -6  -9  -9    0.70    0.16
  -6  -9  -9    0.70    0.18
   4 -10  -9    2.72    0.26
   4 -10  -9    3.42    0.29
   3 -10  -9    6.36    0.42
   3 -10  -9    6.10    0.35
  -3  10   9    5.40    0.29
   2 -10  -9    1.10    0.20
   2 -10  -9    0.92    0.14
  -2  10   9    1.04    0.15
   1 -10  -9   -0.04    0.05
   1 -10  -9   -0.03    0.07
  -1  10   9   -0.07    0.05
   0 -10  -9    3.73    0.18
   0 -10  -9    3.18    0.36
   0 -10  -9    3.90    0.31
   0 -10  -9    3.75    0.27
   0  10   9    2.73    0.35
   0  10   9    3.45    0.24
  -1 -10  -9    0.62    0.15
  -1 -10  -9    0.42    0.12
  -1 -10  -9    0.57    0.17
   1  10   9    0.47    0.11
   1  10   9    0.45    0.17
  -2 -10  -9    4.88    0.34
  -2 -10  -9    4.64    0.32
  -2 -10  -9    4.64    0.40
   2  10   9    4.87    0.45
  -3 -10  -9    0.22    0.11
  -3 -10  -9    0.23    0.12
  -3 -10  -9    0.12    0.10
   3  10   9    0.20    0.13
  -4 -10  -9    0.76    0.19
  -4 -10  -9    0.71    0.19
  -4 -10  -9    1.03    0.18
  -5 -10  -9    1.77    0.23
  -5 -10  -9    1.10    0.23
   4 -11  -9    1.87    0.23
   3 -11  -9    1.13    0.17
  -3  11   9    0.87    0.13
   2 -11  -9    0.31    0.14
   2 -11  -9    0.19    0.09
  -2  11   9    0.27    0.10
   1 -11  -9    1.68    0.23
   1 -11  -9    1.68    0.16
  -1  11   9    1.87    0.20
   0 -11  -9    1.85    0.30
   0 -11  -9    2.24    0.24
   0 -11  -9    2.51    0.28
   0 -11  -9    2.09    0.15
   0  11   9    2.31    0.35
   0  11   9    2.14    0.21
  -1 -11  -9    3.41    0.31
  -1 -11  -9    2.92    0.35
  -1 -11  -9    3.45    0.29
   1  11   9    3.15    0.24
   1  11   9    2.53    0.36
  -2 -11  -9    6.57    0.49
  -2 -11  -9    6.52    0.42
  -2 -11  -9    7.32    0.43
   2  11   9    6.49    0.35
   2  11   9    6.81    0.53
  -3 -11  -9    1.55    0.27
  -3 -11  -9    2.01    0.25
  -3 -11  -9    2.21    0.28
  -4 -11  -9    0.03    0.08
  -4 -11  -9    0.00    0.10
  -4 -11  -9   -0.13    0.08
  -5 -11  -9    1.26    0.26
  -5 -11  -9    0.71    0.18
   3 -12  -9    7.10    0.40
   2 -12  -9    3.41    0.33
   2 -12  -9    3.33    0.25
  -2  12   9    2.92    0.24
   1 -12  -9    0.14    0.08
   1 -12  -9    0.02    0.10
  -1  12   9    0.07    0.08
   0 -12  -9    1.92    0.15
   0 -12  -9    2.09    0.24
   0  12   9    2.15    0.22
  -1 -12  -9   -0.05    0.08
  -1 -12  -9    0.09    0.13
  -1 -12  -9    0.09    0.10
   1  12   9    0.14    0.10
  -2 -12  -9    0.68    0.21
  -2 -12  -9    0.94    0.21
  -2 -12  -9    0.93    0.19
   2  12   9    0.84    0.16
  -3 -12  -9    9.58    0.55
  -3 -12  -9    9.44    0.61
  -3 -12  -9    9.61    0.56
  -4 -12  -9    4.13    0.43
  -4 -12  -9    3.15    0.33
  -5 -12  -9    0.68    0.22
  -5 -12  -9    1.20    0.24
   2 -13  -9    0.00    0.07
  -2  13   9    0.08    0.09
   1 -13  -9    0.08    0.08
  -1  13   9   -0.08    0.07
   0 -13  -9    2.56    0.18
   0 -13  -9    2.59    0.29
   0  13   9    2.73    0.26
  -1 -13  -9    3.59    0.43
  -1 -13  -9    3.38    0.33
   1  13   9    3.41    0.28
  -2 -13  -9   17.94    0.80
  -2 -13  -9   17.94    0.79
  -2 -13  -9   18.94    0.94
   2  13   9   18.30    0.69
  -3 -13  -9    4.01    0.45
  -3 -13  -9    4.73    0.41
  -4 -13  -9    0.38    0.19
  -4 -13  -9    0.77    0.21
   1 -14  -9    0.32    0.10
  -1  14   9    0.12    0.11
   0 -14  -9    1.58    0.15
   0  14   9    1.33    0.20
   1  14   9    3.95    0.32
  -2 -14  -9    2.81    0.42
   2  14   9    3.44    0.31
  -3 -14  -9   -0.04    0.13
  -3 -14  -9    0.03    0.12
   1  15   9    1.47    0.23
   0   7 -10    0.24    0.14
   0   7 -10    0.06    0.11
   0  -7  10    0.05    0.12
  -2  -6  10    4.07    0.32
   1   6 -10    0.05    0.12
   1   6 -10    0.33    0.16
  -1  -6  10   -0.07    0.07
  -1  -6  10    0.06    0.12
   0   6 -10    2.91    0.33
   0   6 -10    2.62    0.31
   0  -6  10    3.32    0.36
  -1   6 -10    5.05    0.41
  -1   6 -10    5.79    0.42
   1  -6  10    5.27    0.42
  -2   6 -10    0.18    0.11
  -2   6 -10    0.77    0.18
   2  -6  10    0.45    0.15
   3   5 -10    1.45    0.17
  -3  -5  10    1.51    0.20
  -2  -5  10    1.17    0.18
   1   5 -10    0.08    0.11
   1   5 -10    0.06    0.10
  -1  -5  10   -0.03    0.07
  -1  -5  10    0.17    0.13
   0   5 -10    0.29    0.14
   0   5 -10    0.23    0.13
   0  -5  10    0.52    0.17
  -1   5 -10    2.71    0.29
  -1   5 -10    3.59    0.32
   1  -5  10    3.71    0.35
  -2   5 -10    3.91    0.33
  -2   5 -10    3.40    0.31
   2  -5  10    4.10    0.34
  -3   5 -10    3.80    0.31
  -3   5 -10    4.66    0.34
   3  -5  10    4.26    0.33
   4   4 -10    0.02    0.11
  -4  -4  10    0.10    0.10
   3   4 -10    0.27    0.11
  -3  -4  10    0.17    0.10
   2   4 -10    0.02    0.06
  -2  -4  10   -0.11    0.05
   1   4 -10    0.02    0.09
   1   4 -10    0.01    0.09
  -1  -4  10    0.07    0.11
  -1  -4  10   -0.03    0.06
   0   4 -10    1.49    0.24
   0   4 -10    1.94    0.25
   0  -4  10    1.50    0.24
  -1   4 -10   15.51    0.68
  -1   4 -10   16.70    0.67
   1  -4  10   14.66    0.67
  -2   4 -10    2.04    0.23
  -2   4 -10    2.31    0.25
   2  -4  10    1.90    0.23
  -3   4 -10    0.56    0.14
  -3   4 -10    0.44    0.12
   3  -4  10    0.77    0.15
  -4   4 -10    0.13    0.08
  -4   4 -10    0.20    0.10
   4  -4  10    0.20    0.10
   4   3 -10    2.22    0.25
  -4  -3  10    2.32    0.22
   3   3 -10    2.13    0.20
  -3  -3  10    1.65    0.20
   2   3 -10    0.28    0.08
   2   3 -10    0.19    0.13
  -2  -3  10    0.14    0.08
  -2  -3  10    0.06    0.10
   1   3 -10    6.42    0.44
   1   3 -10    5.47    0.39
  -1  -3  10    5.86    0.32
  -1  -3  10    5.20    0.41
   0   3 -10    4.54    0.34
   0   3 -10    4.42    0.36
   0  -3  10    4.36    0.35
  -1   3 -10    1.11    0.18
  -1   3 -10    0.74    0.16
   1  -3  10    0.72    0.16
  -2   3 -10    3.54    0.29
  -2   3 -10    3.55    0.27
   2  -3  10    3.52    0.28
  -3   3 -10    0.61    0.13
  -3   3 -10    0.91    0.15
   3  -3  10    0.92    0.15
  -4   3 -10    8.98    0.40
  -4   3 -10    7.72    0.37
   4  -3  10    7.50    0.38
   5   2 -10    4.81    0.38
  -5  -2  10    4.78    0.26
   4   2 -10   11.11    0.51
  -4  -2  10   11.97    0.49
   3   2 -10    0.43    0.12
  -3  -2  10    0.21    0.10
   2   2 -10    0.13    0.12
   2   2 -10    0.13    0.07
   2   2 -10    0.17    0.10
  -2  -2  10    0.18    0.09
  -2  -2  10    0.30    0.13
   1   2 -10    0.30    0.13
   1   2 -10    0.08    0.08
  -1  -2  10    0.20    0.08
  -1  -2  10    0.21    0.11
   0   2 -10    0.28    0.12
   0   2 -10    0.12    0.10
   0  -2  10    0.28    0.11
  -1   2 -10    3.16    0.27
  -1   2 -10    3.07    0.28
   1  -2  10    2.91    0.27
  -2   2 -10   13.51    0.53
  -2   2 -10   13.91    0.56
   2  -2  10   13.51    0.55
  -3   2 -10   11.52    0.47
  -3   2 -10   11.66    0.47
   3  -2  10   11.87    0.48
  -4   2 -10    0.23    0.09
  -4   2 -10    0.14    0.08
   4  -2  10    0.26    0.09
  -5   2 -10    0.45    0.10
  -5   2 -10    0.30    0.08
   5  -2  10    0.40    0.10
   5   1 -10    5.26    0.38
   4   1 -10    0.75    0.16
  -4  -1  10    0.68    0.13
   3   1 -10    7.84    0.37
  -3  -1  10    7.12    0.37
   2   1 -10    3.24    0.34
   2   1 -10    2.96    0.19
   2   1 -10    2.45    0.27
  -2  -1  10    2.77    0.22
  -2  -1  10    2.52    0.30
   1   1 -10    1.44    0.23
   1   1 -10    1.26    0.20
  -1  -1  10    1.29    0.15
  -1  -1  10    1.10    0.21
   0   1 -10    5.79    0.35
   0   1 -10    5.55    0.38
   0  -1  10    5.81    0.28
   0  -1  10    5.00    0.36
  -1   1 -10    5.22    0.32
  -1   1 -10    4.87    0.33
   1  -1  10    5.12    0.33
  -2   1 -10    0.06    0.07
  -2   1 -10    0.10    0.08
   2  -1  10    0.00    0.05
  -3   1 -10    2.30    0.19
  -3   1 -10    2.43    0.20
   3  -1  10    2.27    0.19
  -4   1 -10    0.62    0.10
  -4   1 -10    0.89    0.12
   4  -1  10    0.93    0.12
  -5   1 -10    4.41    0.18
  -5   1 -10    4.43    0.23
   5  -1  10    4.25    0.22
   5   0 -10    0.65    0.17
   4   0 -10    5.04    0.34
  -4   0  10    5.32    0.30
   3   0 -10   16.94    0.58
  -3   0  10   16.15    0.58
   2   0 -10    1.34    0.14
   2   0 -10    1.24    0.20
   2   0 -10    1.10    0.22
  -2   0  10    1.07    0.15
  -2   0  10    0.93    0.20
   1   0 -10    1.47    0.20
   1   0 -10    1.19    0.21
  -1   0  10    1.55    0.16
  -1   0  10    1.52    0.22
   0   0 -10    0.59    0.15
   0   0 -10    0.73    0.15
   0   0  10    0.98    0.12
   0   0  10    0.65    0.15
  -1   0 -10    8.36    0.43
  -1   0 -10    8.56    0.40
   1   0  10    8.70    0.43
  -2   0 -10    1.77    0.19
  -2   0 -10    1.48    0.16
   2   0  10    2.08    0.19
  -3   0 -10    3.82    0.23
  -3   0 -10    3.81    0.24
   3   0  10    4.64    0.25
  -4   0 -10    3.10    0.19
  -4   0 -10    3.05    0.18
   4   0  10    3.28    0.19
  -5   0 -10    2.06    0.15
   5   0  10    1.96    0.13
   5  -1 -10    5.37    0.37
   4  -1 -10    0.29    0.12
  -4   1  10    0.26    0.09
   3  -1 -10    1.62    0.18
  -3   1  10    1.83    0.19
   2  -1 -10    6.35    0.43
   2  -1 -10    6.10    0.28
   2  -1 -10    6.14    0.39
  -2   1  10    5.90    0.43
  -2   1  10    6.28    0.32
   1  -1 -10   14.30    0.32
   1  -1 -10   13.68    0.58
   1  -1 -10   13.96    0.63
  -1   1  10   14.76    0.66
  -1   1  10   13.62    0.48
   0  -1 -10   14.65    0.59
   0  -1 -10   17.21    0.67
   0   1  10   15.73    0.49
   0   1  10   16.39    0.65
  -1  -1 -10    5.45    0.33
  -1  -1 -10    4.82    0.29
   1   1  10    4.86    0.31
  -2  -1 -10    0.32    0.09
  -2  -1 -10    0.25    0.09
   2   1  10    0.22    0.08
  -3  -1 -10    0.33    0.09
  -3  -1 -10    0.18    0.07
   3   1  10    0.22    0.07
  -4  -1 -10    0.59    0.09
  -4  -1 -10    0.55    0.09
   4   1  10    0.61    0.08
  -5  -1 -10    0.00    0.04
   5   1  10    0.02    0.03
   5  -2 -10    2.12    0.25
   4  -2 -10    9.51    0.46
  -4   2  10   10.01    0.41
   3  -2 -10    2.64    0.22
  -3   2  10    2.32    0.20
   2  -2 -10   44.94    1.03
   2  -2 -10   44.71    1.26
   2  -2 -10   44.51    1.34
  -2   2  10   42.61    1.36
  -2   2  10   44.63    1.10
   1  -2 -10   11.72    0.57
   1  -2 -10   11.51    0.51
   1  -2 -10   11.07    0.30
  -1   2  10   11.41    0.43
  -1   2  10   12.05    0.58
   0  -2 -10    2.10    0.24
   0  -2 -10    1.74    0.19
   0   2  10    1.91    0.22
   0   2  10    2.01    0.16
  -1  -2 -10    0.01    0.06
  -1  -2 -10    0.02    0.06
   1   2  10    0.03    0.07
  -2  -2 -10    1.04    0.15
  -2  -2 -10    1.04    0.13
   2   2  10    1.24    0.15
  -3  -2 -10    1.38    0.14
  -3  -2 -10    1.40    0.15
   3   2  10    1.54    0.14
  -4  -2 -10   15.11    0.45
  -4  -2 -10   15.28    0.44
   4   2  10   15.54    0.44
  -5  -2 -10    2.27    0.13
   5  -3 -10   -0.05    0.09
   4  -3 -10   28.29    0.89
  -4   3  10   30.17    0.80
   3  -3 -10    5.74    0.31
  -3   3  10    4.89    0.29
   2  -3 -10    3.00    0.32
   2  -3 -10    2.93    0.27
   2  -3 -10    2.77    0.19
  -2   3  10    2.95    0.22
  -2   3  10    2.70    0.32
   1  -3 -10    0.05    0.07
   1  -3 -10    0.09    0.04
   1  -3 -10   -0.02    0.07
  -1   3  10    0.25    0.09
  -1   3  10    0.09    0.09
   0  -3 -10    2.74    0.24
   0  -3 -10    3.14    0.28
   0   3  10    3.35    0.20
   0   3  10    3.21    0.28
  -1  -3 -10   20.76    0.72
  -1  -3 -10   20.89    0.67
   1   3  10   21.63    0.73
  -2  -3 -10   51.26    1.27
  -2  -3 -10   50.20    1.20
   2   3  10   50.45    1.28
  -3  -3 -10   27.80    0.75
  -3  -3 -10   29.50    0.80
   3   3  10   29.38    0.78
  -4  -3 -10    2.53    0.16
  -4  -3 -10    2.57    0.16
   4   3  10    2.12    0.15
  -5  -3 -10    1.79    0.12
   5  -4 -10    4.79    0.36
   4  -4 -10   18.09    0.66
  -4   4  10   18.09    0.56
   3  -4 -10    0.02    0.08
  -3   4  10    0.01    0.06
   2  -4 -10    9.32    0.48
   2  -4 -10    8.70    0.35
   2  -4 -10    9.12    0.53
  -2   4  10    9.65    0.40
  -2   4  10    9.32    0.56
   1  -4 -10   26.74    0.94
   1  -4 -10   27.70    0.88
   1  -4 -10   27.63    0.63
  -1   4  10   27.53    0.76
  -1   4  10   28.42    1.00
   0  -4 -10    2.29    0.22
   0  -4 -10    1.97    0.23
   0   4  10    2.06    0.16
   0   4  10    2.04    0.23
  -1  -4 -10   18.85    0.68
  -1  -4 -10   19.36    0.63
   1   4  10   18.29    0.69
  -2  -4 -10    0.54    0.11
  -2  -4 -10    0.53    0.13
   2   4  10    0.43    0.11
  -3  -4 -10    3.17    0.20
  -3  -4 -10    3.31    0.23
   3   4  10    2.97    0.21
  -4  -4 -10    0.03    0.05
  -4  -4 -10    0.02    0.04
   4   4  10    0.06    0.05
  -5  -4 -10    3.66    0.18
   5   4  10    3.54    0.19
   5  -5 -10    0.17    0.12
   4  -5 -10    1.00    0.17
  -4   5  10    1.04    0.13
   3  -5 -10   38.38    1.02
  -3   5  10   40.73    1.01
   2  -5 -10    9.42    0.36
   2  -5 -10    8.72    0.52
   2  -5 -10    8.32    0.45
   2  -5 -10    8.38    0.34
  -2   5  10    9.37    0.57
  -2   5  10    8.60    0.38
   1  -5 -10    0.05    0.08
   1  -5 -10    0.09    0.08
   1  -5 -10    0.09    0.05
  -1   5  10    0.11    0.10
  -1   5  10    0.08    0.07
   0  -5 -10   13.36    0.53
   0  -5 -10   12.74    0.58
   0   5  10   12.61    0.59
   0   5  10   12.38    0.43
  -1  -5 -10    6.10    0.37
  -1  -5 -10    6.32    0.33
   1   5  10    5.59    0.36
  -2  -5 -10   41.09    1.11
  -2  -5 -10   40.62    1.03
   2   5  10   39.85    1.14
  -3  -5 -10    2.32    0.18
  -3  -5 -10    2.60    0.22
   3   5  10    2.14    0.20
  -4  -5 -10    9.40    0.39
  -4  -5 -10    9.33    0.35
   4   5  10    9.61    0.40
  -5  -5 -10    1.19    0.12
  -5  -5 -10    1.38    0.13
   5   5  10    1.11    0.14
  -6  -5 -10   -0.01    0.05
   6   5  10    0.12    0.08
   5  -6 -10    0.01    0.10
   4  -6 -10    1.49    0.20
  -4   6  10    1.28    0.14
   3  -6 -10    0.01    0.07
  -3   6  10   -0.11    0.05
   2  -6 -10    0.09    0.09
   2  -6 -10    0.09    0.07
   2  -6 -10    0.09    0.07
   2  -6 -10    0.08    0.10
  -2   6  10    0.08    0.07
  -2   6  10   -0.04    0.10
   1  -6 -10    4.85    0.21
   1  -6 -10    5.00    0.33
   1  -6 -10    4.85    0.37
  -1   6  10    5.14    0.41
  -1   6  10    4.49    0.26
   0  -6 -10   29.46    0.99
   0  -6 -10   29.80    0.90
   0   6  10   29.48    0.78
   0   6  10   29.44    1.03
  -1  -6 -10    4.15    0.28
  -1  -6 -10    3.78    0.31
   1   6  10    4.25    0.33
  -2  -6 -10    5.20    0.34
  -2  -6 -10    6.20    0.32
   2   6  10    5.57    0.36
  -3  -6 -10    0.05    0.07
  -3  -6 -10    0.03    0.06
   3   6  10    0.11    0.08
  -4  -6 -10    0.40    0.11
  -4  -6 -10    0.59    0.10
   4   6  10    0.68    0.14
  -5  -6 -10    0.11    0.07
  -5  -6 -10    0.05    0.07
   5   6  10    0.03    0.07
  -6  -6 -10    9.49    0.37
  -6  -6 -10    8.81    0.33
   6   6  10    8.42    0.43
   5  -7 -10    0.01    0.10
   4  -7 -10    1.10    0.18
  -4   7  10    1.18    0.13
   3  -7 -10    2.12    0.21
  -3   7  10    2.48    0.20
   2  -7 -10    8.00    0.37
   2  -7 -10    7.36    0.33
  -2   7  10    7.12    0.35
   1  -7 -10   14.55    0.43
   1  -7 -10   14.56    0.61
   1  -7 -10   15.60    0.51
   1  -7 -10   15.11    0.70
  -1   7  10   13.89    0.72
  -1   7  10   15.39    0.53
   0  -7 -10    6.81    0.38
   0  -7 -10    6.55    0.28
   0  -7 -10    6.74    0.44
   0   7  10    6.76    0.47
   0   7  10    6.73    0.32
  -1  -7 -10   16.59    0.61
  -1  -7 -10   16.11    0.68
  -1  -7 -10   15.57    0.51
   1   7  10   16.75    0.73
   1   7  10   15.72    0.50
  -2  -7 -10    2.15    0.25
  -2  -7 -10    2.21    0.19
  -2  -7 -10    2.08    0.20
   2   7  10    2.17    0.26
  -3  -7 -10    0.55    0.12
  -3  -7 -10    0.53    0.14
   3   7  10    0.64    0.15
  -4  -7 -10    3.36    0.28
  -4  -7 -10    3.52    0.24
   4   7  10    3.47    0.30
  -5  -7 -10    8.12    0.40
  -5  -7 -10    8.34    0.38
   5   7  10    7.76    0.45
  -6  -7 -10    2.99    0.23
  -6  -7 -10    3.27    0.24
   5  -8 -10    0.71    0.18
   4  -8 -10    0.13    0.10
  -4   8  10    0.15    0.07
   3  -8 -10    9.12    0.42
   3  -8 -10    8.96    0.41
  -3   8  10    9.97    0.41
   2  -8 -10    1.09    0.16
   2  -8 -10    1.20    0.15
  -2   8  10    1.73    0.18
   1  -8 -10    0.81    0.10
   1  -8 -10    0.90    0.13
   1  -8 -10    0.82    0.20
   1  -8 -10    0.53    0.15
  -1   8  10    0.77    0.13
  -1   8  10    0.82    0.22
   0  -8 -10    0.07    0.05
   0  -8 -10    0.06    0.03
   0  -8 -10    0.00    0.06
   0  -8 -10   -0.05    0.06
   0   8  10    0.02    0.05
   0   8  10    0.12    0.11
  -1  -8 -10    1.35    0.18
  -1  -8 -10    1.88    0.26
  -1  -8 -10    1.35    0.15
   1   8  10    1.12    0.22
  -2  -8 -10    3.62    0.27
  -2  -8 -10    3.66    0.26
  -2  -8 -10    4.66    0.36
   2   8  10    4.03    0.36
  -3  -8 -10   17.35    0.70
  -3  -8 -10   17.04    0.67
  -3  -8 -10   16.28    0.60
   3   8  10   16.61    0.74
  -4  -8 -10   12.52    0.57
  -4  -8 -10   11.75    0.49
   4   8  10   10.86    0.58
  -5  -8 -10    0.56    0.13
  -5  -8 -10    0.34    0.13
   5   8  10    0.40    0.15
  -6  -8 -10    0.69    0.15
  -6  -8 -10    0.58    0.15
   4  -9 -10    3.50    0.29
   4  -9 -10    2.99    0.27
   3  -9 -10    1.50    0.19
   3  -9 -10    1.47    0.21
  -3   9  10    1.55    0.17
   2  -9 -10    0.11    0.09
   2  -9 -10    0.27    0.09
  -2   9  10    0.23    0.09
   1  -9 -10    0.02    0.08
   1  -9 -10    0.08    0.06
   1  -9 -10    0.15    0.09
   1  -9 -10    0.11    0.11
  -1   9  10    0.19    0.13
  -1   9  10    0.20    0.08
   0  -9 -10    5.38    0.44
   0  -9 -10    5.43    0.30
   0  -9 -10    5.26    0.36
   0  -9 -10    5.84    0.19
   0   9  10    6.30    0.32
   0   9  10    5.51    0.47
  -1  -9 -10    5.00    0.41
  -1  -9 -10    4.35    0.32
  -1  -9 -10    4.85    0.29
   1   9  10    4.74    0.27
   1   9  10    4.93    0.44
  -2  -9 -10   12.68    0.55
  -2  -9 -10   11.84    0.52
  -2  -9 -10   13.35    0.64
   2   9  10   12.68    0.68
  -3  -9 -10    0.58    0.15
  -3  -9 -10    0.80    0.15
  -3  -9 -10    0.75    0.18
   3   9  10    0.44    0.16
  -4  -9 -10    1.71    0.21
  -4  -9 -10    1.48    0.23
   4   9  10    1.92    0.28
  -5  -9 -10    0.55    0.15
  -5  -9 -10    0.89    0.19
   5   9  10    0.59    0.19
   4 -10 -10    0.97    0.18
   3 -10 -10    0.97    0.17
   3 -10 -10    0.91    0.20
  -3  10  10    0.82    0.13
   2 -10 -10    5.07    0.35
   2 -10 -10    4.59    0.27
  -2  10  10    4.31    0.28
   1 -10 -10    7.58    0.32
   1 -10 -10    8.51    0.43
  -1  10  10    7.46    0.38
   0 -10 -10    2.49    0.23
   0 -10 -10    2.81    0.14
   0 -10 -10    2.52    0.33
   0 -10 -10    2.53    0.27
   0  10  10    2.57    0.22
   0  10  10    2.68    0.36
  -1 -10 -10    0.55    0.18
  -1 -10 -10    0.75    0.17
  -1 -10 -10    0.66    0.14
   1  10  10    0.43    0.18
   1  10  10    0.84    0.14
  -2 -10 -10    9.90    0.58
  -2 -10 -10   10.13    0.49
  -2 -10 -10    9.65    0.49
   2  10  10    9.07    0.60
  -3 -10 -10    5.60    0.37
  -3 -10 -10    5.25    0.41
  -3 -10 -10    4.48    0.35
   3  10  10    5.57    0.47
  -4 -10 -10    0.08    0.11
  -4 -10 -10    0.17    0.10
  -4 -10 -10    0.10    0.11
   4  10  10    0.03    0.11
  -5 -10 -10    4.76    0.39
  -5 -10 -10    4.49    0.34
   3 -11 -10    4.08    0.29
  -3  11  10    3.34    0.24
   2 -11 -10    3.28    0.24
   2 -11 -10    3.55    0.32
  -2  11  10    3.05    0.25
   1 -11 -10    0.58    0.11
   1 -11 -10    0.38    0.14
  -1  11  10    0.53    0.13
   0 -11 -10    9.94    0.63
   0 -11 -10    9.82    0.31
   0 -11 -10   10.80    0.49
   0 -11 -10    9.81    0.53
   0  11  10    9.22    0.65
   0  11  10    9.23    0.44
  -1 -11 -10   17.48    0.68
  -1 -11 -10   17.44    0.73
  -1 -11 -10   17.73    0.85
   1  11  10   18.27    0.63
   1  11  10   17.45    0.90
  -2 -11 -10    2.20    0.26
  -2 -11 -10    2.60    0.27
  -2 -11 -10    2.77    0.35
   2  11  10    2.17    0.35
  -3 -11 -10   -0.07    0.08
  -3 -11 -10    0.05    0.09
  -3 -11 -10    0.03    0.09
   3  11  10    0.13    0.12
  -4 -11 -10    0.13    0.13
  -4 -11 -10    0.07    0.10
  -4 -11 -10    0.05    0.09
  -5 -11 -10    0.07    0.11
  -5 -11 -10   -0.05    0.10
   3 -12 -10    0.24    0.11
  -3  12  10    0.22    0.10
   2 -12 -10    2.24    0.28
   2 -12 -10    1.71    0.19
  -2  12  10    2.25    0.22
   1 -12 -10    3.73    0.32
   1 -12 -10    3.38    0.22
  -1  12  10    3.30    0.27
   0 -12 -10    4.20    0.33
   0 -12 -10    4.51    0.21
   0  12  10    4.65    0.32
  -1 -12 -10    4.12    0.37
  -1 -12 -10    4.61    0.34
  -1 -12 -10    4.03    0.43
   1  12  10    4.79    0.31
   1  12  10    3.73    0.45
  -2 -12 -10    0.03    0.12
  -2 -12 -10    0.08    0.11
  -2 -12 -10   -0.01    0.08
   2  12  10    0.00    0.13
   2  12  10   -0.05    0.07
  -3 -12 -10    0.47    0.16
  -3 -12 -10    0.29    0.16
  -3 -12 -10    0.38    0.15
  -4 -12 -10    1.09    0.25
  -4 -12 -10    1.74    0.26
   2 -13 -10    0.17    0.10
  -2  13  10    0.21    0.11
   1 -13 -10    0.92    0.14
  -1  13  10    0.66    0.16
   0 -13 -10    0.24    0.12
   0 -13 -10    0.15    0.07
   0  13  10    0.21    0.11
  -1 -13 -10    2.38    0.37
  -1 -13 -10    2.23    0.30
  -1 -13 -10    2.20    0.27
   1  13  10    1.84    0.23
  -2 -13 -10    3.49    0.42
  -2 -13 -10    3.70    0.37
  -2 -13 -10    3.27    0.34
   2  13  10    3.07    0.28
  -3 -13 -10    0.05    0.12
  -3 -13 -10   -0.12    0.07
  -4 -13 -10    0.10    0.16
  -4 -13 -10    0.14    0.13
   1 -14 -10    1.01    0.15
  -1  14  10    0.95    0.18
   0 -14 -10    8.22    0.32
   0  14  10    7.25    0.43
   1  14  10    1.69    0.23
  -2 -14 -10    2.23    0.38
  -2 -14 -10    1.30    0.26
   2  14  10    2.03    0.24
  -3 -14 -10    0.36    0.16
  -3 -14 -10    0.06    0.15
   0   6 -11    3.44    0.37
  -2  -5  11    6.39    0.39
   1   5 -11    0.76    0.21
   1   5 -11    0.71    0.21
  -1  -5  11    0.39    0.13
  -1  -5  11    0.51    0.20
   0   5 -11    0.14    0.13
   0   5 -11    0.49    0.17
   0  -5  11    0.56    0.18
  -1   5 -11    3.82    0.36
  -1   5 -11    3.92    0.36
   1  -5  11    3.33    0.36
  -2   5 -11    4.92    0.37
  -2   5 -11    4.21    0.36
   2  -5  11    4.17    0.37
   3   4 -11    1.40    0.16
  -3  -4  11    1.17    0.19
  -2  -4  11    0.54    0.14
   1   4 -11    1.44    0.27
   1   4 -11    1.39    0.24
  -1  -4  11    1.47    0.28
  -1  -4  11    1.41    0.19
   0   4 -11   10.77    0.58
   0   4 -11   11.05    0.60
   0  -4  11   11.48    0.63
  -1   4 -11   10.28    0.55
  -1   4 -11   10.54    0.57
   1  -4  11   11.19    0.60
  -2   4 -11    1.99    0.24
  -2   4 -11    1.10    0.20
   2  -4  11    1.73    0.24
  -3   4 -11    1.31    0.20
  -3   4 -11    1.58    0.21
   3  -4  11    1.09    0.19
   4   3 -11    2.22    0.23
   3   3 -11    0.08    0.09
  -3  -3  11    0.03    0.08
  -2  -3  11    0.56    0.14
   1   3 -11   13.18    0.64
   1   3 -11   11.39    0.63
  -1  -3  11   12.05    0.50
  -1  -3  11   11.44    0.65
   0   3 -11    6.22    0.42
   0   3 -11    5.75    0.42
   0  -3  11    5.73    0.43
  -1   3 -11    1.73    0.25
  -1   3 -11    1.73    0.23
   1  -3  11    1.48    0.23
  -2   3 -11    0.23    0.11
  -2   3 -11    0.16    0.10
   2  -3  11    0.12    0.09
  -3   3 -11    0.16    0.10
  -3   3 -11    0.20    0.10
   3  -3  11    0.36    0.12
   4   2 -11    3.07    0.27
  -4  -2  11    2.96    0.26
   3   2 -11    0.20    0.09
  -3  -2  11   -0.03    0.07
   2   2 -11    4.52    0.20
   2   2 -11    4.53    0.42
  -2  -2  11    4.49    0.42
  -2  -2  11    4.60    0.31
   1   2 -11    0.24    0.12
   1   2 -11    0.18    0.12
  -1  -2  11    0.31    0.14
  -1  -2  11    0.39    0.11
   0   2 -11    2.57    0.27
   0   2 -11    3.45    0.33
   0  -2  11    2.92    0.31
  -1   2 -11    0.10    0.09
  -1   2 -11    0.02    0.07
   1  -2  11    0.11    0.09
  -2   2 -11    0.97    0.18
  -2   2 -11    0.77    0.16
   2  -2  11    1.21    0.19
  -3   2 -11   -0.02    0.06
  -3   2 -11    0.00    0.06
   3  -2  11    0.15    0.08
  -4   2 -11    8.35    0.40
  -4   2 -11    8.71    0.39
   4  -2  11    8.42    0.41
   4   1 -11    0.21    0.12
  -4  -1  11    0.04    0.08
   3   1 -11    2.62    0.22
  -3  -1  11    2.43    0.23
   2   1 -11    0.99    0.23
   2   1 -11    1.12    0.22
   2   1 -11    0.77    0.10
  -2  -1  11    0.84    0.22
  -2  -1  11    0.66    0.14
   1   1 -11    2.88    0.30
   1   1 -11    2.65    0.31
  -1  -1  11    2.85    0.23
  -1  -1  11    2.57    0.30
   0   1 -11    6.51    0.43
   0   1 -11    6.85    0.41
   0  -1  11    6.18    0.42
  -1   1 -11    0.83    0.16
  -1   1 -11    1.01    0.19
   1  -1  11    0.61    0.15
  -2   1 -11    2.28    0.23
  -2   1 -11    2.13    0.23
   2  -1  11    1.87    0.22
  -3   1 -11    2.92    0.23
  -3   1 -11    2.15    0.20
   3  -1  11    2.57    0.23
  -4   1 -11    0.07    0.06
  -4   1 -11   -0.02    0.06
   4  -1  11    0.20    0.08
   4   0 -11    0.37    0.13
  -4   0  11    0.46    0.13
   3   0 -11    6.08    0.32
  -3   0  11    5.87    0.34
   2   0 -11    0.57    0.09
   2   0 -11    0.42    0.16
   2   0 -11    0.62    0.17
  -2   0  11    0.60    0.13
  -2   0  11    0.81    0.20
   1   0 -11   11.02    0.54
   1   0 -11   10.60    0.57
  -1   0  11    9.96    0.57
  -1   0  11    9.69    0.42
   0   0 -11    2.01    0.25
   0   0 -11    1.49    0.20
   0   0  11    1.96    0.25
  -1   0 -11    0.06    0.07
  -1   0 -11    0.25    0.11
   1   0  11    0.06    0.08
  -2   0 -11    1.32    0.18
  -2   0 -11    1.04    0.15
   2   0  11    0.97    0.16
  -3   0 -11    5.91    0.32
  -3   0 -11    5.41    0.30
   3   0  11    5.99    0.32
  -4   0 -11    0.22    0.08
  -4   0 -11    0.38    0.10
   4   0  11    0.38    0.09
  -5   0 -11    3.81    0.22
   5   0  11    3.95    0.22
   5  -1 -11    9.56    0.51
   4  -1 -11    0.21    0.12
  -4   1  11    0.17    0.09
   3  -1 -11    0.00    0.07
  -3   1  11   -0.04    0.06
   2  -1 -11    4.34    0.35
   2  -1 -11    5.14    0.42
   2  -1 -11    5.17    0.24
  -2   1  11    4.69    0.41
  -2   1  11    4.81    0.30
   1  -1 -11    6.11    0.39
   1  -1 -11    5.53    0.40
  -1   1  11    6.19    0.32
  -1   1  11    5.69    0.42
   0  -1 -11    5.61    0.39
   0  -1 -11    6.37    0.38
   0   1  11    6.24    0.41
  -1  -1 -11   31.67    0.98
  -1  -1 -11   30.93    0.93
   1   1  11   29.89    0.97
  -2  -1 -11   24.97    0.80
  -2  -1 -11   26.30    0.78
   2   1  11   23.84    0.79
  -3  -1 -11    0.16    0.07
  -3  -1 -11    0.12    0.08
   3   1  11    0.01    0.06
  -4  -1 -11    3.04    0.20
  -4  -1 -11    4.23    0.22
   4   1  11    3.02    0.20
  -5  -1 -11    0.09    0.06
   5   1  11    0.17    0.07
   5  -2 -11    5.34    0.38
   4  -2 -11    0.16    0.11
  -4   2  11    0.00    0.07
   3  -2 -11   -0.09    0.06
  -3   2  11    0.05    0.07
   2  -2 -11    0.22    0.08
   2  -2 -11    0.22    0.12
   2  -2 -11    0.33    0.14
  -2   2  11    0.31    0.10
  -2   2  11    0.11    0.12
   1  -2 -11    2.78    0.30
   1  -2 -11    2.98    0.28
  -1   2  11    2.80    0.22
  -1   2  11    2.53    0.29
   0  -2 -11    9.14    0.45
   0  -2 -11    8.59    0.48
   0   2  11    8.08    0.47
   0   2  11    8.27    0.35
  -1  -2 -11    0.37    0.11
  -1  -2 -11    0.51    0.14
   1   2  11    0.53    0.14
  -2  -2 -11    8.67    0.43
  -2  -2 -11    9.45    0.41
   2   2  11    9.12    0.43
  -3  -2 -11    0.08    0.06
  -3  -2 -11    0.00    0.05
   3   2  11    0.04    0.06
  -4  -2 -11    5.50    0.27
  -4  -2 -11    5.79    0.26
   4   2  11    5.43    0.27
  -5  -2 -11    2.06    0.14
   5   2  11    2.20    0.15
   5  -3 -11    1.35    0.22
   4  -3 -11   11.94    0.52
  -4   3  11   11.94    0.47
   3  -3 -11    1.78    0.19
  -3   3  11    1.54    0.18
   2  -3 -11    1.65    0.26
   2  -3 -11    1.54    0.15
   2  -3 -11    1.35    0.21
  -2   3  11    1.33    0.25
  -2   3  11    1.46    0.17
   1  -3 -11    3.73    0.35
   1  -3 -11    3.14    0.11
   1  -3 -11    3.32    0.29
  -1   3  11    3.17    0.33
  -1   3  11    3.53    0.24
   0  -3 -11    0.91    0.20
   0  -3 -11    0.68    0.15
   0   3  11    0.65    0.11
   0   3  11    0.90    0.18
  -1  -3 -11    9.61    0.44
  -1  -3 -11    9.87    0.49
   1   3  11    8.86    0.46
  -2  -3 -11    7.91    0.41
  -2  -3 -11    7.90    0.37
   2   3  11    7.49    0.39
  -3  -3 -11   19.68    0.65
  -3  -3 -11   20.34    0.62
   3   3  11   19.66    0.64
  -4  -3 -11    1.26    0.13
  -4  -3 -11    1.29    0.13
   4   3  11    1.26    0.13
  -5  -3 -11    0.69    0.09
   5   3  11    0.70    0.09
   5  -4 -11    0.53    0.17
   4  -4 -11    0.18    0.11
  -4   4  11    0.13    0.09
   3  -4 -11   10.33    0.44
  -3   4  11    9.56    0.42
   2  -4 -11    2.59    0.27
   2  -4 -11    2.51    0.32
   2  -4 -11    2.29    0.17
   2  -4 -11    2.11    0.17
  -2   4  11    2.46    0.21
  -2   4  11    2.37    0.32
   1  -4 -11    1.41    0.23
   1  -4 -11    1.27    0.20
   1  -4 -11    1.30    0.09
  -1   4  11    1.16    0.22
  -1   4  11    1.35    0.16
   0  -4 -11    1.76    0.21
   0  -4 -11    1.82    0.24
   0   4  11    1.79    0.24
   0   4  11    1.94    0.17
  -1  -4 -11   20.57    0.70
  -1  -4 -11   22.41    0.78
   1   4  11   20.77    0.78
  -2  -4 -11    3.94    0.26
  -2  -4 -11    4.36    0.30
   2   4  11    3.79    0.28
  -3  -4 -11    4.98    0.27
  -3  -4 -11    4.66    0.29
   3   4  11    4.61    0.29
  -4  -4 -11    1.38    0.14
  -4  -4 -11    1.50    0.15
   4   4  11    1.47    0.15
  -5  -4 -11    2.54    0.16
   5   4  11    2.37    0.18
   5  -5 -11    2.63    0.28
   4  -5 -11    0.72    0.16
  -4   5  11    0.75    0.13
   3  -5 -11    4.83    0.29
  -3   5  11    5.28    0.30
   2  -5 -11    0.23    0.08
   2  -5 -11    0.40    0.09
   2  -5 -11    0.24    0.11
   2  -5 -11    0.12    0.10
  -2   5  11    0.45    0.17
  -2   5  11    0.45    0.12
   1  -5 -11    0.00    0.06
   1  -5 -11    0.09    0.09
   1  -5 -11    0.06    0.04
  -1   5  11    0.06    0.06
  -1   5  11    0.00    0.08
   0  -5 -11   28.05    0.98
   0  -5 -11   29.62    0.92
   0   5  11   28.67    0.78
   0   5  11   29.37    1.03
  -1  -5 -11   27.37    0.85
  -1  -5 -11   28.28    0.93
   1   5  11   27.40    0.95
  -2  -5 -11    6.77    0.38
  -2  -5 -11    6.64    0.35
   2   5  11    6.41    0.38
  -3  -5 -11    0.28    0.09
  -3  -5 -11    0.10    0.08
   3   5  11    0.11    0.08
  -4  -5 -11    1.78    0.16
  -4  -5 -11    1.87    0.18
   4   5  11    2.17    0.20
  -5  -5 -11    0.32    0.08
  -5  -5 -11    0.25    0.08
   5   5  11    0.27    0.09
  -6  -5 -11    1.09    0.12
   6   5  11    0.98    0.14
   5  -6 -11    7.01    0.43
   4  -6 -11    6.43    0.38
  -4   6  11    7.08    0.33
   3  -6 -11    0.57    0.13
  -3   6  11    0.75    0.14
   2  -6 -11    0.77    0.12
  -2   6  11    0.87    0.14
   1  -6 -11    6.44    0.24
   1  -6 -11    6.67    0.40
   1  -6 -11    6.34    0.44
  -1   6  11    6.74    0.48
  -1   6  11    6.31    0.33
   0  -6 -11    4.37    0.31
   0  -6 -11    4.84    0.36
   0   6  11    4.78    0.27
   0   6  11    4.38    0.38
  -1  -6 -11    8.21    0.41
  -1  -6 -11    7.51    0.45
   1   6  11    7.82    0.47
  -2  -6 -11    7.69    0.43
  -2  -6 -11    7.89    0.38
   2   6  11    7.65    0.45
  -3  -6 -11    8.13    0.37
  -3  -6 -11    7.33    0.40
   3   6  11    6.95    0.40
  -4  -6 -11    0.23    0.08
  -4  -6 -11    0.25    0.10
   4   6  11    0.27    0.10
  -5  -6 -11    2.38    0.19
  -5  -6 -11    2.62    0.20
   5   6  11    2.31    0.22
   4  -7 -11    2.06    0.23
  -4   7  11    2.16    0.19
   3  -7 -11    0.78    0.14
   3  -7 -11    0.70    0.14
  -3   7  11    0.74    0.14
   2  -7 -11    0.79    0.12
  -2   7  11    0.74    0.14
   1  -7 -11    0.05    0.05
   1  -7 -11    0.00    0.08
   1  -7 -11    0.01    0.08
  -1   7  11    0.03    0.06
  -1   7  11   -0.13    0.08
   0  -7 -11    1.91    0.23
   0  -7 -11    1.47    0.24
   0   7  11    1.93    0.18
   0   7  11    2.01    0.28
  -1  -7 -11    5.43    0.34
  -1  -7 -11    5.13    0.38
   1   7  11    5.68    0.42
  -2  -7 -11    1.04    0.16
  -2  -7 -11    0.74    0.17
   2   7  11    1.00    0.20
  -3  -7 -11    0.04    0.06
  -3  -7 -11   -0.02    0.07
   3   7  11   -0.01    0.07
  -4  -7 -11    2.73    0.22
  -4  -7 -11    1.95    0.23
   4   7  11    2.23    0.25
  -5  -7 -11    6.00    0.32
  -5  -7 -11    6.84    0.37
   5   7  11    6.02    0.40
   4  -8 -11    5.87    0.37
   4  -8 -11    6.16    0.37
  -4   8  11    6.23    0.30
   3  -8 -11    4.34    0.29
   3  -8 -11    4.41    0.29
  -3   8  11    4.47    0.28
   2  -8 -11    4.70    0.26
  -2   8  11    4.09    0.27
   1  -8 -11    2.81    0.28
   1  -8 -11    3.08    0.17
   1  -8 -11    2.99    0.34
  -1   8  11    2.60    0.22
  -1   8  11    3.46    0.39
   0  -8 -11    0.20    0.12
   0  -8 -11    0.05    0.08
   0   8  11    0.06    0.06
   0   8  11   -0.01    0.08
  -1  -8 -11    3.83    0.36
  -1  -8 -11    3.77    0.30
   1   8  11    4.05    0.39
  -2  -8 -11    1.58    0.24
  -2  -8 -11    0.58    0.14
   2   8  11    0.84    0.20
  -3  -8 -11    0.43    0.12
  -3  -8 -11    0.19    0.10
   3   8  11    0.21    0.12
  -4  -8 -11   13.71    0.61
  -4  -8 -11   13.47    0.53
   4   8  11   13.11    0.65
  -5  -8 -11    3.49    0.30
  -5  -8 -11    3.67    0.27
   5   8  11    3.11    0.32
   4  -9 -11    7.80    0.43
   4  -9 -11    7.85    0.42
   3  -9 -11    2.57    0.23
  -3   9  11    2.99    0.24
   2  -9 -11    2.73    0.21
  -2   9  11    1.98    0.20
   1  -9 -11   11.99    0.39
   1  -9 -11   12.69    0.69
   1  -9 -11   12.10    0.58
  -1   9  11   12.08    0.73
  -1   9  11   12.60    0.50
   0  -9 -11    8.85    0.47
   0  -9 -11    8.36    0.54
   0   9  11    7.88    0.38
   0   9  11    7.18    0.55
  -1  -9 -11   -0.03    0.06
  -1  -9 -11   -0.04    0.08
   1   9  11    0.04    0.10
   1   9  11    0.05    0.07
  -2  -9 -11    1.32    0.20
  -2  -9 -11    1.67    0.26
   2   9  11    0.74    0.21
  -3  -9 -11    1.21    0.19
  -3  -9 -11    1.06    0.21
   3   9  11    1.10    0.24
  -4  -9 -11    0.42    0.13
  -4  -9 -11    0.14    0.11
   4   9  11    0.45    0.17
  -5  -9 -11    0.57    0.14
  -5  -9 -11    0.64    0.17
   5   9  11    0.60    0.19
   3 -10 -11    4.67    0.31
  -3  10  11    4.39    0.29
   2 -10 -11    5.60    0.30
  -2  10  11    5.82    0.34
   1 -10 -11    6.06    0.27
  -1  10  11    5.36    0.33
   0 -10 -11    0.72    0.18
   0 -10 -11    0.65    0.21
   0  10  11    0.54    0.20
   0  10  11    0.71    0.14
  -1 -10 -11    3.86    0.33
  -1 -10 -11    3.53    0.38
   1  10  11    3.86    0.26
   1  10  11    3.67    0.41
  -2 -10 -11    0.30    0.14
  -2 -10 -11    0.26    0.11
   2  10  11    0.24    0.15
  -3 -10 -11    0.29    0.14
  -3 -10 -11    0.20    0.11
   3  10  11    0.01    0.10
  -4 -10 -11    4.52    0.39
  -4 -10 -11    4.40    0.33
   4  10  11    4.07    0.42
  -5 -10 -11    2.65    0.31
  -5 -10 -11    2.86    0.28
   5  10  11    2.78    0.36
   3 -11 -11    3.34    0.27
  -3  11  11    3.78    0.26
   2 -11 -11    1.03    0.15
  -2  11  11    1.15    0.17
   1 -11 -11    0.14    0.08
  -1  11  11    0.20    0.10
   0 -11 -11    2.78    0.37
   0 -11 -11    2.58    0.29
   0  11  11    2.21    0.36
   0  11  11    2.01    0.21
  -1 -11 -11    0.39    0.14
  -1 -11 -11    0.44    0.19
   1  11  11    0.33    0.17
   1  11  11    0.55    0.13
  -2 -11 -11    3.66    0.39
  -2 -11 -11    4.36    0.36
   2  11  11    4.24    0.45
  -3 -11 -11    3.17    0.36
  -3 -11 -11    3.39    0.32
   3  11  11    3.34    0.41
  -4 -11 -11    2.29    0.31
  -4 -11 -11    2.14    0.26
   4  11  11    2.36    0.35
   2 -12 -11    2.33    0.21
  -2  12  11    2.23    0.23
   1 -12 -11   13.44    0.45
  -1  12  11   12.38    0.55
   0  12  11    0.10    0.09
  -1 -12 -11    2.02    0.27
  -1 -12 -11    1.90    0.33
   1  12  11    1.63    0.20
   1  12  11    1.59    0.33
  -2 -12 -11    1.67    0.31
  -2 -12 -11    1.45    0.24
   2  12  11    2.19    0.37
  -3 -12 -11    2.07    0.28
  -3 -12 -11    1.56    0.30
   3  12  11    1.96    0.36
  -4 -12 -11    0.00    0.11
  -4 -12 -11    0.11    0.12
   2 -13 -11    5.38    0.31
  -2  13  11    4.97    0.33
   1 -13 -11    0.65    0.12
  -1  13  11    0.60    0.16
   0  13  11    0.77    0.17
  -1 -13 -11    0.30    0.19
  -1 -13 -11    0.31    0.15
   1  13  11    0.24    0.19
   1  13  11    0.18    0.11
  -2 -13 -11    0.19    0.16
  -2 -13 -11    0.10    0.12
   2  13  11   -0.06    0.13
  -3 -13 -11    0.05    0.12
  -3 -13 -11   -0.14    0.10
   0  14  11    2.27    0.25
   1  14  11    0.92    0.19
  -2 -14 -11    0.17    0.13
  -2 -14 -11    0.17    0.16
   2  14  11    0.02    0.10
  -2  -4  12   -0.02    0.08
   1   4 -12    2.96    0.35
   1   4 -12    3.08    0.37
  -1  -4  12    2.98    0.38
  -1  -4  12    3.35    0.28
   0   4 -12    1.56    0.27
   0   4 -12    2.77    0.32
   0  -4  12    1.53    0.28
  -1   4 -12    0.30    0.15
  -1   4 -12    0.23    0.14
   1  -4  12    0.08    0.12
  -2   4 -12   -0.01    0.08
  -2   4 -12    0.05    0.10
  -3  -3  12    0.10    0.11
  -2  -3  12    0.22    0.12
   1   3 -12    1.15    0.24
   1   3 -12    0.79    0.21
  -1  -3  12    0.90    0.24
  -1  -3  12    1.10    0.18
   0   3 -12    0.46    0.16
   0   3 -12    0.75    0.20
   0  -3  12    0.64    0.20
  -1   3 -12    2.13    0.27
  -1   3 -12    1.78    0.26
   1  -3  12    2.13    0.28
  -2   3 -12    3.98    0.34
  -2   3 -12    4.22    0.35
   2  -3  12    3.71    0.34
  -3   3 -12    0.05    0.09
  -3   3 -12    0.20    0.10
   3  -3  12    0.12    0.10
   3   2 -12    1.00    0.14
  -3  -2  12    0.83    0.17
  -2  -2  12    5.46    0.35
   1   2 -12    0.36    0.15
   1   2 -12    0.15    0.13
  -1  -2  12    0.03    0.11
  -1  -2  12    0.24    0.11
   0   2 -12    0.17    0.11
   0   2 -12    0.26    0.14
   0  -2  12    0.33    0.16
  -1   2 -12    0.69    0.17
  -1   2 -12    0.47    0.15
   1  -2  12    0.20    0.12
  -2   2 -12    0.37    0.13
  -2   2 -12    0.52    0.15
   2  -2  12    0.53    0.16
  -3   2 -12    0.20    0.10
  -3   2 -12    0.11    0.09
   3  -2  12    0.13    0.09
   4   1 -12    3.13    0.27
  -4  -1  12    3.23    0.27
   3   1 -12    2.19    0.19
  -3  -1  12    2.26    0.24
   2   1 -12    3.09    0.37
  -2  -1  12    2.23    0.23
   1   1 -12    0.30    0.14
  -1  -1  12    0.38    0.16
  -1  -1  12    0.43    0.12
   0   1 -12   13.92    0.64
   0   1 -12   14.16    0.68
   0  -1  12   14.68    0.71
  -1   1 -12    9.56    0.50
  -1   1 -12    9.61    0.52
   1  -1  12    9.43    0.53
  -2   1 -12    0.89    0.17
  -2   1 -12    1.68    0.21
   2  -1  12    1.35    0.20
  -3   1 -12    5.85    0.34
  -3   1 -12    4.99    0.33
   3  -1  12    5.66    0.36
  -4   1 -12    0.00    0.06
  -4   1 -12   -0.08    0.07
   4  -1  12   -0.05    0.07
   4   0 -12    0.43    0.14
  -4   0  12    0.17    0.11
   3   0 -12    0.75    0.13
  -3   0  12    0.46    0.13
   2   0 -12    7.61    0.53
   2   0 -12    8.26    0.51
  -2   0  12    7.74    0.55
  -2   0  12    7.80    0.41
   1   0 -12    8.34    0.53
   1   0 -12    8.03    0.49
  -1   0  12    8.84    0.41
  -1   0  12    8.96    0.57
   0   0 -12    2.43    0.27
   0   0 -12    1.82    0.26
   0   0  12    2.19    0.28
  -1   0 -12    6.48    0.39
  -1   0 -12    5.17    0.38
   1   0  12    6.08    0.41
  -2   0 -12    0.13    0.09
  -2   0 -12    0.02    0.07
   2   0  12    0.10    0.08
  -3   0 -12    1.23    0.17
  -3   0 -12    1.26    0.17
   3   0  12    1.01    0.17
  -4   0 -12    0.12    0.07
  -4   0 -12    0.12    0.08
   4   0  12    0.13    0.08
   4  -1 -12    0.00    0.09
  -4   1  12    0.05    0.08
   3  -1 -12    2.48    0.21
  -3   1  12    2.72    0.25
   2  -1 -12    2.98    0.16
   2  -1 -12    3.22    0.18
   2  -1 -12    3.09    0.35
   2  -1 -12    2.99    0.31
  -2   1  12    2.23    0.22
  -2   1  12    2.90    0.35
   1  -1 -12    1.44    0.22
   1  -1 -12    1.12    0.23
  -1   1  12    1.29    0.24
  -1   1  12    1.31    0.17
   0  -1 -12   -0.03    0.07
   0  -1 -12    0.08    0.10
   0   1  12    0.00    0.09
  -1  -1 -12    8.38    0.45
  -1  -1 -12    8.59    0.48
   1   1  12    8.52    0.48
  -2  -1 -12    4.84    0.33
  -2  -1 -12    4.57    0.31
   2   1  12    4.96    0.34
  -3  -1 -12    2.76    0.23
  -3  -1 -12    3.26    0.25
   3   1  12    3.17    0.25
  -4  -1 -12    2.04    0.18
  -4  -1 -12    2.25    0.19
   4   1  12    2.29    0.20
   4  -2 -12    1.88    0.22
  -4   2  12    1.80    0.20
   3  -2 -12   -0.01    0.08
  -3   2  12    0.01    0.08
   2  -2 -12    2.00    0.30
   2  -2 -12    2.02    0.15
   2  -2 -12    1.78    0.14
   2  -2 -12    1.69    0.25
  -2   2  12    1.72    0.29
  -2   2  12    1.85    0.20
   1  -2 -12   21.65    0.81
   1  -2 -12   20.27    0.85
  -1   2  12   19.06    0.85
  -1   2  12   20.10    0.66
   0  -2 -12   26.80    0.97
   0  -2 -12   27.52    0.91
   0   2  12   26.68    0.98
  -1  -2 -12    2.14    0.23
  -1  -2 -12    2.12    0.25
   1   2  12    2.10    0.25
  -2  -2 -12    0.27    0.11
  -2  -2 -12    0.34    0.11
   2   2  12    0.34    0.12
  -3  -2 -12    3.05    0.23
  -3  -2 -12    3.82    0.27
   3   2  12    3.09    0.25
  -4  -2 -12    0.63    0.11
  -4  -2 -12    0.96    0.13
   4   2  12    0.75    0.13
  -5  -2 -12    0.13    0.07
   5   2  12    0.17    0.08
   4  -3 -12    1.01    0.18
  -4   3  12    0.65    0.14
   3  -3 -12    7.00    0.35
  -3   3  12    7.48    0.39
   2  -3 -12   18.91    0.84
   2  -3 -12   17.25    0.50
   2  -3 -12   18.31    0.76
   2  -3 -12   17.44    0.50
  -2   3  12   17.37    0.62
  -2   3  12   16.73    0.83
   1  -3 -12    9.73    0.56
   1  -3 -12    9.16    0.50
  -1   3  12    9.10    0.56
  -1   3  12    9.26    0.41
   0  -3 -12    2.00    0.26
   0  -3 -12    1.46    0.20
   0   3  12    1.30    0.22
  -1  -3 -12    2.89    0.26
  -1  -3 -12    3.04    0.30
   1   3  12    3.53    0.31
  -2  -3 -12    0.07    0.08
  -2  -3 -12    0.05    0.06
   2   3  12    0.07    0.07
  -3  -3 -12    0.02    0.06
  -3  -3 -12    0.04    0.07
   3   3  12    0.41    0.11
  -4  -3 -12    1.46    0.15
  -4  -3 -12    1.41    0.15
   4   3  12    1.33    0.16
  -5  -3 -12    0.95    0.11
   5   3  12    0.93    0.13
   4  -4 -12   16.59    0.63
  -4   4  12   16.03    0.58
   3  -4 -12    5.59    0.31
  -3   4  12    4.92    0.31
   2  -4 -12    1.58    0.14
   2  -4 -12    1.33    0.26
   2  -4 -12    1.54    0.24
  -2   4  12    1.27    0.27
  -2   4  12    1.35    0.18
   1  -4 -12    0.11    0.11
   1  -4 -12    0.22    0.11
  -1   4  12    0.10    0.10
  -1   4  12    0.00    0.07
   0  -4 -12    9.43    0.53
   0  -4 -12    9.21    0.48
   0   4  12    8.93    0.53
   0   4  12    9.57    0.40
  -1  -4 -12   11.05    0.55
  -1  -4 -12   11.56    0.51
   1   4  12   10.64    0.55
  -2  -4 -12    0.54    0.14
  -2  -4 -12    0.59    0.13
   2   4  12    0.86    0.16
  -3  -4 -12    0.33    0.10
  -3  -4 -12    0.31    0.10
   3   4  12    0.18    0.09
  -4  -4 -12    1.52    0.16
  -4  -4 -12    1.74    0.17
   4   4  12    1.58    0.18
  -5  -4 -12    1.77    0.15
   5   4  12    1.85    0.18
   4  -5 -12    0.02    0.10
  -4   5  12    0.11    0.09
   3  -5 -12    0.02    0.08
  -3   5  12    0.07    0.08
   2  -5 -12    0.48    0.10
   2  -5 -12    0.86    0.22
  -2   5  12    0.51    0.13
  -2   5  12    0.60    0.21
   1  -5 -12    2.36    0.30
   1  -5 -12    2.42    0.27
  -1   5  12    2.48    0.32
  -1   5  12    2.67    0.22
   0  -5 -12    2.64    0.27
   0  -5 -12    2.53    0.29
   0   5  12    2.43    0.30
   0   5  12    2.74    0.21
  -1  -5 -12   -0.02    0.06
  -1  -5 -12    0.01    0.08
   1   5  12   -0.01    0.07
  -2  -5 -12    1.74    0.20
  -2  -5 -12    2.39    0.25
   2   5  12    1.88    0.23
  -3  -5 -12    4.68    0.31
  -3  -5 -12    4.89    0.29
   3   5  12    4.93    0.33
  -4  -5 -12    2.01    0.18
  -4  -5 -12    2.28    0.21
   4   5  12    2.11    0.22
  -5  -5 -12    2.44    0.18
  -5  -5 -12    2.16    0.17
   5   5  12    1.89    0.20
   4  -6 -12    4.45    0.31
  -4   6  12    4.74    0.29
   3  -6 -12    0.28    0.10
   3  -6 -12    0.20    0.09
  -3   6  12    0.24    0.10
   2  -6 -12    0.09    0.07
  -2   6  12    0.18    0.09
   1  -6 -12    0.30    0.14
   1  -6 -12    0.45    0.05
   1  -6 -12    0.42    0.13
  -1   6  12    0.48    0.18
  -1   6  12    0.62    0.13
   0  -6 -12    1.54    0.25
   0  -6 -12    1.33    0.20
   0   6  12    1.53    0.26
   0   6  12    1.30    0.16
  -1  -6 -12    2.94    0.30
  -1  -6 -12    2.90    0.26
   1   6  12    2.71    0.31
  -2  -6 -12    2.31    0.26
  -2  -6 -12    2.24    0.22
   2   6  12    2.54    0.28
  -3  -6 -12    3.37    0.29
  -3  -6 -12    3.76    0.26
   3   6  12    3.76    0.31
  -4  -6 -12    0.56    0.12
  -4  -6 -12    0.11    0.08
   4   6  12    0.45    0.13
  -5  -6 -12    5.92    0.30
  -5  -6 -12    5.92    0.30
   5   6  12    5.86    0.37
   4  -7 -12    0.09    0.11
  -4   7  12    0.21    0.10
   3  -7 -12    0.70    0.14
   3  -7 -12    0.73    0.14
  -3   7  12    0.85    0.15
   2  -7 -12    7.51    0.32
  -2   7  12    6.99    0.37
   1  -7 -12    0.00    0.04
   1  -7 -12    0.05    0.09
   1  -7 -12    0.00    0.08
  -1   7  12   -0.01    0.09
  -1   7  12   -0.01    0.06
   0  -7 -12   12.20    0.63
   0  -7 -12   12.76    0.58
   0   7  12   11.42    0.47
   0   7  12   12.71    0.69
  -1  -7 -12    1.15    0.22
  -1  -7 -12    1.49    0.20
   1   7  12    1.96    0.28
  -2  -7 -12    0.90    0.19
  -2  -7 -12    0.75    0.15
   2   7  12    0.64    0.18
  -3  -7 -12    0.92    0.18
  -3  -7 -12    0.81    0.15
   3   7  12    1.01    0.20
  -4  -7 -12   -0.01    0.06
  -4  -7 -12    0.05    0.09
   4   7  12    0.07    0.10
  -5  -7 -12    0.02    0.07
  -5  -7 -12   -0.02    0.07
   5   7  12    0.11    0.11
   4  -8 -12    3.52    0.29
   4  -8 -12    3.35    0.29
  -4   8  12    3.49    0.24
   3  -8 -12    1.05    0.16
  -3   8  12    1.03    0.16
   2  -8 -12    0.04    0.07
  -2   8  12   -0.01    0.07
   1  -8 -12    2.94    0.15
   1  -8 -12    2.62    0.33
   1  -8 -12    3.37    0.32
  -1   8  12    3.50    0.40
  -1   8  12    2.94    0.24
   0  -8 -12    8.00    0.46
   0  -8 -12    8.60    0.54
   0   8  12    8.44    0.40
   0   8  12    7.93    0.56
  -1  -8 -12    0.08    0.09
  -1  -8 -12    0.03    0.09
   1   8  12   -0.05    0.08
  -2  -8 -12   -0.01    0.08
  -2  -8 -12   -0.04    0.06
   2   8  12    0.16    0.11
  -3  -8 -12    2.42    0.23
  -3  -8 -12    2.59    0.29
   3   8  12    3.00    0.33
  -4  -8 -12    0.05    0.08
  -4  -8 -12    0.02    0.09
   4   8  12    0.01    0.09
  -5  -8 -12    3.27    0.25
  -5  -8 -12    2.78    0.27
   5   8  12    2.82    0.31
   3  -9 -12    0.42    0.12
  -3   9  12    0.73    0.15
   2  -9 -12    1.12    0.14
  -2   9  12    0.63    0.14
   1  -9 -12    0.00    0.05
   1  -9 -12    0.13    0.12
   1  -9 -12   -0.09    0.08
  -1   9  12    0.11    0.14
  -1   9  12    0.09    0.08
   0  -9 -12    1.80    0.29
   0  -9 -12    1.70    0.24
   0   9  12    2.31    0.34
   0   9  12    1.44    0.18
  -1  -9 -12   12.31    0.66
  -1  -9 -12   11.83    0.56
   1   9  12   10.56    0.66
  -2  -9 -12    2.56    0.26
  -2  -9 -12    2.74    0.32
   2   9  12    2.46    0.33
  -3  -9 -12    0.62    0.16
  -3  -9 -12    0.61    0.18
   3   9  12    0.33    0.16
  -4  -9 -12    0.14    0.10
  -4  -9 -12    0.06    0.10
   4   9  12    0.14    0.13
  -5  -9 -12    0.75    0.18
  -5  -9 -12    1.05    0.18
   5   9  12    0.96    0.23
   3 -10 -12    0.24    0.10
  -3  10  12    0.20    0.10
   2 -10 -12    1.72    0.17
  -2  10  12    1.86    0.21
   1 -10 -12    2.40    0.16
  -1  10  12    2.55    0.24
   0 -10 -12    9.81    0.54
   0 -10 -12    7.50    0.56
   0  10  12    8.23    0.62
   0  10  12    9.19    0.43
  -1 -10 -12    1.88    0.25
  -1 -10 -12    1.51    0.28
   1  10  12    1.22    0.17
   1  10  12    1.01    0.26
  -2 -10 -12    1.69    0.24
  -2 -10 -12    1.48    0.27
   2  10  12    1.02    0.25
  -3 -10 -12    1.04    0.23
  -3 -10 -12    0.91    0.18
   3  10  12    0.79    0.23
  -4 -10 -12    1.47    0.25
  -4 -10 -12    1.49    0.21
   4  10  12    1.50    0.28
   3 -11 -12    0.17    0.10
  -3  11  12    0.40    0.12
   2 -11 -12    0.64    0.12
  -2  11  12    0.55    0.15
   1 -11 -12    0.22    0.07
  -1  11  12    0.10    0.09
   0 -11 -12    1.23    0.28
   0  11  12    1.27    0.31
   0  11  12    1.26    0.18
  -1 -11 -12    0.60    0.17
  -1 -11 -12    0.68    0.21
   1  11  12    0.60    0.14
   1  11  12    0.33    0.18
  -2 -11 -12    1.40    0.28
  -2 -11 -12    1.73    0.24
   2  11  12    1.85    0.34
  -3 -11 -12    3.92    0.40
  -3 -11 -12    3.74    0.33
   3  11  12    3.10    0.41
  -4 -11 -12    0.02    0.08
  -4 -11 -12   -0.03    0.09
   4  11  12    0.11    0.15
   2 -12 -12   -0.08    0.07
  -2  12  12    0.05    0.09
   1 -12 -12    1.00    0.12
  -1  12  12    0.78    0.17
   0 -12 -12    0.48    0.21
   0  12  12    0.31    0.12
  -1 -12 -12    2.73    0.38
  -1 -12 -12    3.20    0.34
   1  12  12    2.89    0.26
   1  12  12    3.45    0.45
  -2 -12 -12    1.68    0.31
  -2 -12 -12    1.62    0.26
   2  12  12    2.21    0.38
  -3 -12 -12    2.15    0.28
  -3 -12 -12    1.90    0.32
   3  12  12    1.56    0.33
  -4 -12 -12    0.12    0.12
  -4 -12 -12    0.24    0.16
   1 -13 -12    2.33    0.18
  -1  13  12    1.96    0.24
   0  13  12   -0.06    0.07
  -1 -13 -12    2.64    0.33
  -1 -13 -12    2.86    0.41
   1  13  12    2.46    0.26
[truncated: 30,200 more chars]
