# Supplementary material for: Crystal structure of 5-chloro-3-cyclo­hexyl­sulfinyl-2,4,6-trimethyl-1-benzo­furan
Source: Acta Crystallogr Sect E Struct Rep Online. 2014 Aug 30;70(Pt 9):o1067–8. doi: 10.1107/S1600536814019217 (PMC4186066; doi:10.1107/S1600536814019217)
Supplement: Supplementary file 2 [file e-70-o1067-Isup2.hkl]

# 
# h,k,l, Fc-squared, Fo-squared, sigma(Fo-squared) and status flag 
# 
data_I
_shelx_title ' 1269 IN P-1' 
_shelx_refln_list_code          4 
_shelx_F_calc_maximum      147.66 
_exptl_crystal_F_000       344.00 
_reflns_d_resolution_high  0.7688 
 
loop_ 
 _symmetry_equiv_pos_as_xyz 
 'x, y, z' 
 '-x, -y, -z' 
 
_cell_length_a     5.8612 
_cell_length_b    11.6832 
_cell_length_c    12.6432 
_cell_angle_alpha  65.292 
_cell_angle_beta   85.902 
_cell_angle_gamma  83.229 
 
_shelx_F_squared_multiplier     1.000 
 
loop_ 
 _refln_index_h 
 _refln_index_k 
 _refln_index_l 
 _refln_F_squared_calc 
 _refln_F_squared_meas 
 _refln_F_squared_sigma 
 _refln_observed_status 
   1   0   0     1208.05     1287.70     14.35 o 
   2   0   0      819.58      866.93      8.15 o 
   3   0   0      114.91      123.48      2.71 o 
   4   0   0      206.95      200.11      3.68 o 
   5   0   0        5.45        6.13      1.64 o 
   6   0   0      416.65      384.32      8.92 o 
   7   0   0       70.85       67.70      4.01 o 
  -7   1   0       36.63       35.92      3.02 o 
  -6   1   0      220.15      209.92      5.69 o 
  -5   1   0       26.34       24.32      1.83 o 
  -4   1   0      574.08      569.82      6.90 o 
  -3   1   0       49.58       58.43      1.34 o 
  -2   1   0     4270.34     4500.38     35.87 o 
  -1   1   0     6618.98     5926.18     71.83 o 
   0   1   0     1012.66     1091.62      7.90 o 
   1   1   0      478.63      556.12      5.00 o 
   2   1   0      127.62      125.84      2.20 o 
   3   1   0      895.66      878.79      8.90 o 
   4   1   0      147.15      163.67      3.38 o 
   5   1   0      603.88      602.61     11.99 o 
   6   1   0      201.88      191.20      6.99 o 
   7   1   0        8.87       10.86      2.08 o 
  -7   2   0        8.20        7.72      1.79 o 
  -6   2   0      163.73      146.39      4.64 o 
  -5   2   0     1794.13     1775.29     23.35 o 
  -4   2   0      108.47      113.85      2.52 o 
  -3   2   0     1536.92     1612.16     14.00 o 
  -2   2   0      132.86      156.34      2.37 o 
  -1   2   0     2401.92     2441.87     19.34 o 
   0   2   0      506.43      532.76      3.78 o 
   1   2   0     5852.53     6026.96     75.97 o 
   2   2   0      301.73      353.68      3.85 o 
   3   2   0      155.06      162.39      2.71 o 
   4   2   0       68.07       75.52      2.58 o 
   5   2   0       40.21       32.65      2.59 o 
   6   2   0       25.41       23.24      2.51 o 
   7   2   0        0.16       -0.61      1.01 o 
  -7   3   0      147.49      144.26      5.74 o 
  -6   3   0       15.43       16.97      2.08 o 
  -5   3   0        0.16       -0.16      0.80 o 
  -4   3   0       18.00       16.12      1.64 o 
  -3   3   0      291.43      313.77      7.04 o 
  -2   3   0      127.60      125.21      2.13 o 
  -1   3   0       71.93       73.97      1.12 o 
   0   3   0      740.81      775.38      5.91 o 
   1   3   0     1859.54     2092.11     14.61 o 
   2   3   0      281.29      301.15      3.89 o 
   3   3   0      191.12      203.85      3.66 o 
   4   3   0      908.26      891.39     15.95 o 
   5   3   0      143.22      150.94      5.53 o 
   6   3   0      315.85      311.31      8.91 o 
   7   3   0       17.53       17.98      2.73 o 
  -7   4   0        4.24        3.48      1.46 o 
  -6   4   0        0.45        0.91      1.01 o 
  -5   4   0       32.41       29.53      2.12 o 
  -4   4   0      678.75      666.43     10.63 o 
  -3   4   0        8.26       15.18      0.82 o 
  -2   4   0       18.48       10.57      0.67 o 
  -1   4   0      703.06      801.39      6.14 o 
   0   4   0      263.48      249.02      3.09 o 
   1   4   0      109.11       98.48      1.36 o 
   2   4   0     1437.67     1426.51     14.14 o 
   3   4   0      450.91      448.64      5.91 o 
   4   4   0       14.64       14.12      1.80 o 
   5   4   0      277.16      290.02      8.33 o 
   6   4   0       29.77       32.27      3.56 o 
   7   4   0       10.14        7.72      2.15 o 
  -6   5   0      141.36      143.68      5.60 o 
  -5   5   0       37.76       41.53      3.42 o 
  -4   5   0        3.37        3.18      0.73 o 
  -3   5   0        7.71        5.42      0.82 o 
  -2   5   0      107.51      103.38      2.00 o 
  -1   5   0        7.33       10.22      0.49 o 
   0   5   0      554.98      590.04      5.22 o 
   1   5   0     1919.17     1936.31     14.17 o 
   2   5   0      566.23      565.51      4.86 o 
   3   5   0      108.31      118.85      2.83 o 
   4   5   0        7.50       10.09      1.20 o 
   5   5   0      444.92      404.11     10.70 o 
   6   5   0       39.50       42.30      5.08 o 
   7   5   0      122.38      123.72      9.45 o 
  -6   6   0       67.53       81.20      3.50 o 
  -5   6   0        4.46        3.77      0.91 o 
  -4   6   0      110.59      106.44      3.15 o 
  -3   6   0      477.05      474.74      8.83 o 
  -2   6   0       32.22       31.69      1.18 o 
  -1   6   0        0.19        0.91      0.30 o 
   0   6   0      317.71      337.15      3.71 o 
   1   6   0       12.51       14.18      0.75 o 
   2   6   0       17.42       15.52      0.78 o 
   3   6   0      521.51      517.82      7.23 o 
   4   6   0      122.28      108.84      3.42 o 
   5   6   0        0.26        0.99      1.21 o 
   6   6   0       24.25       33.71      3.66 o 
   7   6   0       13.16       14.97      2.87 o 
  -6   7   0       61.40       61.69      4.10 o 
  -5   7   0      129.03      141.34      4.56 o 
  -4   7   0      154.89      158.50      4.15 o 
  -3   7   0      381.41      367.13      6.44 o 
  -2   7   0       19.84       17.64      1.16 o 
  -1   7   0       19.51       21.00      0.88 o 
   0   7   0      686.99      751.28      6.88 o 
   1   7   0       71.27       72.38      2.16 o 
   2   7   0      690.30      686.00      6.62 o 
   3   7   0      129.67      113.62      2.33 o 
   4   7   0       57.26       63.44      2.56 o 
   5   7   0        5.55        4.87      3.76 o 
   6   7   0       66.09       67.52      5.17 o 
  -5   8   0       79.42       88.61      3.77 o 
  -4   8   0       17.40       16.22      1.60 o 
  -3   8   0      338.38      334.62      6.37 o 
  -2   8   0      601.88      603.85      7.86 o 
  -1   8   0        0.17        0.76      0.43 o 
   0   8   0       84.48       67.19      1.97 o 
   1   8   0       67.82       66.92      1.91 o 
   2   8   0      102.01      102.56      2.81 o 
   3   8   0        0.85        2.88      0.64 o 
   4   8   0       24.36       28.44      2.14 o 
   5   8   0       57.83       53.43      3.34 o 
   6   8   0       42.34       47.52      3.90 o 
  -5   9   0       20.83       17.38      2.16 o 
  -4   9   0      167.26      176.27      5.40 o 
  -3   9   0      150.83      145.98      4.22 o 
  -2   9   0        5.88        6.75      1.21 o 
  -1   9   0      164.66      168.97      3.34 o 
   0   9   0       45.86       39.76      1.59 o 
   1   9   0        1.04        1.65      0.58 o 
   2   9   0      177.86      182.03      3.93 o 
   3   9   0      386.51      389.35      5.78 o 
   4   9   0       11.34        9.74      1.41 o 
   5   9   0        5.70        7.28      1.59 o 
   6   9   0        0.00        0.01      1.31 o 
  -4  10   0        6.62        8.56      1.63 o 
  -3  10   0        4.45        4.40      1.18 o 
  -2  10   0       18.01       15.34      1.72 o 
  -1  10   0        0.24        0.66      0.63 o 
   0  10   0       30.29       28.47      1.91 o 
   1  10   0      127.21      128.48      3.96 o 
   2  10   0      127.96      135.25      4.20 o 
   3  10   0       88.46       85.89      2.67 o 
   4  10   0       35.14       42.36      3.33 o 
   5  10   0       11.48       11.09      2.16 o 
  -3  11   0       38.23       36.65      2.86 o 
  -2  11   0       78.92       79.79      3.16 o 
  -1  11   0      118.41      118.02      3.42 o 
   0  11   0       11.72       11.59      1.11 o 
   1  11   0        2.95        3.21      1.04 o 
   2  11   0       68.40       66.19      3.10 o 
   3  11   0       94.97       99.41      4.13 o 
   4  11   0      226.34      219.31      8.93 o 
   5  11   0       31.26       42.48      3.82 o 
  -3  12   0        3.29        3.18      1.37 o 
  -2  12   0       37.44       32.98      2.35 o 
  -1  12   0       51.51       53.44      2.80 o 
   0  12   0        3.34        3.28      1.42 o 
   1  12   0       20.11       20.58      2.22 o 
   2  12   0       24.31       26.49      2.74 o 
   3  12   0       73.60       74.27      3.75 o 
   4  12   0       18.83       14.42      3.86 o 
  -1  13   0      127.80      132.05      7.52 o 
   0  13   0        5.33        7.72      2.44 o 
   1  13   0        4.14        2.51      1.27 o 
   2  13   0       52.29       54.23      8.33 o 
   3  13   0        0.03        1.83      1.41 o 
  -2 -13   1        0.05        1.64      1.36 o 
  -1 -13   1        8.05        7.38      2.23 o 
   0 -13   1       11.40       11.99      2.84 o 
   1 -13   1       41.08       45.71      4.67 o 
  -3 -12   1       81.13       76.84      4.06 o 
  -2 -12   1       13.98       14.92      2.20 o 
  -1 -12   1       18.97       19.41      2.15 o 
   0 -12   1        4.53        7.52      2.23 o 
   1 -12   1       53.70       52.60      2.84 o 
   2 -12   1       10.82        8.52      1.80 o 
  -4 -11   1      227.72      235.46     11.78 o 
  -3 -11   1        6.87        6.36      1.61 o 
  -2 -11   1       42.27       47.22      3.09 o 
  -1 -11   1       10.53        9.24      1.45 o 
   0 -11   1        7.01        8.39      1.01 o 
   1 -11   1      171.77      170.41      4.53 o 
   2 -11   1      330.10      335.90     15.83 o 
   3 -11   1       31.87       33.16      2.77 o 
  -5 -10   1       22.87       24.67      2.96 o 
  -4 -10   1        5.94        8.40      2.39 o 
  -3 -10   1       16.48       14.72      1.69 o 
  -2 -10   1        7.96        6.73      1.31 o 
  -1 -10   1       22.25       24.98      2.20 o 
   0 -10   1      511.69      483.49      6.39 o 
   1 -10   1      860.86      848.44     10.78 o 
   2 -10   1       21.66       25.22      2.02 o 
   3 -10   1       12.60       11.97      1.76 o 
   4 -10   1       36.46       40.93      2.93 o 
  -6  -9   1        3.50        2.73      2.13 o 
  -5  -9   1        0.04        0.57      1.05 o 
  -4  -9   1      100.79       92.01      3.64 o 
  -3  -9   1      157.25      153.13      3.83 o 
  -2  -9   1      132.30      115.17      3.74 o 
  -1  -9   1     1080.25     1045.46     10.92 o 
   0  -9   1       89.24       86.21      2.25 o 
   1  -9   1       10.21        8.89      1.05 o 
   2  -9   1      324.73      310.05      6.34 o 
   3  -9   1      129.12      125.69      3.94 o 
   4  -9   1        6.32       12.93      1.76 o 
   5  -9   1        0.05        0.68      1.01 o 
  -6  -8   1       48.88       51.52      5.09 o 
  -5  -8   1      122.88      123.27      5.23 o 
  -4  -8   1      224.05      234.63      5.44 o 
  -3  -8   1        6.61        4.13      0.72 o 
  -2  -8   1      173.09      162.20      3.37 o 
  -1  -8   1      102.73      102.86      2.08 o 
   0  -8   1       10.77       14.90      1.08 o 
   1  -8   1      369.83      339.07      5.29 o 
   2  -8   1      447.38      440.12      6.43 o 
   3  -8   1        1.50        1.87      0.80 o 
   4  -8   1       19.02       19.56      1.72 o 
   5  -8   1      149.94      152.23      7.26 o 
  -6  -7   1      312.88      317.97     17.47 o 
  -5  -7   1       22.71       25.24      3.30 o 
  -4  -7   1        8.36       10.69      1.51 o 
  -3  -7   1      277.81      267.53      5.13 o 
  -2  -7   1      241.58      221.13      3.00 o 
  -1  -7   1       15.97       20.57      1.00 o 
   0  -7   1      163.01      145.16      2.39 o 
   1  -7   1      210.80      222.06      3.86 o 
   2  -7   1        2.01        1.11      0.51 o 
   3  -7   1        5.63        5.94      1.19 o 
   4  -7   1      173.29      164.59      4.20 o 
   5  -7   1       46.82       50.00      3.12 o 
   6  -7   1        1.89        3.34      1.19 o 
  -7  -6   1        7.50        3.25      2.13 o 
  -6  -6   1        0.37        1.70      1.50 o 
  -5  -6   1      238.92      250.38      8.76 o 
  -4  -6   1      159.69      154.37      4.27 o 
  -3  -6   1      201.93      179.75      3.44 o 
  -2  -6   1        0.02       -0.13      0.28 o 
  -1  -6   1      556.08      562.72      5.78 o 
   0  -6   1      198.92      226.54      3.13 o 
   1  -6   1        0.16        2.07      0.46 o 
   2  -6   1      201.49      180.49      2.86 o 
   3  -6   1      485.63      461.63      8.47 o 
   4  -6   1        3.19        1.38      0.83 o 
   5  -6   1       73.12       74.17      3.07 o 
   6  -6   1       12.22       12.56      1.81 o 
  -7  -5   1        3.55        1.55      2.64 o 
  -6  -5   1        3.38        2.84      1.65 o 
  -5  -5   1      222.22      211.51      7.61 o 
  -4  -5   1       36.51       31.96      1.98 o 
  -3  -5   1        9.00        7.95      0.62 o 
  -2  -5   1      255.03      301.95      3.37 o 
  -1  -5   1        8.99        7.88      0.54 o 
   0  -5   1       19.93       10.82      0.60 o 
   1  -5   1       26.70       23.08      1.09 o 
   2  -5   1      630.49      623.23      7.01 o 
   3  -5   1       29.00       26.12      1.40 o 
   4  -5   1        0.30        0.99      0.57 o 
   5  -5   1       27.85       26.28      1.70 o 
   6  -5   1       30.75       36.02      2.57 o 
  -7  -4   1       19.48       22.29      7.31 o 
  -6  -4   1        3.96        1.81      1.36 o 
  -5  -4   1       12.43       10.17      2.01 o 
  -4  -4   1       32.36       31.95      2.06 o 
  -3  -4   1       19.40       20.67      1.22 o 
  -2  -4   1     1686.63     1741.27     12.26 o 
  -1  -4   1       89.18      115.82      1.67 o 
   0  -4   1      926.02      870.98      6.57 o 
   1  -4   1        2.45        1.55      0.32 o 
   2  -4   1      160.12      176.49      2.47 o 
   3  -4   1       12.46       11.52      0.79 o 
   4  -4   1     1787.90     1707.34     21.95 o 
   5  -4   1      116.72      114.93      3.80 o 
   6  -4   1       37.65       37.18      3.15 o 
  -7  -3   1        7.10        1.90      4.77 o 
  -6  -3   1       32.74       36.38      3.30 o 
  -5  -3   1       30.18       29.81      2.73 o 
  -4  -3   1      303.49      269.63      5.59 o 
  -3  -3   1      503.73      522.53      7.30 o 
  -2  -3   1     4051.71     4380.91     31.32 o 
  -1  -3   1     1483.57     1615.31     10.47 o 
   0  -3   1       35.04       40.97      0.73 o 
   1  -3   1      372.86      420.30      4.20 o 
   2  -3   1       23.93       18.54      0.72 o 
   3  -3   1     1876.98     1911.21     21.70 o 
   4  -3   1       10.04       12.93      2.22 o 
   5  -3   1       47.44       42.93      2.30 o 
   6  -3   1       12.73       11.17      1.72 o 
   7  -3   1       73.46       73.48      6.91 o 
  -7  -2   1      119.08      126.16      6.03 o 
  -6  -2   1       38.43       41.00      4.16 o 
  -5  -2   1      373.92      373.41      9.34 o 
  -4  -2   1      721.90      687.96     10.15 o 
  -3  -2   1      581.42      626.17      8.95 o 
  -2  -2   1      356.45      351.37      3.51 o 
  -1  -2   1    21803.53    19433.30    134.10 o 
   0  -2   1       29.02       22.99      0.55 o 
   1  -2   1     2327.01     2380.97     19.02 o 
   2  -2   1       54.40       61.35      1.31 o 
   3  -2   1        1.48        2.32      0.38 o 
   4  -2   1       23.47       24.66      1.15 o 
   5  -2   1      142.29      130.45      4.03 o 
   6  -2   1       75.35       71.18      3.52 o 
   7  -2   1       26.40       28.32      2.65 o 
  -7  -1   1      116.66      107.12      5.31 o 
  -6  -1   1        0.34       -0.34      0.80 o 
  -5  -1   1      153.19      143.93      5.24 o 
  -4  -1   1      753.72      723.46     11.49 o 
  -3  -1   1      730.50      716.92      9.58 o 
  -2  -1   1      460.27      492.61      4.84 o 
  -1  -1   1       69.03       70.70      0.97 o 
   0  -1   1      100.98      120.39      0.94 o 
   1  -1   1     1415.79     1478.29     13.06 o 
   2  -1   1     1478.56     1559.81     13.84 o 
   3  -1   1      148.50      134.99      2.36 o 
   4  -1   1     1032.87     1014.40     11.36 o 
   5  -1   1      392.19      389.04      8.24 o 
   6  -1   1       10.03       11.19      1.50 o 
   7  -1   1        2.02        2.27      1.21 o 
  -7   0   1       11.25       12.94      2.22 o 
  -6   0   1      389.96      400.90     13.52 o 
  -5   0   1      423.89      399.14      8.06 o 
  -4   0   1      378.58      362.89      6.49 o 
  -3   0   1       18.08       17.31      0.88 o 
  -2   0   1      138.01      141.26      2.94 o 
  -1   0   1     1684.95     1781.50     13.64 o 
   0   0   1      965.64     1002.33     19.73 o 
   2   0   1        7.54        8.58      0.56 o 
   3   0   1      456.08      483.88      5.12 o 
   4   0   1      177.25      196.71      3.88 o 
   5   0   1       11.43       10.83      1.55 o 
   6   0   1        0.51        1.82      0.86 o 
   7   0   1      126.24      124.41      8.84 o 
  -7   1   1       21.90       25.08      2.80 o 
  -6   1   1        0.55        0.06      0.83 o 
  -5   1   1      168.16      159.91      4.64 o 
  -4   1   1       19.95       24.89      1.47 o 
  -3   1   1        0.92        0.45      0.27 o 
  -2   1   1      134.44      132.67      2.73 o 
  -1   1   1      970.16     1038.82      7.32 o 
   0   1   1     1043.74     1102.82      7.50 o 
   1   1   1      157.19      175.09      3.06 o 
   2   1   1      161.74      185.09      2.08 o 
   3   1   1       18.48       15.00      0.69 o 
   4   1   1     1217.99     1247.32     12.17 o 
   5   1   1      989.41      996.55     16.81 o 
   6   1   1       17.46       13.51      1.64 o 
   7   1   1        4.42        5.59      1.58 o 
  -7   2   1        3.06        3.75      1.50 o 
  -6   2   1       25.87       24.33      2.19 o 
  -5   2   1      226.13      230.84      5.71 o 
  -4   2   1      253.53      226.46      7.77 o 
  -3   2   1       47.98       34.55      1.12 o 
  -2   2   1      811.65      921.42     14.96 o 
  -1   2   1     1552.70     1679.45     12.38 o 
   0   2   1      101.92      109.67      1.02 o 
   1   2   1      603.88      658.35      6.26 o 
   2   2   1      112.02      129.86      1.87 o 
   3   2   1      226.73      262.42      3.18 o 
   4   2   1     1187.57     1230.02     12.22 o 
   5   2   1      198.07      195.86      5.75 o 
   6   2   1        1.69        0.54      0.83 o 
   7   2   1        9.07        9.13      1.87 o 
  -7   3   1      121.95      126.18      5.60 o 
  -6   3   1        2.51        3.81      1.36 o 
  -5   3   1      132.52      133.13      4.23 o 
  -4   3   1        0.58        1.40      0.58 o 
  -3   3   1      144.87      148.64      3.26 o 
  -2   3   1      246.58      272.49      3.94 o 
  -1   3   1     1458.76     1522.87     10.10 o 
   0   3   1      456.49      477.33      3.91 o 
   1   3   1       32.78       31.52      0.67 o 
   2   3   1      851.42      959.25     10.39 o 
   3   3   1      527.20      625.71      6.56 o 
   4   3   1      322.28      339.20      6.17 o 
   5   3   1       87.37       86.81      8.94 o 
   6   3   1      156.14      146.97      5.53 o 
   7   3   1       79.96       69.42      4.30 o 
  -7   4   1       29.80       34.49      3.29 o 
  -6   4   1        2.56        1.95      1.22 o 
  -5   4   1       80.75       85.57      5.11 o 
  -4   4   1       33.41       34.23      2.12 o 
  -3   4   1      411.83      396.93      5.72 o 
  -2   4   1       37.89       23.80      0.89 o 
  -1   4   1      507.11      561.34      4.60 o 
   0   4   1        1.47        1.09      0.20 o 
   1   4   1        4.89        5.80      0.40 o 
   2   4   1      125.92       95.27      2.38 o 
   3   4   1       53.54       44.70      1.61 o 
   4   4   1       48.22       58.62      2.50 o 
   5   4   1      103.21       85.15      4.09 o 
   6   4   1       42.90       43.59      3.37 o 
   7   4   1        2.05        2.44      1.44 o 
  -6   5   1      177.15      174.49     14.53 o 
  -5   5   1       42.24       46.19      2.73 o 
  -4   5   1       21.59       22.99      1.82 o 
  -3   5   1      104.13       94.62      2.26 o 
  -2   5   1       48.25       46.00      1.43 o 
  -1   5   1      980.67     1098.08      8.32 o 
   0   5   1      642.12      689.39      6.08 o 
   1   5   1     1043.42     1056.36      8.29 o 
   2   5   1       53.27       53.88      1.24 o 
   3   5   1      219.21      224.25      4.31 o 
   4   5   1      125.53      136.95      3.75 o 
   5   5   1       31.90       27.99      2.72 o 
   6   5   1      104.72      105.63      5.24 o 
   7   5   1      207.14      205.02     10.06 o 
  -6   6   1       25.48       29.86      2.41 o 
  -5   6   1       16.95       16.93      2.20 o 
  -4   6   1      140.47      149.79      3.84 o 
  -3   6   1      167.15      175.73      3.96 o 
  -2   6   1      327.93      322.88      4.67 o 
  -1   6   1      464.91      433.40      3.97 o 
   0   6   1       87.22       92.84      1.66 o 
   1   6   1       56.26       74.95      1.74 o 
   2   6   1       80.26       90.15      1.71 o 
   3   6   1        5.14        2.47      0.62 o 
   4   6   1       16.83       10.37      1.38 o 
   5   6   1      426.33      444.15     11.63 o 
   6   6   1      445.19      475.40     31.90 o 
   7   6   1       62.98       65.71      4.95 o 
  -6   7   1        1.52        4.13      1.29 o 
  -5   7   1       80.33       86.37      3.58 o 
  -4   7   1       53.48       57.75      2.53 o 
  -3   7   1      270.54      255.56      5.22 o 
  -2   7   1      845.24      819.65     11.13 o 
  -1   7   1       42.14       46.45      1.20 o 
   0   7   1       43.47       40.30      1.23 o 
   1   7   1      831.71      845.49      7.50 o 
   2   7   1      775.25      764.06      7.03 o 
   3   7   1      136.79      153.02      3.62 o 
   4   7   1      211.17      225.56      4.33 o 
   5   7   1       92.62      103.20      5.52 o 
   6   7   1      115.95      109.09      6.09 o 
   7   7   1       37.16       37.81      4.22 o 
  -5   8   1       30.40       33.17      2.53 o 
  -4   8   1       63.39       55.62      2.66 o 
  -3   8   1       47.26       33.10      1.98 o 
  -2   8   1        8.54       10.11      1.12 o 
  -1   8   1      204.56      207.31      3.47 o 
   0   8   1     1219.19     1227.73     10.32 o 
   1   8   1      822.21      843.63      7.74 o 
   2   8   1       49.51       46.31      1.82 o 
   3   8   1       12.05       16.10      0.98 o 
   4   8   1        0.05        1.68      0.71 o 
   5   8   1        3.21        1.75      1.07 o 
   6   8   1      136.68      122.85      7.79 o 
  -5   9   1        1.99        4.43      1.34 o 
  -4   9   1      140.58      141.32      7.21 o 
  -3   9   1      130.55      114.18      3.71 o 
  -2   9   1      759.77      706.69     11.43 o 
  -1   9   1      609.90      585.65      8.37 o 
   0   9   1       42.58       41.97      1.68 o 
   1   9   1      158.05      155.03      2.76 o 
   2   9   1      167.01      155.82      3.55 o 
   3   9   1      219.99      213.82      4.03 o 
   4   9   1        0.73        0.01      0.75 o 
   5   9   1       54.52       54.66      5.84 o 
   6   9   1       28.73       34.48      3.60 o 
  -4  10   1        3.67        1.55      1.12 o 
  -3  10   1       22.97       23.64      2.21 o 
  -2  10   1       11.51        9.80      1.20 o 
  -1  10   1       20.69       19.99      1.36 o 
   0  10   1       66.92       65.59      2.06 o 
   1  10   1      226.58      206.97      5.11 o 
   2  10   1      149.09      147.55      3.63 o 
   3  10   1       66.85       63.57      2.27 o 
   4  10   1        7.65        5.95      1.29 o 
   5  10   1        2.56        4.09      1.95 o 
  -4  11   1        0.58        0.40      1.02 o 
  -3  11   1       15.63       15.68      2.05 o 
  -2  11   1      106.37       96.19      3.43 o 
  -1  11   1      124.00      116.01      3.31 o 
   0  11   1       97.34       93.72      2.98 o 
   1  11   1       18.28       14.92      1.67 o 
   2  11   1       27.45       30.18      2.13 o 
   3  11   1        3.63        2.91      1.11 o 
   4  11   1       45.97       49.82      4.09 o 
   5  11   1       47.33       48.17      3.86 o 
  -3  12   1        0.12        0.56      1.04 o 
  -2  12   1       22.94       22.65      1.95 o 
  -1  12   1        9.67       10.43      1.46 o 
   0  12   1        1.13        1.16      0.98 o 
   1  12   1        0.97        0.23      0.98 o 
   2  12   1       94.10       97.45      4.34 o 
   3  12   1       81.34       84.91      4.67 o 
   4  12   1        0.76       -1.42      2.03 o 
  -2  13   1       12.62       16.71      2.14 o 
  -1  13   1       52.49       50.59      4.88 o 
   0  13   1       27.12       28.51      3.66 o 
   1  13   1       20.79       22.70      2.37 o 
   2  13   1      199.63      208.44      6.73 o 
   3  13   1       14.20       12.99      1.88 o 
   0  14   1       26.32       25.80      3.66 o 
   1  14   1        5.80        6.30      1.71 o 
  -3 -12   2      116.36      134.08      5.46 o 
  -2 -12   2       17.08       14.90      2.74 o 
  -1 -12   2      134.40      117.49      4.65 o 
   0 -12   2      353.24      343.34     12.60 o 
   1 -12   2       12.31       13.36      1.70 o 
   2 -12   2      123.46      133.85      5.50 o 
  -4 -11   2        8.92       15.64      4.06 o 
  -3 -11   2       76.08       83.75      4.20 o 
  -2 -11   2      338.07      329.09      8.61 o 
  -1 -11   2       68.27       61.79      2.97 o 
   0 -11   2        1.67        1.75      0.81 o 
   1 -11   2       25.19       24.90      2.03 o 
   2 -11   2       44.30       44.48      3.20 o 
   3 -11   2       29.22       33.50      2.87 o 
  -5 -10   2       26.90       24.38      4.67 o 
  -4 -10   2       24.24       22.96      4.27 o 
  -3 -10   2      136.60      128.72      4.40 o 
  -2 -10   2        3.86        3.22      1.25 o 
  -1 -10   2        0.15        1.10      0.86 o 
   0 -10   2      164.79      156.91      3.21 o 
   1 -10   2      294.81      287.15      9.46 o 
   2 -10   2        7.30        7.58      1.39 o 
   3 -10   2       49.09       49.33      4.89 o 
   4 -10   2       18.38       20.45      2.25 o 
  -5  -9   2        3.72        4.91      1.57 o 
  -4  -9   2       48.57       51.56      3.24 o 
  -3  -9   2        0.02        0.68      0.80 o 
  -2  -9   2        8.83       11.93      1.49 o 
  -1  -9   2      121.85      112.42      2.75 o 
   0  -9   2      343.83      336.20      4.88 o 
   1  -9   2        1.17        0.51      0.62 o 
   2  -9   2       22.18       22.02      1.79 o 
   3  -9   2       18.12       18.44      1.74 o 
   4  -9   2        6.61        6.43      1.40 o 
  -6  -8   2      126.38      129.29      7.75 o 
  -5  -8   2       47.99       49.86      5.30 o 
  -4  -8   2        0.59       -0.09      0.75 o 
  -3  -8   2       66.02       70.01      2.39 o 
  -2  -8   2      387.86      369.62      6.04 o 
  -1  -8   2        2.43        5.57      0.78 o 
   0  -8   2       22.70       21.87      1.17 o 
   1  -8   2       80.52       74.54      3.58 o 
   2  -8   2       34.34       31.84      1.95 o 
   3  -8   2       56.26       54.41      2.54 o 
   4  -8   2      307.05      291.06      6.86 o 
   5  -8   2      117.17      119.57      4.40 o 
  -6  -7   2       40.45       37.32      6.20 o 
  -5  -7   2        0.17        2.54      1.33 o 
  -4  -7   2       19.73       19.81      1.96 o 
  -3  -7   2       18.81       14.70      1.28 o 
  -2  -7   2       31.91       26.99      1.16 o 
  -1  -7   2      190.69      168.55      2.63 o 
   0  -7   2       10.58        5.25      0.66 o 
   1  -7   2      265.76      255.66      4.31 o 
   2  -7   2       35.12       39.80      2.93 o 
   3  -7   2      132.59      121.94      3.43 o 
   4  -7   2        1.94        1.86      0.76 o 
   5  -7   2        0.08       -0.01      0.74 o 
  -6  -6   2       26.37       22.65      3.52 o 
  -5  -6   2      101.43      106.80      6.24 o 
  -4  -6   2       51.55       55.67      2.74 o 
  -3  -6   2      123.40      118.94      2.91 o 
  -2  -6   2      215.43      216.38      3.17 o 
  -1  -6   2      596.44      545.24      5.48 o 
   0  -6   2        6.97        3.83      0.40 o 
   1  -6   2       56.27       55.35      1.73 o 
   2  -6   2       23.22       20.19      1.34 o 
   3  -6   2      585.70      592.52      8.53 o 
   4  -6   2       13.93       12.97      1.30 o 
   5  -6   2      130.31      129.68      4.04 o 
   6  -6   2       65.08       71.10      3.20 o 
  -7  -5   2       12.01       11.59      2.72 o 
  -6  -5   2      295.59      290.57     10.05 o 
  -5  -5   2      184.23      184.75      7.82 o 
  -4  -5   2        8.99       13.11      1.51 o 
  -3  -5   2      101.38      108.02      3.22 o 
  -2  -5   2      134.09      150.67      2.56 o 
  -1  -5   2       38.43       31.56      0.98 o 
   0  -5   2      106.13      105.98      1.54 o 
   1  -5   2      158.05      145.53      2.65 o 
   2  -5   2      878.92      833.41      9.22 o 
   3  -5   2      177.63      167.79      3.56 o 
   4  -5   2        0.07        0.62      0.51 o 
   5  -5   2       12.90       13.93      1.31 o 
   6  -5   2       15.55       14.35      1.56 o 
  -7  -4   2      288.41      283.79     10.12 o 
  -6  -4   2      352.81      340.13     11.58 o 
  -5  -4   2       18.00       22.34      2.80 o 
  -4  -4   2       57.67       58.04      3.29 o 
  -3  -4   2      119.21      119.83      2.21 o 
  -2  -4   2     1850.44     1875.35     14.07 o 
  -1  -4   2     1309.48     1276.53      9.91 o 
   0  -4   2     1003.80      993.30      7.22 o 
   1  -4   2       14.87       18.19      0.77 o 
   2  -4   2       18.53       19.69      0.75 o 
   3  -4   2        1.54        2.07      0.61 o 
   4  -4   2       25.53       27.86      1.55 o 
   5  -4   2       10.46       15.98      1.61 o 
   6  -4   2      202.88      192.32      6.03 o 
  -7  -3   2        0.01        2.56      1.79 o 
  -6  -3   2       60.10       63.06      4.45 o 
  -5  -3   2      392.42      381.89     10.20 o 
  -4  -3   2      166.21      158.66      4.39 o 
  -3  -3   2       31.16       23.94      1.34 o 
  -2  -3   2      856.43      901.58      7.47 o 
  -1  -3   2      693.01      842.85      6.78 o 
   0  -3   2       14.99       17.11      0.55 o 
   1  -3   2      121.06      141.92      2.44 o 
   2  -3   2     1213.19     1226.40     10.72 o 
   3  -3   2     1104.54     1073.58     11.92 o 
   4  -3   2     1330.71     1276.43     16.74 o 
   5  -3   2      101.57       84.64      3.53 o 
   6  -3   2        3.18        1.32      0.86 o 
   7  -3   2       12.78       12.27      1.87 o 
  -7  -2   2      185.94      183.29      7.72 o 
  -6  -2   2      444.59      449.57     18.39 o 
  -5  -2   2      105.41      104.44      4.81 o 
  -4  -2   2      302.14      293.54      7.32 o 
  -3  -2   2        9.81        7.10      0.83 o 
  -2  -2   2      126.79      121.37      2.67 o 
  -1  -2   2      243.57      262.22      2.54 o 
   0  -2   2     2549.72     2575.30     16.59 o 
   1  -2   2     1385.20     1435.91     11.93 o 
   2  -2   2      364.98      421.36      4.65 o 
   3  -2   2      149.32      166.91      2.58 o 
   4  -2   2       26.76       35.99      1.32 o 
   5  -2   2      124.71      108.49      3.29 o 
   6  -2   2        2.60        4.51      1.06 o 
   7  -2   2      244.56      245.09      7.04 o 
  -7  -1   2       33.57       34.84      6.70 o 
  -6  -1   2      115.61      104.38      5.10 o 
  -5  -1   2        3.04        4.11      1.42 o 
  -4  -1   2      176.69      169.19      4.94 o 
  -3  -1   2     1002.20     1067.58     13.83 o 
  -2  -1   2      131.09      152.05      1.94 o 
  -1  -1   2    16329.27    14543.27    107.63 o 
   0  -1   2      230.70      215.77      1.76 o 
   1  -1   2      166.37      169.67      1.76 o 
   2  -1   2      540.66      619.84      5.95 o 
   3  -1   2     2611.13     2741.38     23.91 o 
   4  -1   2      404.75      417.24      5.42 o 
   5  -1   2      218.65      203.13      4.59 o 
   6  -1   2       98.30       88.63      3.24 o 
   7  -1   2       23.44       23.63      3.76 o 
  -7   0   2        0.45       -0.36      1.22 o 
  -6   0   2        1.97        2.74      1.16 o 
  -5   0   2     1173.86     1152.58     17.25 o 
  -4   0   2      294.30      275.89      5.41 o 
  -3   0   2       76.11       65.51      2.12 o 
  -2   0   2        9.92        7.89      0.45 o 
  -1   0   2        0.71        0.22      0.19 o 
   0   0   2     5155.35     4648.69     33.12 o 
   1   0   2     4183.80     4205.25     42.52 o 
   2   0   2     1380.03     1548.52     21.48 o 
   3   0   2      337.67      298.09      3.41 o 
   4   0   2        4.21        4.81      0.49 o 
   5   0   2       14.56       17.39      1.38 o 
   6   0   2       25.80       25.40      1.85 o 
   7   0   2       43.73       40.79      7.11 o 
  -7   1   2      108.99      104.22      5.32 o 
  -6   1   2      728.43      692.99     18.87 o 
  -5   1   2       27.12       18.92      1.90 o 
  -4   1   2        5.40        3.38      0.70 o 
  -3   1   2       25.32       30.82      1.19 o 
  -2   1   2     1417.89     1456.85     13.43 o 
  -1   1   2      314.12      310.29      2.86 o 
   0   1   2     4768.57     4595.82     66.82 o 
   1   1   2      179.76      200.86      2.81 o 
   2   1   2      100.21      123.54      2.30 o 
   3   1   2      371.92      452.92      5.10 o 
   4   1   2      287.03      297.52      3.77 o 
   5   1   2      156.10      143.10      4.24 o 
   6   1   2       42.12       37.49      2.28 o 
   7   1   2       25.98       25.77      4.47 o 
  -7   2   2       38.07       36.91      3.45 o 
  -6   2   2        4.03        4.39      1.22 o 
  -5   2   2       22.71       19.39      1.86 o 
  -4   2   2      881.42      836.64     12.69 o 
  -3   2   2       10.20        5.11      0.58 o 
  -2   2   2       86.20       81.58      2.79 o 
  -1   2   2       72.40       68.97      1.14 o 
   0   2   2     1187.45     1303.89      8.60 o 
   1   2   2      414.58      425.51      3.99 o 
   2   2   2      116.58      131.75      1.50 o 
   3   2   2      610.29      690.59      6.81 o 
   4   2   2       47.52       31.29      1.63 o 
   5   2   2        0.38        0.61      0.68 o 
   6   2   2       20.09       21.10      2.13 o 
   7   2   2       19.78       20.75      6.30 o 
  -7   3   2       19.37       17.90      2.65 o 
  -6   3   2       12.29        7.53      3.76 o 
  -5   3   2       88.27       85.42      3.71 o 
  -4   3   2       87.90       78.14      4.05 o 
  -3   3   2       12.11        9.15      0.79 o 
  -2   3   2      881.53      964.16      9.56 o 
  -1   3   2     2001.93     2130.04     13.27 o 
   0   3   2      521.22      557.38      4.01 o 
   1   3   2      232.46      236.96      2.31 o 
   2   3   2      829.80      880.96     11.02 o 
   3   3   2      245.54      295.16      3.79 o 
   4   3   2        9.46        9.30      0.82 o 
   5   3   2      170.40      158.39      5.99 o 
   6   3   2       96.32       92.15      7.72 o 
   7   3   2        2.49        4.96      1.50 o 
  -7   4   2       14.70       15.54      2.59 o 
  -6   4   2       39.97       35.86      6.20 o 
  -5   4   2       57.37       65.04      4.78 o 
  -4   4   2        0.00       -0.42      0.42 o 
  -3   4   2     1021.15     1011.77     14.19 o 
  -2   4   2      312.84      360.16      4.58 o 
  -1   4   2        0.06        1.96      0.58 o 
   0   4   2       11.78       19.48      0.69 o 
   1   4   2      583.25      609.68      4.87 o 
   2   4   2       44.01       61.49      1.48 o 
   3   4   2       64.27       82.38      1.98 o 
   4   4   2     1601.47     1584.21     24.63 o 
   5   4   2      366.99      307.24      7.90 o 
   6   4   2        2.20        2.74      2.34 o 
   7   4   2       39.71       41.51      3.45 o 
  -6   5   2       20.78       23.53      5.18 o 
  -5   5   2        5.23        3.84      1.15 o 
  -4   5   2      653.07      634.09     14.94 o 
  -3   5   2      944.11      927.88     11.30 o 
  -2   5   2       40.29       63.09      1.55 o 
  -1   5   2        1.55        0.61      0.32 o 
   0   5   2     1664.92     1783.89     12.96 o 
   1   5   2       15.41       16.81      0.65 o 
   2   5   2     2007.16     2107.68     19.31 o 
   3   5   2      615.31      656.75      7.75 o 
   4   5   2      146.39      126.49      4.73 o 
   5   5   2      154.54      143.80      5.46 o 
   6   5   2        6.62        4.33      1.42 o 
   7   5   2        3.93        4.84      2.03 o 
  -6   6   2       71.89       75.34      4.52 o 
  -5   6   2       90.38       88.25      3.77 o 
  -4   6   2      197.62      184.92      4.37 o 
  -3   6   2      334.35      321.79      4.95 o 
  -2   6   2      726.54      793.36      9.08 o 
  -1   6   2     1683.73     1866.34     13.85 o 
   0   6   2      329.44      366.50      4.11 o 
   1   6   2      240.39      251.39      2.95 o 
   2   6   2      337.93      334.43      3.51 o 
   3   6   2       11.97       19.26      1.33 o 
   4   6   2       10.76        8.98      1.23 o 
   5   6   2      215.16      202.83      5.70 o 
   6   6   2       13.25       12.90      2.37 o 
   7   6   2       92.58      102.39      5.74 o 
  -6   7   2       10.10       13.14      2.43 o 
  -5   7   2       12.26       12.52      1.73 o 
  -4   7   2       67.79       75.38      3.31 o 
  -3   7   2     1753.85     1712.16     18.48 o 
  -2   7   2      494.58      485.50      7.18 o 
  -1   7   2        8.74        4.35      0.50 o 
   0   7   2      168.06      182.57      2.61 o 
   1   7   2       14.84       11.23      0.69 o 
   2   7   2       16.39       14.43      0.82 o 
   3   7   2       13.05       18.62      2.38 o 
   4   7   2       22.87       20.35      1.84 o 
   5   7   2        1.33        1.26      0.91 o 
   6   7   2       18.85       23.92      3.05 o 
   7   7   2       40.63       48.21      3.67 o 
  -5   8   2       88.13       92.21      3.97 o 
  -4   8   2      175.57      180.98      4.97 o 
  -3   8   2       15.98       15.93      1.26 o 
  -2   8   2       26.78       22.73      1.39 o 
  -1   8   2       32.73       39.33      1.52 o 
   0   8   2       79.73       79.22      2.23 o 
   1   8   2        1.38        0.87      0.38 o 
   2   8   2      303.62      312.15      4.85 o 
   3   8   2       86.96       87.58      3.05 o 
   4   8   2        4.64        3.18      1.32 o 
   5   8   2       16.43       16.51      1.73 o 
   6   8   2        5.80        5.12      1.71 o 
  -5   9   2        1.39        1.60      1.01 o 
  -4   9   2        0.99        1.79      1.11 o 
  -3   9   2       24.50       14.95      1.33 o 
  -2   9   2      141.40      128.26      3.18 o 
  -1   9   2        6.65       11.34      0.94 o 
   0   9   2        9.21       10.72      0.88 o 
   1   9   2        0.03        0.62      0.42 o 
   2   9   2        6.15        4.58      1.09 o 
   3   9   2       44.28       48.19      2.57 o 
   4   9   2        2.48        2.39      1.02 o 
   5   9   2      107.88      102.45      4.89 o 
   6   9   2       98.00      105.21      6.60 o 
  -4  10   2       10.14       10.08      2.47 o 
  -3  10   2       59.17       51.18      2.71 o 
  -2  10   2       26.29       22.92      1.61 o 
  -1  10   2       11.76       13.23      1.06 o 
   0  10   2       51.42       55.32      2.45 o 
   1  10   2       89.10       82.23      2.81 o 
   2  10   2        1.84        2.79      0.76 o 
   3  10   2      299.04      302.79      6.76 o 
   4  10   2       95.88       99.94      4.78 o 
   5  10   2      117.82      120.18      5.62 o 
   6  10   2        3.92        4.47      2.33 o 
  -4  11   2        9.76        8.70      1.67 o 
  -3  11   2        1.00       -0.41      0.80 o 
  -2  11   2       14.31       18.71      2.54 o 
  -1  11   2      171.50      169.96      5.60 o 
   0  11   2       24.75       28.03      2.01 o 
   1  11   2       66.34       59.98      2.83 o 
   2  11   2        2.57        3.06      0.91 o 
   3  11   2       42.64       48.79      3.38 o 
   4  11   2      128.63      134.12      4.80 o 
   5  11   2       18.02       20.49      2.93 o 
  -3  12   2        0.92        1.62      1.19 o 
  -2  12   2      197.32      194.70      8.56 o 
  -1  12   2       87.32       90.72      2.89 o 
   0  12   2       10.57        9.83      1.42 o 
   1  12   2       47.42       47.36      2.69 o 
   2  12   2      254.60      247.92      7.31 o 
   3  12   2        0.80        2.23      2.23 o 
   4  12   2       58.33       66.42      5.01 o 
  -2  13   2        4.92        5.88      1.45 o 
  -1  13   2       23.00       29.86      3.66 o 
   0  13   2       71.62       66.38      3.56 o 
   1  13   2       11.72       12.48      2.03 o 
   2  13   2        1.93        3.93      1.41 o 
   3  13   2        3.53        3.25      2.44 o 
   4  13   2       10.72        7.31      3.25 o 
  -1  14   2      153.67      157.04      8.33 o 
   0  14   2       63.40       62.45      3.59 o 
   1  14   2        8.98        8.26      1.83 o 
   2  14   2       97.19       99.59      5.08 o 
  -2 -12   3       71.88       71.54      8.13 o 
  -1 -12   3       83.13       83.09      5.89 o 
   0 -12   3        2.01        2.64      2.03 o 
   1 -12   3       22.05       22.02      2.09 o 
  -3 -11   3      127.25      150.56      7.01 o 
  -2 -11   3       13.70       13.10      2.08 o 
  -1 -11   3        3.36        3.45      1.83 o 
   0 -11   3       33.29       28.69      2.47 o 
   1 -11   3       54.54       55.43      4.38 o 
   2 -11   3       33.92       33.59      2.89 o 
  -4 -10   3      135.02      162.40      5.37 o 
  -3 -10   3       54.62       49.26      3.32 o 
  -2 -10   3       46.65       49.61      2.80 o 
  -1 -10   3        4.69        3.96      1.09 o 
   0 -10   3        3.27        2.18      0.82 o 
   1 -10   3      211.21      222.88      5.61 o 
   2 -10   3      158.43      148.84      5.22 o 
   3 -10   3       71.22       74.66      3.84 o 
  -5  -9   3       51.82       58.51      6.30 o 
  -4  -9   3       10.17        8.19      1.52 o 
  -3  -9   3       21.14       22.36      2.04 o 
  -2  -9   3      147.51      139.15      4.38 o 
  -1  -9   3       69.71       68.01      2.23 o 
   0  -9   3       25.56       23.93      1.59 o 
   1  -9   3      110.04      108.52      3.08 o 
   2  -9   3       38.55       39.33      2.50 o 
   3  -9   3        2.08        2.13      0.95 o 
   4  -9   3       29.19       31.60      2.49 o 
  -5  -8   3        0.36        1.08      1.41 o 
  -4  -8   3       17.99       21.43      1.50 o 
  -3  -8   3      133.96      150.80      4.59 o 
  -2  -8   3       69.28       67.73      2.94 o 
  -1  -8   3       13.99       14.50      1.23 o 
   0  -8   3       13.93       18.29      1.08 o 
   1  -8   3       10.79       11.92      1.15 o 
   2  -8   3       42.30       46.34      2.81 o 
   3  -8   3       12.68       10.34      1.37 o 
   4  -8   3       89.90       95.35      3.81 o 
   5  -8   3       88.20       92.78      3.91 o 
  -6  -7   3        1.31       -0.30      1.72 o 
  -5  -7   3       23.57       25.03      2.77 o 
  -4  -7   3       15.03       19.91      1.62 o 
  -3  -7   3        2.70        1.35      0.68 o 
  -2  -7   3       13.35       10.46      0.87 o 
  -1  -7   3      235.42      213.09      4.24 o 
   0  -7   3       54.95       47.82      1.51 o 
   1  -7   3      101.52      101.62      2.59 o 
   2  -7   3      303.01      291.88      5.62 o 
   3  -7   3       14.63       11.54      1.32 o 
   4  -7   3        0.08        0.76      0.65 o 
   5  -7   3        5.90        4.11      1.52 o 
  -6  -6   3       19.87       23.17      3.59 o 
  -5  -6   3       10.79       17.50      3.12 o 
  -4  -6   3        0.44        1.11      0.80 o 
  -3  -6   3      208.24      237.74      5.45 o 
  -2  -6   3      443.43      419.08      4.94 o 
  -1  -6   3      259.77      248.73      3.27 o 
   0  -6   3        1.45        3.42      0.52 o 
   1  -6   3       42.63       42.11      1.59 o 
   2  -6   3        5.29        4.35      0.97 o 
   3  -6   3       68.16       62.84      2.32 o 
   4  -6   3       27.91       23.07      2.26 o 
   5  -6   3      234.51      235.10      5.65 o 
   6  -6   3      107.38      122.47      4.10 o 
  -6  -5   3       49.58       44.62      4.38 o 
  -5  -5   3        1.25        1.91      1.08 o 
  -4  -5   3        0.63        0.19      0.35 o 
  -3  -5   3      698.97      697.05      8.70 o 
  -2  -5   3        0.43        3.03      0.51 o 
  -1  -5   3        1.17        0.20      0.26 o 
   0  -5   3        8.89        7.07      0.45 o 
   1  -5   3      415.51      424.16      5.44 o 
   2  -5   3      159.82      165.50      3.50 o 
   3  -5   3     2128.21     2078.45     22.40 o 
   4  -5   3      258.52      249.86      4.77 o 
   5  -5   3        1.23        2.28      0.70 o 
   6  -5   3        9.55       16.30      1.60 o 
  -7  -4   3      132.36      141.25      7.32 o 
  -6  -4   3       52.38       53.10      5.18 o 
  -5  -4   3      112.08      103.62      4.15 o 
  -4  -4   3       48.21       47.70      2.71 o 
  -3  -4   3      191.66      203.50      3.72 o 
  -2  -4   3      287.66      293.04      3.60 o 
  -1  -4   3     1080.58     1019.47      8.39 o 
   0  -4   3      536.16      506.60      4.46 o 
   1  -4   3       22.48       22.88      1.00 o 
   2  -4   3       87.78       83.02      1.46 o 
   3  -4   3       19.19       18.98      1.11 o 
   4  -4   3      344.61      316.64      5.19 o 
   5  -4   3        0.28        0.21      0.51 o 
   6  -4   3      226.45      229.13      5.23 o 
  -7  -3   3        1.71        0.47      1.50 o 
  -6  -3   3        3.90        3.61      1.73 o 
  -5  -3   3        2.09        0.89      1.07 o 
  -4  -3   3       17.22       22.52      2.29 o 
  -3  -3   3       54.68       45.96      1.17 o 
  -2  -3   3     8682.99     9144.47     61.00 o 
  -1  -3   3      648.35      601.39      5.42 o 
   0  -3   3        0.61        1.13      0.24 o 
   1  -3   3      103.50       93.96      1.60 o 
   2  -3   3      685.62      738.91      7.08 o 
   3  -3   3       85.61       90.00      1.88 o 
   4  -3   3      272.09      251.74      5.04 o 
   5  -3   3       90.72       90.73      3.01 o 
   6  -3   3        3.90        9.12      1.36 o 
  -7  -2   3       19.96       22.26      3.35 o 
  -6  -2   3      253.47      258.13      8.83 o 
  -5  -2   3        1.01       -0.13      0.93 o 
  -4  -2   3      409.41      402.44      7.71 o 
  -3  -2   3      377.35      398.72      4.49 o 
  -2  -2   3      237.67      239.05      2.91 o 
  -1  -2   3     2504.30     2587.18     17.11 o 
   0  -2   3      145.01      140.87      1.62 o 
   1  -2   3      893.35      895.58      7.35 o 
   2  -2   3       57.65       56.13      1.30 o 
   3  -2   3      173.42      160.92      2.49 o 
   4  -2   3       73.03       79.10      2.10 o 
   5  -2   3        9.15       11.73      1.12 o 
   6  -2   3        4.41        3.76      1.01 o 
   7  -2   3      167.56      181.29      5.53 o 
  -7  -1   3      455.59      454.95     12.71 o 
  -6  -1   3        2.72        2.57      1.50 o 
  -5  -1   3       39.22       35.61      3.09 o 
  -4  -1   3       85.91       83.70      3.83 o 
  -3  -1   3      194.62      185.40      2.47 o 
  -2  -1   3        6.73       15.62      0.68 o 
  -1  -1   3     2058.28     2026.08     13.52 o 
   0  -1   3      113.76      102.45      1.24 o 
   1  -1   3      338.30      381.17      3.41 o 
   2  -1   3      224.61      255.31      3.58 o 
   3  -1   3       76.13       77.42      1.35 o 
   4  -1   3        4.37        9.91      0.62 o 
   5  -1   3        1.05        1.40      0.55 o 
   6  -1   3      212.69      222.73      5.54 o 
   7  -1   3       60.06       62.32      3.96 o 
  -7   0   3        0.48        0.68      1.42 o 
  -6   0   3       31.16       35.73      2.83 o 
  -5   0   3      244.01      230.19      6.19 o 
  -4   0   3        3.63        3.19      0.86 o 
  -3   0   3      119.93      126.31      2.87 o 
  -2   0   3       70.26       53.25      1.29 o 
  -1   0   3      250.66      322.00      3.04 o 
   0   0   3        9.62       12.84      0.75 o 
   1   0   3       87.38       91.21      1.25 o 
   2   0   3      613.28      667.38     16.46 o 
   3   0   3      180.54      203.21      3.36 o 
   4   0   3      445.66      426.25      4.74 o 
   5   0   3      235.61      241.98      3.59 o 
   6   0   3        0.37        0.17      0.66 o 
   7   0   3        6.66        7.27      2.74 o 
  -7   1   3       12.19        9.88      2.30 o 
  -6   1   3      120.99      119.42      5.13 o 
  -5   1   3       46.88       44.06      5.16 o 
  -4   1   3        2.65        4.43      0.83 o 
  -3   1   3      488.09      518.49      6.30 o 
  -2   1   3      627.16      671.53      5.82 o 
  -1   1   3        3.87        8.35      0.42 o 
   0   1   3      808.92      793.68      5.94 o 
   1   1   3      593.22      634.89      5.87 o 
   3   1   3      268.97      289.77      4.74 o 
   4   1   3        0.29        1.55      0.34 o 
   5   1   3        2.20        2.24      0.54 o 
   6   1   3       50.92       53.91      3.27 o 
   7   1   3       92.67       95.15     10.46 o 
  -7   2   3       26.11       19.06      3.35 o 
  -6   2   3        6.37        8.10      2.26 o 
  -5   2   3       48.60       48.28      2.86 o 
  -4   2   3      422.44      407.69      6.51 o 
  -3   2   3       46.38       57.51      2.38 o 
  -2   2   3      369.14      348.50      3.48 o 
  -1   2   3      622.08      613.45      4.74 o 
   0   2   3     2476.10     2479.25     15.79 o 
   1   2   3       32.62       37.27      0.66 o 
   2   2   3       16.13       20.88      0.51 o 
   3   2   3     2177.82     2389.93     25.86 o 
   4   2   3       22.47       17.91      0.78 o 
   5   2   3      245.91      249.61      4.81 o 
   6   2   3      139.34      128.39      4.38 o 
   7   2   3        1.35        1.99      1.07 o 
  -7   3   3        0.05        1.21      1.36 o 
  -6   3   3       81.50       81.83      9.14 o 
  -5   3   3      670.34      637.49     17.58 o 
  -4   3   3      310.45      314.17      5.57 o 
  -3   3   3       34.87       24.59      1.67 o 
  -2   3   3      399.72      384.88      3.80 o 
  -1   3   3     1152.32     1260.92      9.42 o 
   0   3   3      729.65      732.61      5.02 o 
   1   3   3     5412.41     5532.28     49.34 o 
   2   3   3      495.96      502.76      4.37 o 
   3   3   3        1.77        1.54      0.27 o 
   4   3   3       24.81       25.21      1.02 o 
   5   3   3       10.09       12.80      1.50 o 
   6   3   3        1.85        2.38      1.07 o 
   7   3   3       31.28       32.03      6.81 o 
  -7   4   3      194.36      198.42     11.88 o 
  -6   4   3      206.58      207.88      7.45 o 
  -5   4   3      236.22      222.93      7.31 o 
  -4   4   3       58.54       55.85      2.76 o 
  -3   4   3      148.68      148.16      3.32 o 
  -2   4   3     1151.57     1316.08     12.82 o 
  -1   4   3      211.55      226.58      2.47 o 
   0   4   3     4856.99     5114.96     30.91 o 
   1   4   3      357.51      342.22      4.34 o 
   2   4   3      460.44      475.29      4.84 o 
   3   4   3        0.10        0.01      0.22 o 
   4   4   3      381.24      381.64      5.60 o 
   5   4   3       60.94       60.65      3.09 o 
   6   4   3      452.93      448.63     23.26 o 
   7   4   3       47.62       52.41      5.18 o 
  -6   5   3        0.21        0.67      1.21 o 
  -5   5   3      114.87      113.32      4.32 o 
  -4   5   3     1231.38     1161.59     17.79 o 
  -3   5   3       19.04       22.43      2.43 o 
  -2   5   3      891.62      841.11      6.82 o 
  -1   5   3        0.67        3.87      0.37 o 
   0   5   3      375.61      368.54      3.70 o 
   1   5   3        1.15        3.42      0.46 o 
   2   5   3       80.77       87.72      1.92 o 
   3   5   3       31.99       31.86      1.05 o 
   4   5   3      109.82      130.94      3.90 o 
   5   5   3      251.82      254.16      5.90 o 
   6   5   3       65.54       66.87      3.95 o 
   7   5   3       30.12       26.37      5.49 o 
  -6   6   3      132.13      120.40      6.30 o 
  -5   6   3      174.41      168.33      5.42 o 
  -4   6   3       23.31       24.88      2.14 o 
  -3   6   3      191.96      180.53      6.27 o 
  -2   6   3       16.43       21.32      0.92 o 
  -1   6   3      488.00      492.36      4.79 o 
   0   6   3      114.96      128.72      1.98 o 
   1   6   3     2738.73     2906.94     20.40 o 
   2   6   3      162.08      188.06      6.35 o 
   3   6   3      192.53      188.10      3.83 o 
   4   6   3       89.49       79.24      2.84 o 
   5   6   3        8.27        5.19      1.05 o 
   6   6   3       50.96       54.92      6.72 o 
   7   6   3      163.77      163.42      5.70 o 
  -6   7   3        0.22        0.03      0.92 o 
  -5   7   3       25.80       28.40      2.37 o 
  -4   7   3        8.10        4.95      0.98 o 
  -3   7   3      270.57      269.59      4.71 o 
  -2   7   3        8.44       12.00      1.07 o 
  -1   7   3      582.89      577.19      5.61 o 
   0   7   3      430.46      460.02      4.71 o 
   1   7   3      120.97      123.47      2.01 o 
   2   7   3      369.46      366.44      4.32 o 
   3   7   3      267.07      265.23      7.57 o 
   4   7   3      417.51      377.49     12.02 o 
   5   7   3        6.67        7.21      1.46 o 
   6   7   3      161.84      164.70      5.66 o 
   7   7   3        5.43        7.21      1.71 o 
  -5   8   3       77.99       76.64      3.72 o 
  -4   8   3      392.19      378.56      7.32 o 
  -3   8   3       37.48       23.21      1.51 o 
  -2   8   3       96.73       91.64      3.56 o 
  -1   8   3       15.15       14.17      0.88 o 
   0   8   3        0.24        0.63      0.36 o 
   1   8   3      599.37      602.90      5.89 o 
   2   8   3     2662.87     2723.78     25.14 o 
   3   8   3      206.89      202.29      4.64 o 
   4   8   3       13.36       13.81      1.95 o 
   5   8   3       20.93       25.74      3.32 o 
   6   8   3       22.96       15.97      2.73 o 
  -5   9   3       54.21       56.96      3.40 o 
  -4   9   3       17.46       14.11      1.87 o 
  -3   9   3       33.63       38.95      1.71 o 
  -2   9   3       75.09       79.95      1.92 o 
  -1   9   3       13.23       10.53      0.93 o 
   0   9   3      175.33      168.87      2.81 o 
   1   9   3      495.58      502.91      6.85 o 
   2   9   3        1.08        2.12      0.62 o 
   3   9   3        6.48        7.04      1.88 o 
   4   9   3       12.02       12.99      1.99 o 
   5   9   3      121.74      113.26      7.92 o 
   6   9   3        5.04        7.13      4.27 o 
  -5  10   3        2.11        3.83      1.40 o 
  -4  10   3       25.90       29.58      2.90 o 
  -3  10   3      373.39      371.99      6.48 o 
  -2  10   3        5.46        8.70      1.08 o 
  -1  10   3      102.89       98.86      2.47 o 
   0  10   3      163.27      144.93      3.02 o 
   1  10   3      563.03      559.76      8.50 o 
   2  10   3       32.56       31.85      1.65 o 
   3  10   3      321.12      336.97      9.24 o 
   4  10   3      101.70       96.08      4.28 o 
   5  10   3        8.85        8.94      1.97 o 
   6  10   3        2.66        4.44      2.14 o 
  -4  11   3       15.63       14.47      3.46 o 
  -3  11   3        3.91        4.16      1.23 o 
  -2  11   3       29.29       29.38      1.88 o 
  -1  11   3       68.80       70.27      2.23 o 
   0  11   3       71.21       73.18      4.63 o 
   1  11   3       23.90       25.76      2.20 o 
   2  11   3      110.70      114.76      3.18 o 
   3  11   3       58.46       50.42      2.93 o 
   4  11   3        5.91        4.52      1.53 o 
   5  11   3       70.29       78.48      5.25 o 
  -3  12   3       32.00       35.09      3.61 o 
  -2  12   3      324.93      337.06      6.94 o 
  -1  12   3       44.48       39.73      2.63 o 
   0  12   3        3.83        3.52      1.09 o 
   1  12   3      370.86      354.64      7.60 o 
   2  12   3        0.17       -0.28      1.13 o 
   3  12   3      107.05       97.92      4.75 o 
   4  12   3      253.36      277.01      8.22 o 
   5  12   3       74.42       84.00      5.20 o 
  -2  13   3       31.80       22.52      3.56 o 
  -1  13   3        2.14       -0.30      0.83 o 
   0  13   3        0.01        1.02      1.12 o 
   1  13   3       70.34       78.81      3.90 o 
   2  13   3      445.83      441.80     29.36 o 
   3  13   3      233.42      240.14     11.58 o 
   4  13   3       38.03       32.99      4.06 o 
  -1  14   3       42.43       53.03      4.88 o 
   0  14   3        0.30        0.27      1.12 o 
   1  14   3        2.79        3.36      1.42 o 
   2  14   3       28.68       30.47      3.45 o 
   3  14   3       28.54       28.04      4.67 o 
  -3 -11   4       14.65       14.91      2.34 o 
  -2 -11   4       22.27       21.46      2.74 o 
  -1 -11   4       53.33       55.06      4.88 o 
   0 -11   4      124.53      125.09      4.87 o 
   1 -11   4       12.10       13.11      1.72 o 
   2 -11   4       10.76       13.23      2.17 o 
  -4 -10   4       31.03       35.51      2.89 o 
  -3 -10   4       10.32       11.08      2.05 o 
  -2 -10   4       29.38       30.26      2.31 o 
  -1 -10   4       55.56       53.13      2.64 o 
   0 -10   4        4.97        5.75      1.13 o 
   1 -10   4        0.02       -0.53      0.71 o 
   2 -10   4       76.54       69.94      3.79 o 
   3 -10   4       41.58       47.14      5.12 o 
  -4  -9   4        1.09       -0.41      1.05 o 
  -3  -9   4        4.69        5.16      1.35 o 
  -2  -9   4      110.87       95.09      3.62 o 
  -1  -9   4        1.41        1.39      0.66 o 
   0  -9   4       15.80       13.59      1.46 o 
   1  -9   4      373.16      369.20      6.32 o 
   2  -9   4       10.47       11.11      1.53 o 
   3  -9   4       34.57       34.70      2.62 o 
   4  -9   4        2.10        1.73      1.07 o 
  -5  -8   4        4.58        2.84      2.64 o 
  -4  -8   4        0.91        0.17      1.09 o 
  -3  -8   4      165.62      159.11      4.82 o 
  -2  -8   4        7.63        7.66      1.47 o 
  -1  -8   4       75.59       78.85      2.31 o 
   0  -8   4      172.69      164.07      3.73 o 
   1  -8   4        2.96        1.83      0.71 o 
   2  -8   4       57.45       57.10      2.65 o 
   3  -8   4       37.49       36.80      2.21 o 
   4  -8   4       49.46       53.83      2.99 o 
  -5  -7   4       48.95       52.01      4.98 o 
  -4  -7   4      458.52      441.96      7.74 o 
  -3  -7   4        9.73       11.77      1.55 o 
  -2  -7   4       80.59       80.96      3.11 o 
  -1  -7   4        0.43        0.59      0.49 o 
   0  -7   4       51.17       48.82      2.44 o 
   1  -7   4       20.13       17.28      1.27 o 
   2  -7   4     1452.49     1440.55     17.43 o 
   3  -7   4       46.09       42.90      2.17 o 
   4  -7   4       69.13       68.51      2.80 o 
   5  -7   4        0.01        0.26      0.84 o 
  -6  -6   4      161.97      161.43      6.30 o 
  -5  -6   4       53.90       56.08      3.61 o 
  -4  -6   4      103.74      109.13      4.27 o 
  -3  -6   4      301.94      298.72      5.76 o 
  -2  -6   4      150.70      145.26      3.54 o 
  -1  -6   4        0.51        2.73      0.73 o 
   0  -6   4      169.44      174.32      2.72 o 
   1  -6   4      239.58      213.27      6.77 o 
   2  -6   4       67.20       70.81      2.48 o 
   3  -6   4      163.67      162.15      3.88 o 
   4  -6   4        8.43       10.98      1.22 o 
   5  -6   4      127.04      134.63      4.10 o 
  -6  -5   4       39.11       41.24      4.47 o 
  -5  -5   4       43.21       53.18      7.48 o 
  -4  -5   4      136.07      145.91      5.59 o 
  -3  -5   4     2537.62     2443.16     23.64 o 
  -2  -5   4       44.28       47.58      1.52 o 
  -1  -5   4      220.76      215.73      3.11 o 
   0  -5   4      137.80      129.83      1.89 o 
   1  -5   4      283.45      288.62      5.15 o 
   2  -5   4       17.27       13.34      1.09 o 
   3  -5   4      276.74      260.92      4.85 o 
   4  -5   4       34.62       34.81      1.76 o 
   5  -5   4       13.79       10.15      1.18 o 
   6  -5   4        6.46        6.64      1.21 o 
  -6  -4   4      149.41      158.79      7.47 o 
  -5  -4   4      351.44      359.68     11.90 o 
  -4  -4   4       32.75       36.20      1.68 o 
  -3  -4   4       15.88       21.20      1.33 o 
  -2  -4   4     1014.76     1049.68      9.13 o 
  -1  -4   4      259.66      237.43      3.83 o 
   0  -4   4      245.92      226.92      2.48 o 
   1  -4   4      232.29      233.02      3.23 o 
   2  -4   4      582.12      523.32      7.11 o 
   3  -4   4      291.29      285.15      4.70 o 
   4  -4   4        5.37        9.43      0.94 o 
   5  -4   4       30.59       40.42      1.75 o 
   6  -4   4       71.00       76.75      3.79 o 
  -7  -3   4       83.90       80.36      5.82 o 
  -6  -3   4       37.10       43.94      4.17 o 
  -5  -3   4        3.25        3.16      1.89 o 
  -4  -3   4       11.75       12.28      0.86 o 
  -3  -3   4      108.52       82.03      2.49 o 
  -2  -3   4     1220.97     1166.35      9.68 o 
  -1  -3   4       58.80       65.86      1.45 o 
   0  -3   4      222.07      211.32      1.93 o 
   1  -3   4       63.75       74.00      1.83 o 
   2  -3   4       61.89       56.98      1.92 o 
   3  -3   4      373.48      369.78      4.03 o 
   4  -3   4       51.68       59.97      3.88 o 
   5  -3   4       58.85       66.97      4.18 o 
   6  -3   4       46.07       41.16      2.44 o 
  -7  -2   4       65.43       74.44      5.45 o 
  -6  -2   4       52.04       53.39      4.45 o 
  -5  -2   4       83.11       83.36      3.67 o 
  -4  -2   4      432.51      429.70      8.38 o 
  -3  -2   4      127.29      117.90      2.29 o 
  -2  -2   4      612.64      720.82      6.52 o 
  -1  -2   4       13.55       11.93      0.58 o 
   0  -2   4        9.06       10.22      0.33 o 
   1  -2   4        2.37        3.30      0.31 o 
   2  -2   4     2499.81     2615.66     19.45 o 
   3  -2   4     1048.24     1050.76      9.25 o 
   4  -2   4        1.18        1.85      0.57 o 
   5  -2   4       80.29       74.17      2.54 o 
   6  -2   4       19.70       14.77      1.73 o 
   7  -2   4       41.27       46.52      3.05 o 
  -7  -1   4       45.11       47.44      4.31 o 
  -6  -1   4       28.39       31.45      3.44 o 
  -5  -1   4       44.30       43.47      2.68 o 
  -4  -1   4      216.98      212.94      5.36 o 
  -3  -1   4       45.33       43.94      1.17 o 
  -2  -1   4      187.15      148.27      2.21 o 
  -1  -1   4       66.23       46.21      1.00 o 
   0  -1   4      925.80     1018.65      8.15 o 
   1  -1   4     1022.18     1052.49      8.40 o 
   2  -1   4      216.11      203.75      2.59 o 
   3  -1   4        0.58        0.66      0.23 o 
   4  -1   4       37.77       40.70      1.11 o 
   5  -1   4      119.64      121.83      2.59 o 
   6  -1   4       75.94       77.50      2.66 o 
   7  -1   4        8.06        8.02      1.36 o 
  -7   0   4       20.52       22.57      3.30 o 
  -6   0   4       13.05       14.12      2.07 o 
  -5   0   4       12.33       14.49      1.90 o 
  -4   0   4       45.22       48.21      2.51 o 
  -3   0   4      721.82      730.88      6.69 o 
  -2   0   4      473.37      400.01      4.08 o 
  -1   0   4       73.20       51.30      1.04 o 
   0   0   4      495.66      534.28      4.57 o 
   1   0   4        1.76        2.30      0.23 o 
   2   0   4     2544.53     2938.72     32.94 o 
   3   0   4      207.93      225.51      8.74 o 
   4   0   4      715.51      710.76      9.48 o 
   5   0   4      118.66      114.48      1.88 o 
   6   0   4        1.49        0.79      0.60 o 
   7   0   4       12.29       15.02      4.57 o 
  -7   1   4       38.99       40.71      3.95 o 
  -6   1   4       73.88       73.16      3.89 o 
  -5   1   4       21.88       24.91      2.27 o 
  -4   1   4      150.06      135.65      3.51 o 
  -3   1   4      241.75      215.50      3.07 o 
  -2   1   4       59.58       64.61      1.33 o 
  -1   1   4      981.30      950.35      8.43 o 
   0   1   4     4169.78     4256.81     30.01 o 
   1   1   4       15.31       15.01      0.49 o 
   2   1   4      267.93      290.14      4.52 o 
   4   1   4       70.42       66.95      2.66 o 
   5   1   4       26.54       21.96      0.83 o 
   6   1   4      225.98      217.32      4.77 o 
   7   1   4      159.58      163.64      4.88 o 
  -7   2   4       17.54       20.38      4.06 o 
  -6   2   4       25.07       29.86      2.71 o 
  -5   2   4       10.97       10.33      1.59 o 
  -4   2   4       36.62       40.46      1.97 o 
  -3   2   4      237.57      265.59      2.99 o 
  -2   2   4      445.89      435.01      4.25 o 
  -1   2   4     2818.68     2812.59     20.73 o 
   0   2   4      146.29      142.60      1.39 o 
   1   2   4     2816.71     2967.88     20.30 o 
   2   2   4       61.54       66.43      1.04 o 
   3   2   4      240.55      269.51      3.79 o 
   4   2   4      561.81      584.91      8.89 o 
   5   2   4      945.93      883.74      8.77 o 
   6   2   4       16.78       19.68      1.58 o 
   7   2   4       13.64       13.08      1.72 o 
  -7   3   4        1.71        0.75      1.42 o 
  -6   3   4       26.67       27.58      3.09 o 
  -5   3   4      156.05      155.13      5.07 o 
  -4   3   4      146.67      143.89      3.67 o 
  -3   3   4      561.46      520.48      6.57 o 
  -2   3   4        0.05        2.12      0.37 o 
  -1   3   4       18.84       14.79      0.70 o 
   0   3   4       73.40       76.95      1.05 o 
   1   3   4       16.42       19.02      0.70 o 
   2   3   4        8.25        8.93      0.37 o 
   3   3   4     1067.15     1141.33      9.49 o 
   4   3   4     1073.62     1065.61     14.13 o 
   5   3   4       76.51       73.62      2.03 o 
   6   3   4        0.83        0.78      0.78 o 
   7   3   4       40.31       45.50      2.94 o 
  -6   4   4       19.66       20.32      2.86 o 
  -5   4   4       28.72       27.16      3.24 o 
  -4   4   4      218.98      211.19      8.03 o 
  -3   4   4       46.36       46.51      1.94 o 
  -2   4   4       35.11       34.27      1.45 o 
  -1   4   4      541.69      556.38      5.33 o 
   0   4   4     4306.77     4716.34     28.61 o 
   1   4   4      136.53      128.98      1.83 o 
   2   4   4      948.78      952.57      7.98 o 
   3   4   4        0.08        0.46      0.27 o 
   4   4   4       96.55      102.15      2.35 o 
   5   4   4      239.90      235.97      6.17 o 
   6   4   4      257.24      244.78      6.82 o 
   7   4   4       96.59       94.94      4.47 o 
  -6   5   4        0.40       -0.79      1.42 o 
  -5   5   4        3.23        4.52      1.25 o 
  -4   5   4        1.04        0.98      0.67 o 
  -3   5   4      265.74      258.65      4.85 o 
  -2   5   4     1235.50     1292.94      9.74 o 
  -1   5   4     1997.67     2123.50     13.80 o 
   0   5   4     1445.90     1694.85     11.25 o 
   1   5   4      290.24      348.17      4.86 o 
   2   5   4        6.53       10.48      0.69 o 
   3   5   4      174.87      159.28      2.43 o 
   4   5   4      244.91      239.72     11.78 o 
   5   5   4      597.63      612.54     10.16 o 
   6   5   4        1.40        2.08      0.97 o 
   7   5   4        1.92        0.75      0.97 o 
  -6   6   4       82.40       81.63      5.02 o 
  -5   6   4       87.42       85.75      4.01 o 
  -4   6   4      357.39      314.74      6.04 o 
  -3   6   4      570.99      555.42      8.17 o 
  -2   6   4      576.45      608.49      5.55 o 
  -1   6   4      824.31      923.41      7.91 o 
   0   6   4      258.01      259.45      2.90 o 
   1   6   4     1085.35     1153.65      9.40 o 
   2   6   4       34.79       30.51      1.34 o 
   3   6   4      161.92      166.10      3.41 o 
   4   6   4      105.88      109.58      5.76 o 
   5   6   4        9.14        7.69      1.36 o 
   6   6   4       58.06       50.25      2.93 o 
   7   6   4        0.06        0.10      0.98 o 
  -6   7   4        0.88       -0.87      0.89 o 
  -5   7   4        0.89        1.98      0.97 o 
  -4   7   4        0.30       -0.57      0.57 o 
  -3   7   4      261.72      238.47      5.01 o 
  -2   7   4      247.94      229.80      3.21 o 
  -1   7   4       16.67       14.06      0.80 o 
   0   7   4      118.14      113.31      2.17 o 
   1   7   4        5.26        6.14      0.60 o 
   2   7   4        0.01        2.16      0.60 o 
   3   7   4       10.37       12.62      1.20 o 
   4   7   4      217.70      206.53      5.81 o 
   5   7   4        0.15       -0.61      0.93 o 
   6   7   4       25.34       32.68      2.66 o 
   7   7   4        2.53        5.05      1.94 o 
  -5   8   4        0.21        0.93      0.92 o 
  -4   8   4       82.10       79.61      3.20 o 
  -3   8   4        5.51        2.90      0.75 o 
  -2   8   4       12.00       10.55      0.87 o 
  -1   8   4       76.13       63.32      1.63 o 
   0   8   4      191.39      175.52      2.68 o 
   1   8   4       49.89       48.12      1.34 o 
   2   8   4      201.76      190.16      4.26 o 
   3   8   4      404.57      397.84      6.88 o 
   4   8   4        3.72        2.23      1.09 o 
   5   8   4      123.03      137.22      5.22 o 
   6   8   4       25.82       26.35      3.46 o 
  -5   9   4        0.52        0.20      1.00 o 
  -4   9   4       23.31       21.94      2.28 o 
  -3   9   4      169.96      152.29      3.32 o 
  -2   9   4        1.94        0.91      0.50 o 
  -1   9   4        0.14        0.56      0.44 o 
   0   9   4      125.55      131.44      2.44 o 
   1   9   4      431.55      425.25      6.08 o 
   2   9   4      293.06      287.55      4.62 o 
   3   9   4        0.01       -0.53      0.53 o 
   4   9   4       53.61       54.98      3.45 o 
   5   9   4       97.25       96.62      5.68 o 
   6   9   4      262.95      263.70      9.43 o 
  -5  10   4        5.29        7.97      1.80 o 
  -4  10   4       72.97       90.36      6.60 o 
  -3  10   4      149.73      162.95      4.02 o 
  -2  10   4       38.01       39.07      1.59 o 
  -1  10   4       90.68       83.43      3.32 o 
   0  10   4      882.11      833.74      8.56 o 
   1  10   4      284.96      288.47      4.99 o 
   2  10   4       59.41       64.95      2.76 o 
   3  10   4        0.23        0.49      0.76 o 
   4  10   4        0.07        1.56      1.17 o 
   5  10   4       30.31       34.21      3.85 o 
   6  10   4       71.39       75.48      4.55 o 
  -4  11   4       18.91       19.33      2.36 o 
  -3  11   4        0.46       -0.20      0.78 o 
  -2  11   4       96.72       82.60      3.10 o 
  -1  11   4      152.44      136.57      3.10 o 
   0  11   4       14.44       13.10      1.51 o 
   1  11   4      705.81      721.61      9.47 o 
   2  11   4      119.50      120.16      4.05 o 
   3  11   4        0.00        0.25      0.80 o 
   4  11   4       87.62      101.64      6.30 o 
   5  11   4       55.22       55.06      4.97 o 
  -3  12   4       58.04       65.68      3.15 o 
  -2  12   4        0.01        1.48      0.91 o 
  -1  12   4       95.94       90.78      6.55 o 
   0  12   4        0.06        0.65      0.79 o 
   1  12   4       14.12       17.74      2.17 o 
   2  12   4      100.68      105.81      3.06 o 
   3  12   4        4.76        5.24      1.57 o 
   4  12   4        0.70        1.85      1.67 o 
   5  12   4        3.99        5.22      2.29 o 
  -3  13   4       21.39       24.50      4.00 o 
  -2  13   4        6.29        4.67      2.23 o 
  -1  13   4       23.27       21.16      2.14 o 
   0  13   4        1.28        0.85      1.01 o 
   1  13   4       75.66       71.15      7.52 o 
   2  13   4      111.09      124.16      4.51 o 
   3  13   4        4.72        4.92      2.18 o 
   4  13   4        6.87        8.54      2.11 o 
  -1  14   4        2.22        4.27      2.03 o 
   0  14   4       37.52       38.95      2.94 o 
   1  14   4       54.21       59.94      6.60 o 
   2  14   4        3.36        1.99      2.34 o 
   3  14   4        4.80        9.14      3.25 o 
  -1 -11   5       13.09       17.07      3.25 o 
   0 -11   5       23.86       26.79      5.28 o 
  -3 -10   5       33.36       36.57      3.56 o 
  -2 -10   5       11.95       14.61      2.08 o 
  -1 -10   5       50.00       59.71      3.90 o 
   0 -10   5        4.50        4.60      1.10 o 
   1 -10   5        3.08        4.11      1.49 o 
   2 -10   5        1.71        1.23      1.29 o 
  -4  -9   5       29.56       32.17      2.88 o 
  -3  -9   5      118.98      124.81      7.55 o 
  -2  -9   5       14.25       16.07      1.85 o 
  -1  -9   5        9.53        8.51      1.10 o 
   0  -9   5        5.47        4.38      1.09 o 
   1  -9   5      375.87      398.56      9.18 o 
   2  -9   5        0.46        1.17      0.88 o 
   3  -9   5       97.52       97.14      4.21 o 
  -5  -8   5        4.29        5.08      3.05 o 
  -4  -8   5       18.87       17.33      2.18 o 
  -3  -8   5        1.96        2.43      2.30 o 
  -2  -8   5       12.61       14.51      2.47 o 
  -1  -8   5       57.42       61.16      2.07 o 
   0  -8   5      161.89      158.73      3.78 o 
   1  -8   5      118.85      128.78      3.98 o 
   2  -8   5       27.25       27.40      2.02 o 
   3  -8   5        5.52        4.94      2.06 o 
   4  -8   5       24.25       30.04      2.41 o 
  -5  -7   5        0.03       -2.03      2.03 o 
  -4  -7   5      620.10      578.14     10.48 o 
  -3  -7   5       23.88       25.19      3.45 o 
  -2  -7   5      190.99      185.98      4.95 o 
  -1  -7   5        3.76        3.90      0.70 o 
   0  -7   5       53.91       56.75      2.16 o 
   1  -7   5       30.38       28.75      1.88 o 
   2  -7   5      108.73      112.12      3.76 o 
   3  -7   5       13.48       13.94      1.50 o 
   4  -7   5      130.48      119.52      4.10 o 
  -6  -6   5       59.23       69.04      5.42 o 
  -5  -6   5       27.23       26.45      3.46 o 
  -4  -6   5       30.54       29.23      2.02 o 
  -3  -6   5      162.02      150.08      5.11 o 
  -2  -6   5        0.10        0.02      0.50 o 
  -1  -6   5       24.82       21.42      1.23 o 
   0  -6   5      456.89      418.99      7.06 o 
   1  -6   5      852.26      816.28     11.12 o 
   2  -6   5      381.79      384.29      6.64 o 
   3  -6   5       67.34       60.01      3.46 o 
   4  -6   5        0.22       -0.05      0.58 o 
   5  -6   5        0.91        0.66      0.76 o 
  -6  -5   5       18.65       19.36      2.68 o 
  -5  -5   5        4.63        4.33      1.55 o 
  -4  -5   5        1.24        0.54      0.72 o 
  -3  -5   5      104.64       97.56      2.88 o 
  -2  -5   5      192.28      185.95      3.49 o 
  -1  -5   5      880.28      857.66      8.90 o 
   0  -5   5      409.33      399.51      5.63 o 
   1  -5   5       67.55       64.73      1.93 o 
   2  -5   5       58.39       60.43      2.20 o 
   3  -5   5       49.23       41.65      1.88 o 
   4  -5   5        0.18        0.90      0.62 o 
   5  -5   5      313.91      304.77      9.97 o 
  -6  -4   5       68.51       68.07      4.10 o 
  -5  -4   5      176.70      182.31     10.31 o 
  -4  -4   5       27.62       22.76      2.79 o 
  -3  -4   5     1038.08     1051.34     11.99 o 
  -2  -4   5      633.42      622.48      6.38 o 
  -1  -4   5      516.07      516.53      5.31 o 
   0  -4   5        0.84        2.90      0.55 o 
   1  -4   5      909.86      895.36      9.50 o 
   2  -4   5      605.23      591.50      7.98 o 
   3  -4   5      119.62      112.45      2.79 o 
   4  -4   5      323.35      310.14      5.17 o 
   5  -4   5       13.48       10.74      1.06 o 
   6  -4   5       78.83       82.40      3.37 o 
  -6  -3   5       36.87       49.14     10.26 o 
  -5  -3   5       37.58       35.03      2.83 o 
  -4  -3   5       63.41       66.66      2.39 o 
  -3  -3   5       37.70       42.38      1.99 o 
  -2  -3   5      235.16      263.29      3.52 o 
  -1  -3   5      107.32      102.92      1.87 o 
   0  -3   5      438.21      395.30      4.26 o 
   1  -3   5      175.73      149.78      2.55 o 
   2  -3   5       16.07       20.36      0.96 o 
   3  -3   5        1.73        3.70      0.58 o 
   4  -3   5      218.61      215.63      3.82 o 
   5  -3   5      205.43      204.05      4.52 o 
   6  -3   5       75.40       79.26      2.54 o 
  -6  -2   5        7.03       10.86      2.51 o 
  -5  -2   5        1.23        1.69      1.13 o 
  -4  -2   5      134.55      138.30      3.99 o 
  -3  -2   5       95.62       76.39      2.21 o 
  -2  -2   5        0.09        0.08      0.35 o 
  -1  -2   5      342.87      331.65      3.38 o 
   0  -2   5      104.71       95.90      1.61 o 
   1  -2   5     1564.76     1711.77     13.28 o 
   2  -2   5      390.40      372.00      3.85 o 
   3  -2   5     1199.83     1220.91     12.21 o 
   4  -2   5      184.63      177.18      2.33 o 
   5  -2   5       86.43       78.88      2.52 o 
   6  -2   5       14.92       14.89      1.36 o 
  -7  -1   5        1.86        4.43      2.00 o 
  -6  -1   5      105.12      103.61      4.77 o 
  -5  -1   5       50.68       55.50      3.15 o 
  -4  -1   5       49.90       42.34      1.59 o 
  -3  -1   5        2.03        1.86      0.52 o 
  -2  -1   5      277.70      260.22      4.44 o 
  -1  -1   5      423.33      433.61      3.92 o 
   0  -1   5        4.44        2.58      0.29 o 
   1  -1   5     1359.65     1400.10     11.10 o 
   2  -1   5      427.38      367.43      3.82 o 
   3  -1   5       71.79       72.21      1.39 o 
   4  -1   5       77.09       82.30      1.40 o 
   5  -1   5       53.06       55.92      1.61 o 
   6  -1   5       43.41       51.10      3.04 o 
   7  -1   5      230.17      247.65      8.53 o 
  -7   0   5        7.36        8.91      2.51 o 
  -6   0   5       38.48       42.53      3.23 o 
  -5   0   5      111.13      120.01      3.84 o 
  -4   0   5       24.36       37.86      2.36 o 
  -3   0   5      309.19      295.57      3.91 o 
  -2   0   5      372.81      357.39      3.93 o 
  -1   0   5       89.30       84.23      1.51 o 
   0   0   5     3689.10     3850.24     28.23 o 
   1   0   5     1041.88     1082.55      9.31 o 
   2   0   5      183.22      203.54      2.68 o 
   3   0   5      364.93      347.02      4.92 o 
   4   0   5      347.00      305.55     11.78 o 
   5   0   5       45.70       37.47      1.37 o 
   6   0   5      216.68      193.87      6.55 o 
   7   0   5       20.27       20.52      2.44 o 
  -7   1   5       14.31       14.06      4.06 o 
  -6   1   5        0.17       -0.74      0.92 o 
  -5   1   5      434.67      423.92      7.68 o 
  -4   1   5      285.56      260.40      5.33 o 
  -3   1   5       56.33       56.58      1.47 o 
  -2   1   5        5.14        2.80      0.41 o 
  -1   1   5      157.87      196.02      2.21 o 
   0   1   5      288.98      298.20      3.74 o 
   1   1   5        0.27        2.96      0.43 o 
   2   1   5     1565.53     1654.78     14.55 o 
   3   1   5     1053.03     1028.20     25.40 o 
   4   1   5        8.50        4.88      1.83 o 
   5   1   5      127.64      119.47      2.52 o 
   6   1   5       41.41       49.27      1.96 o 
   7   1   5       77.05       77.67      2.83 o 
  -7   2   5        2.82        3.31      1.79 o 
  -6   2   5      177.74      182.67      7.33 o 
  -5   2   5      251.22      254.58      6.75 o 
  -4   2   5       58.29       58.67      3.91 o 
  -3   2   5        5.05        4.35      0.47 o 
  -2   2   5     1087.76     1040.77      9.18 o 
  -1   2   5      735.79      747.34      6.22 o 
   0   2   5     1626.33     1640.00     10.83 o 
   1   2   5     1315.14     1269.25      9.86 o 
   2   2   5        0.20        0.47      0.22 o 
   3   2   5      239.94      250.88      4.88 o 
   4   2   5      194.58      206.33      3.80 o 
   5   2   5      146.87      145.99      2.36 o 
   6   2   5       63.08       66.71      4.71 o 
   7   2   5       49.67       53.69      3.86 o 
  -6   3   5        5.51        5.72      2.44 o 
  -5   3   5      159.52      140.87      4.96 o 
  -4   3   5      973.26      919.60     12.16 o 
  -3   3   5     1262.76     1296.00     11.58 o 
  -2   3   5      249.58      249.26      3.20 o 
  -1   3   5       22.29       18.77      0.88 o 
   0   3   5       58.58       89.69      1.17 o 
   1   3   5       81.87       82.60      1.23 o 
   2   3   5        1.38        3.01      0.30 o 
   3   3   5      746.10      728.05      7.70 o 
   4   3   5      480.76      481.90      5.58 o 
   5   3   5      127.97      121.54      2.16 o 
   6   3   5       24.44       28.17      1.60 o 
   7   3   5        0.02       -0.40      0.68 o 
  -6   4   5       37.01       42.46      3.88 o 
  -5   4   5     1291.95     1253.52     19.18 o 
  -4   4   5      561.42      547.43      8.44 o 
  -3   4   5        0.07        0.07      0.38 o 
  -2   4   5      284.67      303.46      3.54 o 
  -1   4   5      399.31      388.66      3.52 o 
   0   4   5        1.83        5.07      0.36 o 
   1   4   5      379.47      380.67      4.60 o 
   2   4   5      245.92      229.04      2.67 o 
   3   4   5        4.18        1.22      0.27 o 
   4   4   5       26.44       29.48      0.95 o 
   5   4   5       77.32       79.95      3.15 o 
   6   4   5       19.80       17.61      1.48 o 
   7   4   5       10.90       12.88      1.87 o 
  -6   5   5      139.08      140.03      6.51 o 
  -5   5   5       12.40       11.95      1.82 o 
  -4   5   5       48.00       49.50      2.49 o 
  -3   5   5      278.01      257.91      3.99 o 
  -2   5   5       57.36       52.75      1.38 o 
  -1   5   5      111.82      123.48      1.75 o 
   0   5   5      736.40      817.30      6.09 o 
   1   5   5      630.56      813.01      7.92 o 
   2   5   5       26.02       32.66      1.00 o 
   3   5   5       13.39       15.59      0.76 o 
   4   5   5       70.75       67.22      4.16 o 
   5   5   5       24.35       24.88      2.14 o 
   6   5   5       68.86       65.55      3.43 o 
   7   5   5       74.63       72.28      4.02 o 
  -6   6   5       12.38       14.13      4.57 o 
  -5   6   5       67.28       64.37      3.60 o 
  -4   6   5      165.27      165.88      4.29 o 
  -3   6   5       22.88       19.19      0.97 o 
  -2   6   5      131.50      137.27      2.22 o 
  -1   6   5        8.70        6.40      0.57 o 
   0   6   5      394.69      409.40      3.97 o 
   1   6   5        2.31        3.70      0.39 o 
   2   6   5       35.56       30.56      1.44 o 
   3   6   5      281.37      264.83      5.12 o 
   4   6   5      179.89      163.77      5.35 o 
   5   6   5       24.28       15.49      2.00 o 
   6   6   5        0.08        0.85      0.80 o 
   7   6   5        5.16        4.12      1.63 o 
  -6   7   5       10.00       11.00      1.99 o 
  -5   7   5       17.58       19.12      2.88 o 
  -4   7   5      153.61      130.60      3.82 o 
  -3   7   5       28.34       22.34      1.46 o 
  -2   7   5      206.64      202.07      3.03 o 
  -1   7   5      825.28      833.93      7.13 o 
   0   7   5       23.82       21.01      0.86 o 
   1   7   5      761.55      803.73      6.78 o 
   2   7   5      278.14      268.65      4.47 o 
   3   7   5      180.58      191.09      6.13 o 
   4   7   5        0.25        1.08      0.82 o 
   5   7   5      482.07      454.56     11.12 o 
   6   7   5      137.94      133.09      6.75 o 
   7   7   5        2.61        0.89      1.42 o 
  -5   8   5       22.60       21.63      2.36 o 
  -4   8   5        2.51        2.06      0.79 o 
  -3   8   5      906.26      884.70     12.09 o 
  -2   8   5      290.52      286.13      5.54 o 
  -1   8   5       39.10       39.68      1.30 o 
   0   8   5        0.15        0.19      0.34 o 
   1   8   5        2.14        3.63      0.59 o 
   2   8   5      246.99      272.87      6.66 o 
   3   8   5      257.65      259.71      6.51 o 
   4   8   5      208.44      204.73      5.99 o 
   5   8   5        4.15        6.27      1.79 o 
   6   8   5       78.20       78.87      4.80 o 
  -5   9   5       34.58       35.22      2.92 o 
  -4   9   5      328.08      288.27      6.16 o 
  -3   9   5      181.55      173.31      3.58 o 
  -2   9   5        5.21        3.77      0.71 o 
  -1   9   5      156.75      146.83      3.24 o 
   0   9   5     1224.45     1259.77     10.65 o 
   1   9   5        3.07        6.31      0.82 o 
   2   9   5      446.73      449.46     10.97 o 
   3   9   5       64.99       76.04      2.89 o 
   4   9   5        2.36        4.92      1.37 o 
   5   9   5       20.85       16.89      2.36 o 
   6   9   5       94.76       90.76      6.30 o 
  -5  10   5       40.49       43.02      3.34 o 
  -4  10   5       26.84       32.29      2.00 o 
  -3  10   5        2.70        2.16      0.83 o 
  -2  10   5      307.47      297.48      4.66 o 
  -1  10   5       17.05       20.85      1.47 o 
   0  10   5       47.60       32.92      2.44 o 
   1  10   5       55.67       62.61      2.16 o 
   2  10   5        9.12        8.11      1.28 o 
   3  10   5        3.81        2.33      0.86 o 
   4  10   5       55.75       57.80      3.72 o 
   5  10   5      420.43      417.13     12.31 o 
   6  10   5        0.32        0.03      1.28 o 
  -4  11   5        0.09        1.00      1.01 o 
  -3  11   5      155.47      144.93      4.33 o 
  -2  11   5       77.69       77.37      2.58 o 
  -1  11   5        0.12       -0.27      0.64 o 
   0  11   5       75.44       69.31      2.84 o 
   1  11   5      452.21      462.82      6.95 o 
   2  11   5       16.30       14.64      1.08 o 
   3  11   5      219.71      215.06      5.74 o 
   4  11   5      113.89      114.03     11.68 o 
   5  11   5      159.78      172.30      7.95 o 
  -3  12   5        0.71        1.30      0.93 o 
  -2  12   5       23.88       24.80      2.82 o 
  -1  12   5      229.36      238.57      5.88 o 
   0  12   5      260.25      265.30      6.21 o 
   1  12   5      143.80      136.19      5.33 o 
   2  12   5       64.40       63.74      2.25 o 
   3  12   5       88.63       91.12      4.39 o 
   4  12   5       14.90       19.45      3.45 o 
   5  12   5      103.70      111.69      7.11 o 
  -3  13   5       57.99       59.12      5.49 o 
  -2  13   5      125.07      114.79      6.91 o 
  -1  13   5      121.62      125.98      4.81 o 
   0  13   5       15.53       18.10      2.14 o 
   1  13   5        2.57        3.34      1.23 o 
   2  13   5        0.10       -0.81      0.81 o 
   3  13   5       52.58       49.92      3.73 o 
   4  13   5       14.09       14.96      4.47 o 
  -2  14   5       10.45        8.13      2.64 o 
  -1  14   5       19.74       24.54      2.37 o 
   0  14   5       85.87       88.37      4.19 o 
   1  14   5      112.04      120.23      6.81 o 
   2  14   5        2.50        0.81      2.03 o 
   3  14   5        0.68       -1.22      2.03 o 
   1  15   5        8.31        8.90      1.76 o 
  -2 -10   6        5.22        5.26      1.50 o 
  -1 -10   6       21.33       23.77      3.66 o 
   0 -10   6      141.87      141.86      7.83 o 
   1 -10   6        0.01        0.37      1.09 o 
  -3  -9   6       42.50       40.57      3.16 o 
  -2  -9   6        0.05        1.30      1.21 o 
  -1  -9   6        2.94        3.10      1.52 o 
   0  -9   6        9.12       10.14      1.51 o 
   1  -9   6        5.12        3.37      1.40 o 
   2  -9   6        5.01        4.33      1.61 o 
  -4  -8   6       38.05       27.41      2.68 o 
  -3  -8   6       67.49       65.34      6.60 o 
  -2  -8   6       45.51       40.15      6.09 o 
  -1  -8   6      140.09      131.50      3.66 o 
   0  -8   6      118.99      112.41      3.54 o 
   1  -8   6      525.10      518.86     17.86 o 
   2  -8   6       94.65       84.99      4.33 o 
   3  -8   6        1.86        0.71      0.98 o 
  -5  -7   6       36.67       29.66      4.88 o 
  -4  -7   6      180.02      189.57      6.30 o 
  -3  -7   6      304.91      332.54      7.80 o 
  -2  -7   6      140.90      127.07      5.24 o 
  -1  -7   6       13.51       13.07      1.07 o 
   0  -7   6        3.77        4.69      0.87 o 
   1  -7   6        3.44        4.56      0.99 o 
   2  -7   6      323.23      316.12      6.40 o 
   3  -7   6        8.37        8.48      1.35 o 
   4  -7   6      185.41      196.29      5.55 o 
  -5  -6   6      108.50      132.26      8.74 o 
  -4  -6   6      917.20      894.35     16.40 o 
  -3  -6   6       32.07       32.17      2.25 o 
  -2  -6   6       98.70       93.63      3.19 o 
  -1  -6   6       11.04        9.83      0.95 o 
   0  -6   6       96.82       98.68      2.73 o 
   1  -6   6       11.37       11.90      1.30 o 
   2  -6   6       99.06       98.78      4.55 o 
   3  -6   6       64.03       66.32      2.61 o 
   4  -6   6        0.29        0.71      0.72 o 
   5  -6   6       16.95       15.39      1.63 o 
  -5  -5   6       12.67        9.55      3.25 o 
  -4  -5   6        0.79        0.24      1.01 o 
  -3  -5   6      427.88      409.06      8.05 o 
  -2  -5   6      101.53       97.37      3.36 o 
  -1  -5   6        6.69        4.44      0.88 o 
   0  -5   6        0.30        1.58      0.60 o 
   1  -5   6       15.96       14.46      1.29 o 
   2  -5   6      116.90      111.73      3.14 o 
   3  -5   6       13.87       12.55      1.25 o 
   4  -5   6       16.83       15.98      1.40 o 
   5  -5   6      148.27      160.04      4.34 o 
  -6  -4   6        2.45        4.03      1.75 o 
  -5  -4   6       25.06       28.32      2.80 o 
  -4  -4   6       11.14       13.89      1.42 o 
  -3  -4   6       43.60       46.09      2.10 o 
  -2  -4   6        4.58        5.00      0.78 o 
  -1  -4   6      191.87      187.09      7.30 o 
   0  -4   6        3.08        1.93      0.54 o 
   1  -4   6      198.18      185.93      3.93 o 
   2  -4   6       51.36       51.84      2.00 o 
   3  -4   6        0.08        0.13      0.49 o 
   4  -4   6      152.85      155.59      3.54 o 
   5  -4   6       51.50       52.37      2.15 o 
  -6  -3   6        2.77        5.72      2.11 o 
  -5  -3   6       15.58       15.41      2.23 o 
  -4  -3   6        4.37        2.66      0.87 o 
  -3  -3   6       99.03      114.32      3.35 o 
  -2  -3   6      212.90      216.03      3.55 o 
  -1  -3   6      709.65      651.85     11.87 o 
   0  -3   6      410.84      398.56      4.79 o 
   1  -3   6       97.42      114.53      2.31 o 
   2  -3   6       38.03       41.14      1.63 o 
   3  -3   6      253.44      251.25      4.27 o 
   4  -3   6       18.67       15.83      1.06 o 
   5  -3   6        0.71        0.87      0.52 o 
   6  -3   6      161.66      190.43      4.10 o 
  -6  -2   6       51.43       51.28      3.64 o 
  -5  -2   6       15.82       18.87      2.22 o 
  -4  -2   6       27.01       26.14      2.43 o 
  -3  -2   6      126.48      128.09      3.41 o 
  -2  -2   6      558.97      564.05      7.40 o 
  -1  -2   6      246.38      215.08      3.13 o 
   0  -2   6        7.13        6.49      0.54 o 
   1  -2   6      103.30      106.30      1.74 o 
   2  -2   6        2.54        1.74      0.40 o 
   3  -2   6       41.81       41.66      1.45 o 
   4  -2   6      177.42      167.28      2.70 o 
   5  -2   6       61.42       56.40      1.67 o 
   6  -2   6        0.02        0.39      0.50 o 
  -6  -1   6      237.63      246.33      9.33 o 
  -5  -1   6        9.76        6.93      1.52 o 
  -4  -1   6      374.36      380.81      6.34 o 
  -3  -1   6       94.08       90.26      2.76 o 
  -2  -1   6       18.19       24.49      1.16 o 
  -1  -1   6       57.90       43.80      1.05 o 
   0  -1   6       32.79       18.47      1.14 o 
   1  -1   6      420.98      408.58      3.77 o 
   2  -1   6       19.01       13.36      0.67 o 
   3  -1   6       68.88       64.18      1.56 o 
   4  -1   6       56.87       52.70      1.22 o 
   5  -1   6       39.92       47.74      2.21 o 
   6  -1   6        3.70        1.63      1.02 o 
  -6   0   6       91.19       88.69      5.29 o 
  -5   0   6        1.74        0.88      0.86 o 
  -4   0   6       10.04       10.56      1.06 o 
  -3   0   6      271.70      254.84      3.77 o 
  -2   0   6        4.50        5.49      0.59 o 
  -1   0   6     1928.42     1801.97     13.35 o 
   0   0   6       58.93       40.18      2.55 o 
   1   0   6       28.56       45.25      1.27 o 
   2   0   6      616.04      666.69      6.43 o 
   3   0   6      157.24      176.07      2.33 o 
   4   0   6        0.08        0.81      1.22 o 
   5   0   6       19.53       15.24      3.25 o 
   6   0   6      189.63      204.30     16.46 o 
   7   0   6       72.75       77.81      3.86 o 
  -6   1   6       81.33       84.71      5.39 o 
  -5   1   6      283.82      283.89      6.23 o 
  -4   1   6      345.54      350.99      7.04 o 
  -3   1   6       26.47       27.98      1.15 o 
  -2   1   6      431.71      422.07      4.69 o 
  -1   1   6       30.23       17.99      0.65 o 
   0   1   6       46.90       39.46      1.25 o 
   1   1   6      364.97      338.30      3.35 o 
   2   1   6      792.60      801.54      6.13 o 
   3   1   6       10.36        7.21      0.55 o 
   4   1   6      737.86      619.84     18.69 o 
   5   1   6      129.84      138.96      8.33 o 
   6   1   6       19.86       17.93      2.84 o 
   7   1   6       67.50       76.39      3.86 o 
  -6   2   6      556.56      564.02     14.50 o 
  -5   2   6      118.96      114.71      3.81 o 
  -4   2   6      170.21      169.35      3.02 o 
  -3   2   6        1.97        1.09      0.47 o 
  -2   2   6       88.37       77.81      1.64 o 
  -1   2   6       80.08       74.25      1.39 o 
   0   2   6      570.77      529.78      6.00 o 
   1   2   6      182.07      151.94      2.13 o 
   2   2   6      183.03      222.48      2.30 o 
   3   2   6      301.65      305.77      5.17 o 
   5   2   6      191.17      153.79      8.94 o 
   6   2   6       22.92       26.86      2.00 o 
   7   2   6      197.41      214.13      7.52 o 
  -6   3   6       10.90       10.48      2.44 o 
  -5   3   6        0.00       -0.46      0.70 o 
  -4   3   6       16.84       17.02      1.54 o 
  -3   3   6       28.58       23.96      1.25 o 
  -2   3   6       32.82       40.53      1.27 o 
  -1   3   6     1877.06     1976.93     14.50 o 
   0   3   6       76.94      138.81      1.80 o 
   1   3   6      120.84      139.50      1.77 o 
   2   3   6        0.01        0.62      0.20 o 
   3   3   6        4.76        2.72      0.34 o 
   4   3   6       74.14       66.67      2.17 o 
   5   3   6      399.37      370.12      4.57 o 
   6   3   6      183.06      178.38      3.33 o 
   7   3   6       12.63       20.52      2.64 o 
  -6   4   6       20.32       15.54      2.78 o 
  -5   4   6      126.79      128.44      4.07 o 
  -4   4   6       46.98       42.12      3.20 o 
  -3   4   6      228.50      244.81      4.51 o 
  -2   4   6      314.76      323.21      3.99 o 
  -1   4   6       65.52       81.85      1.39 o 
   0   4   6      426.18      427.97      3.62 o 
   1   4   6      176.21      142.64      2.15 o 
   2   4   6      483.50      503.10      4.53 o 
   3   4   6        3.74        3.91      0.39 o 
   4   4   6       88.91       93.80      1.92 o 
   5   4   6        9.55        8.62      0.88 o 
   6   4   6       21.07       18.21      1.36 o 
   7   4   6        0.02        0.41      0.93 o 
  -6   5   6      130.06      136.88      8.74 o 
  -5   5   6        0.44        0.33      0.86 o 
  -4   5   6       11.62        9.64      1.25 o 
  -3   5   6       26.43       24.26      1.30 o 
  -2   5   6        8.94       10.12      1.31 o 
  -1   5   6       44.80       55.47      1.18 o 
   0   5   6     3612.61     3829.06     22.49 o 
   1   5   6     1033.03     1020.92      9.54 o 
   2   5   6       17.41       17.36      0.67 o 
   3   5   6       27.94       29.85      0.98 o 
   4   5   6      372.95      358.65      5.45 o 
   5   5   6      125.30      123.31      4.16 o 
   6   5   6       17.41       18.18      1.85 o 
   7   5   6       73.81       67.93      4.98 o 
  -6   6   6       36.32       27.83      3.58 o 
  -5   6   6       31.66       31.32      2.69 o 
  -4   6   6      167.87      178.01      6.42 o 
  -3   6   6       10.22        7.99      0.88 o 
  -2   6   6      102.76       96.10      1.88 o 
  -1   6   6      338.45      348.06      3.77 o 
   0   6   6      231.15      219.54      2.64 o 
   1   6   6      121.24      126.77      2.57 o 
   2   6   6       32.71       33.44      1.31 o 
   3   6   6      532.03      509.11      7.72 o 
   4   6   6        6.49        5.39      1.32 o 
   5   6   6       10.75        8.65      1.56 o 
   6   6   6        1.14        2.23      1.15 o 
   7   6   6        4.25        6.30      1.79 o 
  -6   7   6       28.55       32.78      3.87 o 
  -5   7   6      213.81      227.46      8.40 o 
  -4   7   6       85.89       86.06      2.85 o 
  -3   7   6       27.75       29.35      1.32 o 
  -2   7   6      704.39      655.27      6.72 o 
  -1   7   6     1160.64     1178.84      9.42 o 
   0   7   6      202.26      241.15      2.97 o 
   1   7   6      776.03      713.98      6.71 o 
   2   7   6      396.77      400.84      5.75 o 
   3   7   6       13.99       16.15      1.49 o 
   4   7   6       19.45       21.31      2.58 o 
   5   7   6       59.10       58.07      3.58 o 
   6   7   6       18.64       16.43      2.29 o 
   7   7   6       23.91       19.94      4.37 o 
  -5   8   6        0.65       -0.98      0.98 o 
  -4   8   6       11.41        9.37      1.25 o 
  -3   8   6      123.08      132.35      3.30 o 
  -2   8   6      111.51      122.17      2.97 o 
  -1   8   6       15.52       10.70      0.91 o 
   0   8   6       14.91       11.63      0.92 o 
   1   8   6      256.83      248.57      3.66 o 
   2   8   6        3.55        3.30      0.71 o 
   3   8   6       55.72       54.92      2.93 o 
   4   8   6      973.45      936.72     18.37 o 
   5   8   6       73.32       77.68      4.43 o 
   6   8   6      101.03      110.93      7.01 o 
  -5   9   6       10.60       11.34      1.90 o 
  -4   9   6      333.07      334.04      6.24 o 
  -3   9   6      216.27      212.34      4.05 o 
  -2   9   6        0.77        2.33      0.64 o 
  -1   9   6      460.72      422.61      4.81 o 
   0   9   6       69.46       78.64      2.22 o 
   1   9   6      208.88      196.04      3.47 o 
   2   9   6      833.85      818.15     11.30 o 
   3   9   6      242.36      250.82      6.67 o 
   4   9   6       71.79       69.46      5.64 o 
   5   9   6        3.38        2.97      1.28 o 
   6   9   6      108.70      105.42      5.74 o 
  -5  10   6       61.43       53.63      4.12 o 
  -4  10   6       61.58       54.94      2.94 o 
  -3  10   6       23.74       29.01      1.88 o 
  -2  10   6       56.13       64.90      2.11 o 
  -1  10   6      170.00      179.21      3.75 o 
   0  10   6      761.94      750.02      9.38 o 
   1  10   6      632.26      612.86      7.92 o 
   2  10   6      405.33      399.31      7.31 o 
   3  10   6        9.16       12.03      2.41 o 
   4  10   6       11.94       10.82      1.95 o 
   5  10   6      258.30      262.15      9.43 o 
   6  10   6       15.79       13.67      5.28 o 
  -4  11   6      157.67      174.03      5.08 o 
  -3  11   6      169.42      173.76      4.78 o 
  -2  11   6       29.83       39.19      1.94 o 
  -1  11   6       10.35        5.82      1.13 o 
   0  11   6       57.82       52.33      2.90 o 
   1  11   6       64.74       60.91      2.24 o 
   2  11   6       42.40       40.10      2.96 o 
   3  11   6       32.98       31.90      2.31 o 
   4  11   6       25.26       25.82      2.81 o 
   5  11   6        0.39       -0.42      1.42 o 
  -3  12   6       25.93       33.25      3.31 o 
  -2  12   6        0.34        0.58      1.07 o 
  -1  12   6       16.92       23.41      1.99 o 
   0  12   6      163.81      159.24      7.72 o 
   1  12   6       12.37       12.26      1.88 o 
   2  12   6       41.02       46.88      2.77 o 
   3  12   6       44.61       44.65      2.85 o 
   4  12   6       68.09       72.93      5.55 o 
   5  12   6        3.30        4.52      2.20 o 
  -3  13   6       60.95       65.42      5.69 o 
  -2  13   6       23.47       24.18      3.66 o 
  -1  13   6       36.75       35.51      4.88 o 
   0  13   6        5.56        8.42      1.93 o 
   1  13   6        7.04        7.45      1.50 o 
   2  13   6       23.93       25.20      3.26 o 
   3  13   6        1.25        1.13      1.30 o 
   4  13   6       14.83       18.41      3.46 o 
  -2  14   6       40.00       38.19      4.47 o 
  -1  14   6       17.59       21.97      2.44 o 
   0  14   6        4.05        4.16      2.44 o 
   1  14   6       28.07       25.86      2.33 o 
   2  14   6        8.74        6.09      2.84 o 
   3  14   6       36.01       37.84      4.21 o 
   0  15   6       11.18       15.41      3.56 o 
   1  15   6        3.51        4.15      1.38 o 
  -2  -9   7       33.99       47.34      4.88 o 
  -1  -9   7       20.00       13.81      3.05 o 
   0  -9   7       15.10       13.00      2.64 o 
   1  -9   7      194.56      209.42      6.80 o 
  -3  -8   7       17.55       19.26      2.64 o 
  -2  -8   7        1.03        0.42      1.32 o 
  -1  -8   7       47.22       54.67      2.93 o 
   0  -8   7        5.31        3.58      1.11 o 
   1  -8   7       97.11      102.11      4.50 o 
   2  -8   7       24.36       31.02      2.66 o 
   3  -8   7       13.80       10.68      1.79 o 
  -4  -7   7      118.16      101.98      5.89 o 
  -3  -7   7       76.40       77.27      4.08 o 
  -2  -7   7       61.24       59.71      6.40 o 
  -1  -7   7       91.54       90.13      5.21 o 
   0  -7   7       51.68       52.42      2.65 o 
   1  -7   7      114.71      101.56      7.23 o 
   2  -7   7        0.08       -0.07      0.82 o 
   3  -7   7        5.00        7.38      1.44 o 
   4  -7   7       77.16       84.42      3.67 o 
  -5  -6   7        8.62       14.02      3.86 o 
  -4  -6   7      220.20      242.26      7.31 o 
  -3  -6   7       26.81       21.48      2.43 o 
  -2  -6   7        4.29        6.15      1.44 o 
  -1  -6   7       16.11       16.46      1.14 o 
   0  -6   7       18.10       16.69      2.44 o 
   1  -6   7       67.50       67.14      3.31 o 
   2  -6   7       82.60       81.61      5.76 o 
   3  -6   7       75.09       78.91      3.32 o 
   4  -6   7       22.51       17.52      1.75 o 
  -5  -5   7       83.57       98.74      7.72 o 
  -4  -5   7       31.31       21.90      3.45 o 
  -3  -5   7        5.95        6.45      1.56 o 
  -2  -5   7       84.01       74.72      2.35 o 
  -1  -5   7       52.20       50.17      1.68 o 
   0  -5   7      806.40      801.20      9.73 o 
   1  -5   7      522.76      500.25      8.05 o 
   2  -5   7       46.43       46.46      2.49 o 
   3  -5   7       52.63       45.63      2.80 o 
   4  -5   7        7.11        6.56      1.13 o 
   5  -5   7      116.78      132.30      3.95 o 
  -5  -4   7        0.16        1.22      2.23 o 
  -4  -4   7       33.38       36.37      3.15 o 
  -3  -4   7      146.89      152.15      7.31 o 
  -2  -4   7        4.00        5.87      0.95 o 
  -1  -4   7      559.30      555.91      6.55 o 
   0  -4   7      265.66      261.24      4.39 o 
   1  -4   7       31.49       32.04      2.26 o 
   2  -4   7        4.56        6.22      0.94 o 
   3  -4   7      261.34      261.54      4.92 o 
   4  -4   7       59.16       65.18      2.50 o 
   5  -4   7       21.99       17.99      1.48 o 
  -6  -3   7        0.99        6.08      2.29 o 
  -5  -3   7      225.58      226.43      8.38 o 
  -4  -3   7       71.81       75.54      3.36 o 
  -3  -3   7        6.63        7.44      1.50 o 
  -2  -3   7      188.11      187.62      4.88 o 
  -1  -3   7        2.45        1.92      0.51 o 
   0  -3   7      908.91      920.34     10.83 o 
   1  -3   7       34.51       40.40      1.77 o 
   2  -3   7      428.17      406.06      6.19 o 
   3  -3   7       76.21       74.75      2.26 o 
   4  -3   7       51.38       47.21      1.75 o 
   5  -3   7       20.47       26.46      1.52 o 
   6  -3   7      198.54      215.35      4.33 o 
  -6  -2   7       17.79       23.81      2.87 o 
  -5  -2   7       28.72       33.32      5.13 o 
  -4  -2   7      107.24      104.04      3.29 o 
  -3  -2   7       27.52       27.62      3.49 o 
  -2  -2   7     1250.73     1214.51     11.25 o 
  -1  -2   7      178.94      156.65      3.00 o 
   0  -2   7      264.95      294.62      3.82 o 
   1  -2   7       35.80       46.34      1.50 o 
   2  -2   7       34.77       35.30      1.54 o 
   3  -2   7       48.92       44.45      2.96 o 
   4  -2   7      354.73      350.72      5.14 o 
   5  -2   7      251.66      272.71      4.29 o 
   6  -2   7        3.15        3.05      0.86 o 
  -6  -1   7       15.05       16.49      2.53 o 
  -5  -1   7       58.47       50.18      3.69 o 
  -4  -1   7      154.26      156.79      3.92 o 
  -3  -1   7      645.14      627.97     13.17 o 
  -2  -1   7       98.66       94.44      2.21 o 
  -1  -1   7       87.29      101.45      1.82 o 
   0  -1   7       18.19       14.73      0.69 o 
   1  -1   7      385.55      368.11      3.88 o 
   2  -1   7      472.47      466.37      5.12 o 
   3  -1   7     1697.87     1631.79     13.86 o 
   4  -1   7       80.20       78.97      1.57 o 
   5  -1   7       39.99       30.66      1.39 o 
   6  -1   7       11.83       18.28      1.83 o 
  -6   0   7        3.69        4.91      1.92 o 
  -5   0   7      274.35      285.40      6.53 o 
  -4   0   7       26.85       28.96      1.71 o 
  -3   0   7        2.65        3.26      0.84 o 
  -2   0   7      148.93      125.41      2.37 o 
  -1   0   7      259.12      233.10      2.88 o 
   0   0   7        9.53       20.93      1.19 o 
   1   0   7     1453.56     1622.30     12.73 o 
   2   0   7     1187.95     1177.14     10.39 o 
   3   0   7      104.98       97.53      1.54 o 
   4   0   7       47.67       34.86      1.15 o 
   5   0   7       45.08       64.00      5.69 o 
   6   0   7      141.86      151.96      9.55 o 
  -6   1   7        8.42       10.66      2.02 o 
  -5   1   7       19.91       22.12      2.01 o 
  -4   1   7       36.87       35.51      1.69 o 
  -3   1   7      302.39      299.27      4.82 o 
  -2   1   7     1348.66     1303.70     10.04 o 
  -1   1   7      179.49      238.30      2.62 o 
   0   1   7     1124.38     1227.66     13.69 o 
   1   1   7        6.96       11.90      0.63 o 
   2   1   7        7.23       10.86      0.55 o 
   3   1   7      303.20      292.74      3.47 o 
   4   1   7      523.15      468.08     15.24 o 
   5   1   7      113.80      111.33      7.31 o 
   6   1   7       10.49        5.69      2.64 o 
  -6   2   7        2.07        5.55      3.96 o 
  -5   2   7      101.05       97.24      4.25 o 
  -4   2   7      592.13      600.27      7.73 o 
  -3   2   7      278.62      290.97      4.65 o 
  -2   2   7       73.44       56.96      1.49 o 
  -1   2   7      452.38      428.54      4.19 o 
   0   2   7       19.27        9.28      0.77 o 
   1   2   7      138.18      147.08      1.67 o 
   2   2   7      173.36      176.39      2.05 o 
   3   2   7      319.51      309.83      3.62 o 
   4   2   7       16.41       12.19      2.64 o 
   5   2   7        4.12        2.44      1.63 o 
   6   2   7       22.31       24.79      4.47 o 
   7   2   7       64.14       74.15      3.45 o 
  -6   3   7      129.93      116.96      6.32 o 
  -5   3   7       47.57       45.02      2.61 o 
  -4   3   7      108.44      108.56      3.81 o 
  -3   3   7      132.64      132.09      3.00 o 
  -2   3   7      334.08      321.56      4.25 o 
  -1   3   7     1668.72     1601.65     12.24 o 
   0   3   7       73.74       55.26      1.07 o 
   1   3   7       69.40       68.06      1.33 o 
   2   3   7       16.30       19.67      0.93 o 
   3   3   7      293.55      299.11      3.08 o 
   4   3   7       18.11       17.52      0.80 o 
   5   3   7       70.10       72.71      1.94 o 
   6   3   7      121.20      118.21      4.14 o 
   7   3   7       18.47       13.61      2.03 o 
  -6   4   7       15.95       13.76      2.80 o 
  -5   4   7        3.42        3.27      1.05 o 
  -4   4   7      174.71      183.85      3.38 o 
  -3   4   7      252.16      252.15      6.73 o 
  -2   4   7       24.86       23.31      1.03 o 
  -1   4   7        1.14        0.57      0.26 o 
   0   4   7      646.51      660.87      5.11 o 
   1   4   7       81.06       76.22      1.81 o 
   2   4   7      453.03      470.73      5.15 o 
   3   4   7       77.61       69.96      2.09 o 
   4   4   7       69.73       67.20      1.27 o 
   5   4   7        0.24        0.87      0.44 o 
   6   4   7        9.37        8.46      1.15 o 
   7   4   7        0.00        0.00      1.22 o 
  -6   5   7       39.84       44.16      5.08 o 
  -5   5   7        3.30        3.79      1.09 o 
  -4   5   7        9.80       11.44      1.39 o 
  -3   5   7      128.76      123.88      3.12 o 
  -2   5   7      327.84      330.52      4.71 o 
  -1   5   7       59.89       45.61      1.19 o 
   0   5   7     1017.40      932.28      7.03 o 
   1   5   7       59.97       70.29      1.49 o 
   2   5   7       49.49       51.62      1.29 o 
   3   5   7       74.45       64.65      1.97 o 
   4   5   7       11.27       11.18      1.10 o 
   5   5   7       22.03       17.70      1.73 o 
   6   5   7       63.93       61.02      2.94 o 
   7   5   7       23.80       26.45      2.14 o 
  -6   6   7        0.58        0.51      1.58 o 
  -5   6   7      164.00      156.71      4.71 o 
  -4   6   7       46.35       41.93      2.73 o 
  -3   6   7       16.21       15.37      1.16 o 
  -2   6   7      489.31      440.04      4.72 o 
  -1   6   7       77.49       62.73      1.45 o 
   0   6   7      187.86      176.75      2.14 o 
   1   6   7        4.19        1.91      0.78 o 
   2   6   7       11.33       12.35      0.95 o 
   3   6   7      422.91      423.36      6.81 o 
   4   6   7      748.52      741.21     11.41 o 
   5   6   7      432.46      419.77     10.87 o 
   6   6   7       10.16       12.05      1.93 o 
   7   6   7       20.47       16.62      3.05 o 
  -5   7   7      189.28      185.45      5.95 o 
  -4   7   7       11.27       14.96      1.47 o 
  -3   7   7      103.14       96.89      2.66 o 
  -2   7   7      484.97      468.76      5.53 o 
  -1   7   7       43.05       39.42      1.27 o 
   0   7   7      550.94      540.42      5.08 o 
   1   7   7      321.00      292.52      7.74 o 
   2   7   7       48.93       44.91      1.77 o 
   3   7   7       55.28       52.98      2.80 o 
   4   7   7        0.52        2.02      0.90 o 
   5   7   7      202.30      199.95      6.42 o 
   6   7   7        0.85        1.40      1.07 o 
  -5   8   7        3.04        2.97      1.17 o 
  -4   8   7        2.78        1.04      1.03 o 
  -3   8   7       21.81       19.73      1.24 o 
  -2   8   7        5.01        6.37      0.92 o 
  -1   8   7     1727.28     1672.10     12.83 o 
   0   8   7      400.93      393.01      5.27 o 
   1   8   7       39.87       47.32      1.95 o 
   2   8   7      113.48      125.10      5.66 o 
   3   8   7        8.70        5.20      1.05 o 
   4   8   7      292.79      301.42      7.27 o 
   5   8   7      150.01      147.71     12.80 o 
   6   8   7      116.31      118.30      5.45 o 
  -5   9   7      106.43      113.18      4.15 o 
  -4   9   7       13.29       14.61      1.71 o 
  -3   9   7      138.12      128.89      3.11 o 
  -2   9   7       49.73       45.67      1.94 o 
  -1   9   7        3.85        5.06      0.78 o 
   0   9   7      141.38      147.45      3.07 o 
   1   9   7       84.15       78.64      1.91 o 
   2   9   7       57.50       48.58      2.11 o 
   3   9   7        0.67        0.71      0.86 o 
   4   9   7      118.50      111.53      4.69 o 
   5   9   7        3.40        3.17      1.50 o 
   6   9   7       46.64       48.45      5.38 o 
  -4  10   7        0.10        0.20      0.76 o 
  -3  10   7       15.43       13.08      1.20 o 
  -2  10   7        0.02        0.37      0.60 o 
  -1  10   7       91.56       83.66      3.05 o 
   0  10   7      145.52      146.93      3.19 o 
   1  10   7       36.07       38.26      1.71 o 
   2  10   7        5.38        4.35      1.03 o 
   3  10   7      152.90      143.09      5.44 o 
   4  10   7       72.06       76.89      4.67 o 
   5  10   7       36.17       38.06      3.76 o 
   6  10   7       13.72        8.74      2.30 o 
  -4  11   7       59.28       70.28      7.08 o 
  -3  11   7        0.41        0.65      1.27 o 
  -2  11   7       19.05       19.43      1.85 o 
  -1  11   7       54.01       49.83      2.81 o 
   0  11   7       13.54       11.77      1.29 o 
   1  11   7        0.07       -0.17      0.44 o 
   2  11   7        4.60        5.55      1.26 o 
   3  11   7        4.51        3.34      1.42 o 
   4  11   7       24.96       18.11      2.49 o 
   5  11   7      107.11      107.80      8.94 o 
  -3  12   7       25.16       36.16      4.27 o 
  -2  12   7       58.33       67.62      3.86 o 
  -1  12   7       32.66       28.17      2.14 o 
   0  12   7       11.36       11.47      1.51 o 
   1  12   7        6.00        8.43      1.08 o 
   2  12   7       50.17       57.52      6.75 o 
   3  12   7      111.76      110.51      6.22 o 
   4  12   7       41.33       44.25      4.51 o 
   5  12   7       21.43       18.90      3.32 o 
  -3  13   7       28.91       39.62      4.67 o 
  -2  13   7        1.28        0.66      1.22 o 
  -1  13   7       56.68       56.64      3.44 o 
   0  13   7       88.26       88.32      3.95 o 
   1  13   7      235.09      246.73      5.69 o 
   2  13   7      102.31      105.15      4.83 o 
   3  13   7        0.90        1.83      1.37 o 
   4  13   7       33.70       34.63      6.09 o 
  -2  14   7       13.68       18.28      3.45 o 
  -1  14   7      167.68      176.15      7.92 o 
   0  14   7       96.13       93.78      4.57 o 
   1  14   7       33.15       35.10      2.55 o 
   2  14   7       63.24       79.03      6.70 o 
   3  14   7       34.48       37.28      6.11 o 
   0  15   7       11.62       10.85      1.95 o 
   1  15   7        2.93        5.55      2.84 o 
   2  15   7       71.35       87.97      7.52 o 
  -2  -8   8       67.31       60.54      5.49 o 
  -1  -8   8       21.75       23.23      2.93 o 
   0  -8   8       41.45       45.65      2.77 o 
   1  -8   8        3.26        1.23      1.21 o 
   2  -8   8        1.68        2.33      1.26 o 
  -3  -7   8       77.65       83.72      5.18 o 
  -2  -7   8       10.04        9.47      1.61 o 
  -1  -7   8      252.44      259.22      6.24 o 
   0  -7   8      119.47      121.75      4.30 o 
   1  -7   8        0.39       -0.80      0.80 o 
   2  -7   8       54.68       42.97      2.97 o 
   3  -7   8        4.67        1.89      1.47 o 
  -4  -6   8       64.44       58.84      4.06 o 
  -3  -6   8       36.76       39.42      8.33 o 
  -2  -6   8       80.49       88.80      6.91 o 
  -1  -6   8       46.06       48.11      2.64 o 
   0  -6   8        1.11        3.06      0.92 o 
   1  -6   8       17.27       20.34      3.50 o 
   2  -6   8       97.80      109.67      4.18 o 
   3  -6   8       34.61       32.63      2.38 o 
   4  -6   8       52.06       49.77      3.93 o 
  -5  -5   8        1.56        5.08      3.05 o 
  -4  -5   8        1.03        0.68      1.31 o 
  -3  -5   8       15.56       14.97      2.15 o 
  -2  -5   8       40.42       43.72      2.70 o 
  -1  -5   8      126.94      117.25      3.74 o 
   0  -5   8       62.51       71.69      3.99 o 
   1  -5   8      279.84      269.91      6.76 o 
   2  -5   8       98.56       90.76      3.59 o 
   3  -5   8       37.14       34.25      2.23 o 
   4  -5   8        0.97        0.17      0.78 o 
  -5  -4   8        4.38        3.25      2.64 o 
  -4  -4   8       60.04       67.54      3.76 o 
  -3  -4   8      108.00      110.88      4.59 o 
  -2  -4   8        3.94        5.12      0.96 o 
  -1  -4   8      211.82      221.29      4.77 o 
   0  -4   8       17.73       14.04      1.35 o 
   1  -4   8       43.88       45.14      2.65 o 
   2  -4   8       10.98       14.01      1.52 o 
   3  -4   8       62.78       62.93      3.39 o 
   4  -4   8       24.26       29.61      1.88 o 
   5  -4   8       91.09       98.60      3.24 o 
  -5  -3   8      101.25       92.44      7.31 o 
  -4  -3   8      117.35      107.20     11.88 o 
  -3  -3   8        5.74        3.79      1.36 o 
  -2  -3   8      187.12      183.46      5.26 o 
  -1  -3   8      186.78      192.91      3.52 o 
   0  -3   8        0.67        1.18      0.68 o 
   1  -3   8      273.09      263.24      6.09 o 
   2  -3   8      416.76      395.06      7.39 o 
   3  -3   8        8.83        7.62      1.06 o 
   4  -3   8      123.66      104.46      3.87 o 
   5  -3   8        0.81        3.39      0.82 o 
  -5  -2   8        4.42        6.70      3.05 o 
  -4  -2   8        6.18        5.31      1.46 o 
  -3  -2   8        1.91        1.76      1.07 o 
  -2  -2   8       54.73       63.68      2.25 o 
  -1  -2   8      189.62      196.74      3.57 o 
   0  -2   8      584.18      614.92      8.70 o 
   1  -2   8      363.95      344.36      6.84 o 
   2  -2   8        8.98        9.15      1.16 o 
   3  -2   8        3.89        5.27      0.86 o 
   4  -2   8       23.41       36.29      1.63 o 
   5  -2   8       64.86       72.61      2.19 o 
  -6  -1   8       57.82       65.16      5.12 o 
  -5  -1   8       43.55       47.70      4.10 o 
  -4  -1   8       85.75       86.62      3.41 o 
  -3  -1   8      134.26      114.35      7.42 o 
  -2  -1   8      346.79      342.87      6.61 o 
  -1  -1   8      476.05      476.79      6.25 o 
   0  -1   8        1.27        2.55      0.45 o 
   1  -1   8       72.10       77.76      2.12 o 
   2  -1   8      239.90      251.10      7.27 o 
   3  -1   8      175.09      181.31      3.37 o 
   4  -1   8       45.91       48.55      1.60 o 
   5  -1   8       65.74       59.04      2.00 o 
   6  -1   8       14.18       12.97      1.42 o 
  -6   0   8      164.53      176.54      6.42 o 
  -5   0   8      289.29      305.46     13.72 o 
  -4   0   8       33.64       38.83      1.90 o 
  -3   0   8        1.08        3.85      0.92 o 
  -2   0   8       61.54       49.92      2.39 o 
  -1   0   8       17.34       17.34      0.88 o 
   0   0   8        9.12        9.96      1.17 o 
   1   0   8      171.80      157.40      2.96 o 
   2   0   8      415.13      398.84      5.63 o 
   3   0   8       69.19       54.49      1.32 o 
   4   0   8        7.98       10.91      0.74 o 
   5   0   8        7.53       10.16      1.22 o 
  -6   1   8       78.08       85.51      4.59 o 
  -5   1   8       30.74       29.13      2.35 o 
  -4   1   8       65.55       65.66      2.29 o 
  -3   1   8      124.26      110.53      2.85 o 
  -2   1   8      415.79      380.77      6.24 o 
  -1   1   8        6.41        5.47      0.40 o 
   0   1   8      210.63      203.94      4.03 o 
   1   1   8        1.70        1.03      0.40 o 
   2   1   8       67.47       73.50      1.59 o 
   3   1   8        2.28        2.94      0.42 o 
   4   1   8       12.88       16.29      0.94 o 
   5   1   8       31.29       36.57      4.47 o 
  -6   2   8       17.55       18.89      2.56 o 
  -5   2   8      105.53      107.23      3.88 o 
  -4   2   8      174.77      171.79      3.72 o 
  -3   2   8       38.14       36.14      1.67 o 
  -2   2   8       43.87       56.21      1.41 o 
  -1   2   8       97.77      105.76      1.84 o 
   0   2   8        4.99        6.42      0.82 o 
   1   2   8       82.57       90.33      1.79 o 
   2   2   8      251.73      224.35      2.76 o 
   3   2   8      214.63      208.15      2.39 o 
   4   2   8       78.63       66.45      1.74 o 
   5   2   8      214.65      209.87     10.36 o 
   6   2   8       19.83       27.22      4.47 o 
  -6   3   8       22.12       24.69      2.71 o 
  -5   3   8       71.96       81.35      3.43 o 
  -4   3   8       87.93       83.13      2.47 o 
  -3   3   8       78.10       80.00      2.38 o 
  -2   3   8       19.99       13.62      0.85 o 
  -1   3   8      159.40      130.80      1.90 o 
   0   3   8       65.07       57.02      1.74 o 
   1   3   8      949.26      938.25      8.66 o 
   2   3   8      198.14      186.38      2.46 o 
   3   3   8        5.23        3.60      0.40 o 
   4   3   8        2.57        3.73      0.43 o 
   5   3   8        1.96        3.25      2.03 o 
   6   3   8        4.48        6.30      2.64 o 
  -6   4   8       24.44       25.86      2.80 o 
  -5   4   8       21.00       24.87      2.08 o 
  -4   4   8       47.84       48.00      1.91 o 
  -3   4   8      385.67      360.59      6.32 o 
  -2   4   8       32.04       26.31      1.15 o 
  -1   4   8      220.06      245.32      2.84 o 
   0   4   8      961.19      948.77      8.36 o 
   1   4   8      245.67      241.37      3.53 o 
   2   4   8      494.54      527.26      5.70 o 
   3   4   8      818.66      769.63      7.25 o 
   4   4   8      560.14      559.32      5.95 o 
   5   4   8        7.26        7.06      0.58 o 
   6   4   8       95.58       81.18      3.45 o 
  -6   5   8        7.09        8.70      2.51 o 
  -5   5   8      167.32      171.77      4.93 o 
  -4   5   8      208.79      224.26      4.18 o 
  -3   5   8      116.01      115.30      2.87 o 
  -2   5   8       14.02       18.29      1.12 o 
  -1   5   8       11.77        8.62      0.83 o 
   0   5   8       40.45       33.62      1.29 o 
   1   5   8       37.94       47.98      1.28 o 
   2   5   8      291.62      276.39      4.26 o 
   3   5   8        8.23        4.23      0.89 o 
   4   5   8      226.81      211.52      4.47 o 
   5   5   8        0.01        0.76      0.66 o 
   6   5   8      103.32      104.50      3.58 o 
  -5   6   8       73.27       78.78      3.48 o 
  -4   6   8       39.29       40.89      1.73 o 
  -3   6   8      133.93      132.23      3.14 o 
  -2   6   8     1296.28     1268.96     11.55 o 
  -1   6   8      369.18      356.35      4.23 o 
   0   6   8       17.88       16.98      1.15 o 
   1   6   8      444.34      467.32      6.23 o 
   2   6   8       12.30       12.62      1.39 o 
   3   6   8      190.74      210.57      4.44 o 
   4   6   8      407.36      381.81      7.18 o 
   5   6   8      393.85      388.86      8.76 o 
   6   6   8        7.31       10.65      1.93 o 
  -5   7   8        0.02        0.92      1.21 o 
  -4   7   8      242.91      239.29      5.05 o 
  -3   7   8      117.15      115.46      3.26 o 
  -2   7   8        0.03        0.56      0.50 o 
  -1   7   8      118.04      118.27      2.17 o 
   0   7   8        0.65        1.01      0.45 o 
   1   7   8       10.18        9.89      1.27 o 
   2   7   8      101.88      100.80      3.90 o 
   3   7   8     1013.26      949.52     12.65 o 
   4   7   8       76.69       71.00      3.07 o 
   5   7   8       21.41       17.90      1.82 o 
   6   7   8       68.07       77.14      6.40 o 
  -5   8   8       43.01       50.88      2.95 o 
  -4   8   8      107.01      103.17      3.29 o 
  -3   8   8       32.19       29.10      1.64 o 
  -2   8   8       91.64       85.54      2.54 o 
  -1   8   8      261.48      262.61      4.33 o 
   0   8   8        2.36        4.15      0.66 o 
   1   8   8      235.92      232.27      4.38 o 
   2   8   8      728.64      662.87     10.10 o 
   3   8   8      355.61      318.62      6.43 o 
   4   8   8       67.75       60.27      2.83 o 
   5   8   8        4.95        4.14      2.84 o 
   6   8   8        5.42        4.56      1.50 o 
  -5   9   8       13.81       17.21      2.33 o 
  -4   9   8       16.01       20.44      1.79 o 
  -3   9   8      239.01      237.59      3.90 o 
  -2   9   8      185.97      197.51      6.22 o 
  -1   9   8      149.67      148.50      3.24 o 
   0   9   8       40.95       37.58      1.71 o 
   1   9   8      162.99      146.57      3.57 o 
   2   9   8        9.34        6.93      1.00 o 
   3   9   8       57.55       46.63      2.60 o 
   4   9   8      265.22      252.64      6.87 o 
   5   9   8       76.21       71.89      4.43 o 
   6   9   8        0.80        3.01      1.50 o 
  -4  10   8       32.65       34.83      2.36 o 
  -3  10   8      177.95      190.05      4.94 o 
  -2  10   8       44.29       44.92      2.48 o 
  -1  10   8       26.49       32.57      2.14 o 
   0  10   8       14.95       18.44      1.22 o 
   1  10   8        0.44        0.94      0.63 o 
   2  10   8        3.00        1.37      0.72 o 
   3  10   8       99.50       96.23      5.19 o 
   4  10   8       53.80       50.35      4.46 o 
   5  10   8       27.19       33.96      3.50 o 
   6  10   8       14.13       15.82      2.78 o 
  -4  11   8        0.00       -1.22      1.83 o 
  -3  11   8       51.42       55.87      5.08 o 
  -2  11   8      308.53      321.73      7.00 o 
  -1  11   8      198.51      199.21      5.12 o 
   0  11   8       79.57       82.71      2.51 o 
   1  11   8       13.48       14.32      1.04 o 
   2  11   8       46.48       43.41      2.55 o 
   3  11   8       22.64       16.78      2.26 o 
   4  11   8        0.47        0.23      1.10 o 
   5  11   8       14.94       14.79      2.83 o 
  -3  12   8       55.42       49.57      4.88 o 
  -2  12   8      225.35      232.39      6.81 o 
  -1  12   8        8.76        5.07      1.23 o 
   0  12   8       31.73       29.26      1.99 o 
   1  12   8      123.45      121.21      2.98 o 
   2  12   8        0.68        2.27      0.98 o 
   3  12   8        7.24        4.01      1.44 o 
   4  12   8        0.20        1.09      1.56 o 
   5  12   8        5.15       10.12      3.35 o 
  -2  13   8        0.96        4.70      1.52 o 
  -1  13   8       45.10       35.39      2.78 o 
   0  13   8       28.12       28.90      2.09 o 
   1  13   8       56.17       56.85      2.52 o 
   2  13   8        5.85        6.98      1.76 o 
   3  13   8       25.29       28.85      3.90 o 
   4  13   8        8.66        8.27      2.63 o 
  -1  14   8       23.45       23.41      2.49 o 
   0  14   8        5.87        6.58      1.54 o 
   1  14   8       33.52       37.38      4.88 o 
   2  14   8       67.31       78.36      5.45 o 
   3  14   8        0.06        0.54      1.33 o 
   0  15   8       97.34      107.64      4.64 o 
   0  -8   9       35.59       31.89      3.24 o 
  -2  -7   9        3.96        8.94      2.64 o 
  -1  -7   9       77.99       85.14      4.93 o 
   0  -7   9       25.58       33.06      3.29 o 
   1  -7   9        5.91        8.77      1.87 o 
   2  -7   9       86.36       89.25      4.30 o 
  -3  -6   9      129.46      139.87      6.20 o 
  -2  -6   9      182.87      185.28      8.94 o 
  -1  -6   9       43.19       37.67      3.67 o 
   0  -6   9       27.40       23.27      2.58 o 
   1  -6   9        6.19        4.78      1.36 o 
   2  -6   9       24.62       26.03      2.42 o 
   3  -6   9        2.24        3.00      1.13 o 
  -4  -5   9       76.97       84.17      4.43 o 
  -3  -5   9       95.59      101.80      4.52 o 
  -2  -5   9        0.07        1.16      1.07 o 
  -1  -5   9       12.95       11.34      1.56 o 
   0  -5   9       95.46       98.12      4.30 o 
   1  -5   9       47.40       55.51      3.24 o 
   2  -5   9      112.06      119.66      4.37 o 
   3  -5   9       85.24       74.12      3.36 o 
   4  -5   9       13.30       11.79      1.60 o 
  -4  -4   9        0.13        0.01      1.17 o 
  -3  -4   9        4.48        7.88      1.72 o 
  -2  -4   9       92.27       94.27      2.92 o 
  -1  -4   9      329.75      344.83      6.92 o 
   0  -4   9       23.28       29.28      2.08 o 
   1  -4   9       42.47       38.85      2.98 o 
   2  -4   9       12.82        9.77      1.59 o 
   3  -4   9       31.89       36.12      2.26 o 
   4  -4   9        0.02        0.41      0.82 o 
  -5  -3   9       23.98       22.14      4.47 o 
  -4  -3   9        0.12        0.74      1.12 o 
  -3  -3   9      343.40      327.48      8.40 o 
  -2  -3   9      147.87      147.24      3.61 o 
  -1  -3   9       29.19       25.05      1.91 o 
   0  -3   9       60.86       65.14      4.43 o 
   1  -3   9      189.08      190.83      9.54 o 
   2  -3   9        5.02        5.68      1.14 o 
   3  -3   9       55.24       66.22      2.74 o 
   4  -3   9      232.75      244.66      5.36 o 
   5  -3   9       22.96       29.22      1.75 o 
  -5  -2   9        7.23        6.50      3.05 o 
  -4  -2   9       44.83       48.56      3.21 o 
  -3  -2   9       15.73       15.93      2.08 o 
  -2  -2   9       18.10       18.47      1.41 o 
  -1  -2   9       54.54       59.85      1.98 o 
   0  -2   9      216.42      216.85      4.67 o 
   1  -2   9       33.59       31.16      2.80 o 
   2  -2   9      430.31      426.81      7.93 o 
   3  -2   9       85.81       95.08      3.09 o 
   4  -2   9        2.36        1.09      0.64 o 
   5  -2   9       11.53       17.23      1.30 o 
  -5  -1   9       33.37       21.54      4.06 o 
  -4  -1   9       17.69       17.58      2.10 o 
  -3  -1   9        0.95        2.37      1.22 o 
  -2  -1   9      118.22      118.16      3.10 o 
  -1  -1   9      150.66      144.88      2.89 o 
   0  -1   9       31.01       43.61      4.14 o 
   1  -1   9      109.50      127.26      4.02 o 
   2  -1   9       14.89       18.56      1.52 o 
   3  -1   9       54.22       47.68      2.60 o 
   4  -1   9        7.12       11.14      1.01 o 
   5  -1   9      281.79      289.16      5.96 o 
  -5   0   9       14.99       11.58      3.45 o 
  -4   0   9       30.97       33.71      2.74 o 
  -3   0   9      247.55      255.69      8.94 o 
  -2   0   9        1.62        1.54      0.67 o 
  -1   0   9       40.49       31.98      1.38 o 
   0   0   9       10.01        5.77      0.94 o 
   1   0   9       48.85       45.91      2.37 o 
   2   0   9        0.84        1.34      0.64 o 
   3   0   9      356.63      333.78      5.82 o 
   4   0   9      328.23      326.59      5.16 o 
   5   0   9       10.56       13.21      1.22 o 
  -6   1   9       11.21       18.28      4.27 o 
  -5   1   9        3.19        5.08      2.64 o 
  -4   1   9       60.03       61.92      3.66 o 
  -3   1   9       37.26       35.73      3.15 o 
  -2   1   9      242.95      247.53      7.20 o 
  -1   1   9      228.49      203.08      3.08 o 
   0   1   9      329.06      295.22      5.51 o 
   1   1   9        0.88        2.08      0.74 o 
   2   1   9       16.98       19.53      1.44 o 
   3   1   9       11.24       13.20      1.10 o 
   4   1   9       29.60       21.39      0.89 o 
  -6   2   9       25.94       26.84      3.61 o 
  -5   2   9        0.27       -0.10      1.29 o 
  -4   2   9        0.10        0.75      1.18 o 
  -3   2   9      153.69      159.23      5.10 o 
  -2   2   9      459.05      469.98      6.34 o 
  -1   2   9      222.91      209.96      3.19 o 
   0   2   9       55.88       51.28      2.08 o 
   1   2   9      122.04      129.78      3.86 o 
   2   2   9      405.31      398.82      6.95 o 
   3   2   9      264.21      266.82      4.34 o 
   4   2   9       21.94       23.25      0.79 o 
  -6   3   9       51.64       61.40      4.83 o 
  -5   3   9        1.18        0.40      1.42 o 
  -4   3   9       32.09       38.60      2.35 o 
  -3   3   9        0.18        1.99      0.79 o 
  -2   3   9       24.19       19.06      1.35 o 
  -1   3   9      125.32      134.70      2.36 o 
   0   3   9      136.71      135.88      4.99 o 
   1   3   9      242.96      221.38      6.31 o 
   2   3   9        1.08        0.54      0.40 o 
   3   3   9      310.36      294.83      4.11 o 
   4   3   9        2.53        3.98      0.50 o 
   5   3   9       21.90       22.75      1.63 o 
  -5   4   9       25.64       24.56      2.61 o 
  -4   4   9       37.74       39.59      2.21 o 
  -3   4   9      585.97      563.65      7.52 o 
  -2   4   9       12.20       12.11      1.00 o 
  -1   4   9      278.09      260.34      5.19 o 
   0   4   9      281.45      286.93      5.30 o 
   1   4   9      257.61      233.20      4.30 o 
   2   4   9       18.25       16.80      1.46 o 
   3   4   9      217.74      201.26      4.67 o 
   4   4   9       43.94       43.50      1.58 o 
   5   4   9       77.30       80.51      2.65 o 
   6   4   9       78.10       75.98      3.66 o 
  -5   5   9      315.31      308.23      8.92 o 
  -4   5   9       41.90       39.63      2.84 o 
  -3   5   9      131.59      130.42      3.15 o 
  -2   5   9       52.06       50.86      1.79 o 
  -1   5   9      111.10      112.75      2.39 o 
   0   5   9      405.31      385.95      5.86 o 
   1   5   9      564.79      522.11      6.54 o 
   2   5   9      830.23      782.00     11.98 o 
   3   5   9      110.97      112.97      3.34 o 
   4   5   9       81.81       83.29      3.88 o 
   5   5   9      216.39      209.39      5.24 o 
   6   5   9        1.52        1.16      1.12 o 
  -5   6   9       85.84       92.75      4.02 o 
  -4   6   9       16.10       20.29      1.42 o 
  -3   6   9      132.80      134.18      3.26 o 
  -2   6   9        6.69        5.37      0.77 o 
  -1   6   9      559.68      556.17      8.93 o 
   0   6   9      819.48      803.66      8.08 o 
   1   6   9      111.51       94.56      2.42 o 
   2   6   9       34.49       24.46      1.60 o 
   3   6   9       45.67       47.89      2.39 o 
   4   6   9      151.07      150.63      4.11 o 
   5   6   9       15.51       13.79      2.07 o 
   6   6   9        3.33        3.86      1.15 o 
  -5   7   9       39.99       39.84      6.60 o 
  -4   7   9      157.90      158.26      4.12 o 
  -3   7   9       18.79       21.34      1.46 o 
  -2   7   9      854.50      835.40     10.49 o 
  -1   7   9      119.95      126.01      2.75 o 
   0   7   9      102.34       99.41      4.32 o 
   1   7   9        0.01        0.80      0.52 o 
   2   7   9       76.74       68.36      3.02 o 
   3   7   9      274.53      277.98      5.65 o 
   4   7   9        1.72        3.40      1.01 o 
   5   7   9        0.03        1.37      0.88 o 
   6   7   9        8.03        9.35      2.74 o 
  -5   8   9       69.20       69.40      4.88 o 
  -4   8   9       43.68       55.42      4.03 o 
  -3   8   9        0.02       -0.18      0.67 o 
  -2   8   9        8.16        7.48      1.19 o 
  -1   8   9        2.15        1.84      0.60 o 
   0   8   9      102.67       93.97      2.19 o 
   1   8   9       97.45       95.47      2.75 o 
   2   8   9       34.03       31.28      2.03 o 
   3   8   9       30.84       28.30      2.01 o 
   4   8   9      129.84      123.73      4.36 o 
   5   8   9        7.52       11.11      1.66 o 
   6   8   9        3.35        3.24      1.50 o 
  -4   9   9       25.39       24.79      2.54 o 
  -3   9   9      203.87      202.21      7.05 o 
  -2   9   9      129.40      121.13      3.85 o 
  -1   9   9        0.52        0.93      0.56 o 
   0   9   9       35.68       47.19      1.67 o 
   1   9   9      140.70      112.69      3.15 o 
   2   9   9        9.62       11.52      1.44 o 
   3   9   9       32.19       35.52      2.30 o 
   4   9   9        7.60        8.48      1.45 o 
   5   9   9        5.36        5.21      1.71 o 
   6   9   9       12.97       14.22      2.43 o 
  -4  10   9       55.53       62.41      7.11 o 
  -3  10   9      118.88      119.11      5.73 o 
  -2  10   9       17.97       20.46      1.85 o 
  -1  10   9        1.47       -0.64      0.64 o 
   0  10   9       71.94       72.89      3.06 o 
   1  10   9       15.39       10.20      1.25 o 
   2  10   9      109.62       96.53      3.73 o 
   3  10   9        3.42        3.85      1.15 o 
   4  10   9       19.82       17.57      2.19 o 
   5  10   9       34.75       30.74      6.81 o 
  -4  11   9       38.65       37.99      4.67 o 
  -3  11   9       14.45       19.96      2.64 o 
  -2  11   9        6.60        5.05      1.23 o 
  -1  11   9       31.03       35.38      2.23 o 
   0  11   9       37.60       44.15      1.88 o 
   1  11   9       60.42       64.46      2.91 o 
   2  11   9      143.99      136.78      3.91 o 
   3  11   9       42.44       39.80      3.40 o 
   4  11   9        0.11       -0.73      1.00 o 
   5  11   9       16.62       19.56      5.59 o 
  -3  12   9      123.49      144.24      8.13 o 
  -2  12   9       64.02       64.91      3.11 o 
  -1  12   9        2.53        1.64      1.00 o 
   0  12   9       35.42       41.01      2.24 o 
   1  12   9        0.34        1.20      1.00 o 
   2  12   9       18.15       17.49      1.92 o 
   3  12   9      205.87      194.02      6.70 o 
   4  12   9       72.14       72.67      9.95 o 
   5  12   9       19.74       20.12      5.28 o 
  -2  13   9        1.07        0.71      1.12 o 
  -1  13   9        0.62       -0.11      1.63 o 
   0  13   9       51.20       53.06      2.68 o 
   1  13   9       75.59       69.83      3.89 o 
   2  13   9      355.64      370.61      8.03 o 
   3  13   9       77.81       90.05      7.31 o 
   4  13   9       14.85       11.88      3.96 o 
  -1  14   9        4.57        4.63      2.03 o 
   0  14   9       32.39       30.47      2.54 o 
   1  14   9       83.49       80.25      6.50 o 
   2  14   9       60.12       65.95      6.40 o 
   3  14   9        0.39       -0.07      1.79 o 
   1  15   9       21.34       29.86      4.67 o 
   0  -7  10        1.67        2.21      1.43 o 
  -2  -6  10       83.88       82.69      6.50 o 
  -1  -6  10        0.86        1.08      1.20 o 
   0  -6  10       58.30       59.78      3.89 o 
   1  -6  10       96.88      109.36      4.89 o 
   2  -6  10        3.24        9.21      2.84 o 
  -3  -5  10       34.45       29.98      2.63 o 
  -2  -5  10       16.05       23.77      3.66 o 
  -1  -5  10        1.25        1.09      0.96 o 
   0  -5  10        5.97        6.79      1.69 o 
   1  -5  10       63.33       67.79      6.00 o 
   2  -5  10       77.72       77.28      3.86 o 
   3  -5  10       80.05       86.19      4.20 o 
  -4  -4  10        3.81        1.26      1.50 o 
  -3  -4  10        5.33        4.42      1.50 o 
  -2  -4  10        0.10       -1.03      1.32 o 
  -1  -4  10        0.06        0.20      0.82 o 
   0  -4  10       34.69       33.76      2.93 o 
   1  -4  10      321.77      318.35     10.53 o 
   2  -4  10       36.97       42.35      2.77 o 
   3  -4  10       15.98       12.14      1.76 o 
   4  -4  10        1.79        3.52      1.08 o 
  -4  -3  10       40.27       46.27      3.36 o 
  -3  -3  10       38.79       39.02      4.88 o 
  -2  -3  10        3.47        3.58      0.94 o 
  -1  -3  10      129.56      117.00      4.72 o 
   0  -3  10       92.56       90.28      4.10 o 
   1  -3  10       19.94       17.73      2.50 o 
   2  -3  10       69.82       71.86      3.28 o 
   3  -3  10        9.76       16.68      1.91 o 
   4  -3  10      142.68      164.16      8.81 o 
  -5  -2  10       88.05       97.31      4.36 o 
  -4  -2  10      240.97      235.12      8.74 o 
  -3  -2  10        7.83        6.50      2.23 o 
  -2  -2  10        3.56        3.54      0.86 o 
  -1  -2  10        4.20        3.75      0.95 o 
   0  -2  10        4.87        4.50      1.28 o 
   1  -2  10       63.46       61.96      3.20 o 
   2  -2  10      288.79      277.10      6.41 o 
   3  -2  10      219.46      237.34      5.55 o 
   4  -2  10        1.44        4.21      1.01 o 
   5  -2  10        4.16        7.75      1.08 o 
  -5  -1  10       91.83      106.86      7.72 o 
  -4  -1  10       15.38       14.41      2.05 o 
  -3  -1  10      156.93      152.32      7.31 o 
  -2  -1  10       61.26       57.25      2.60 o 
  -1  -1  10       32.04       25.98      1.93 o 
   0  -1  10      126.18      113.72      3.41 o 
   1  -1  10      105.81      103.15      3.83 o 
   2  -1  10        0.22        0.92      0.74 o 
   3  -1  10       47.54       47.38      2.27 o 
   4  -1  10       11.54       16.55      1.84 o 
   5  -1  10       72.22       88.78      2.42 o 
  -5   0  10       11.22       13.21      3.45 o 
  -4   0  10       98.01      105.67      4.57 o 
  -3   0  10      346.10      336.32      8.33 o 
  -2   0  10       23.49       23.97      1.58 o 
  -1   0  10       35.95       29.72      1.96 o 
   0   0  10       12.13       16.27      1.79 o 
   1   0  10      187.93      173.56      4.92 o 
   2   0  10       43.85       36.09      2.91 o 
   3   0  10       82.37       83.36      5.33 o 
   4   0  10       62.44       63.85      2.19 o 
   5   0  10       51.74       40.72      2.00 o 
  -5   1  10       94.62      109.10      7.52 o 
  -4   1  10        6.97        5.54      1.46 o 
  -3   1  10       36.02       35.06      2.65 o 
  -2   1  10      121.46      125.16      3.22 o 
  -1   1  10      315.62      286.45      4.34 o 
   0   1  10      353.45      323.63      9.44 o 
   1   1  10       98.36      102.24      3.84 o 
   2   1  10        4.80        5.38      1.01 o 
   3   1  10        6.58        4.91      0.88 o 
   4   1  10       13.93       11.92      1.01 o 
   5   1  10        0.11        0.23      0.49 o 
  -5   2  10       47.69       43.07      5.08 o 
  -4   2  10      207.85      199.00      6.22 o 
  -3   2  10       47.65       50.28      3.25 o 
  -2   2  10      942.87      902.24     10.86 o 
  -1   2  10      239.32      231.58      3.95 o 
   0   2  10       40.73       39.46      1.98 o 
   1   2  10        0.46        0.40      0.74 o 
   2   2  10       25.65       22.50      1.67 o 
   3   2  10       25.85       29.37      1.68 o 
   4   2  10      290.20      311.14      5.20 o 
   5   2  10       38.79       46.12      2.64 o 
  -5   3  10        0.76       -1.02      1.83 o 
  -4   3  10      577.38      596.47     19.10 o 
  -3   3  10      106.39      108.10      8.63 o 
  -2   3  10       61.89       58.22      2.25 o 
  -1   3  10        2.54        1.73      0.64 o 
   0   3  10       72.04       63.93      2.47 o 
   1   3  10      444.31      428.37      8.27 o 
   2   3  10     1049.20     1028.50     14.64 o 
   3   3  10      579.59      586.64     10.56 o 
   4   3  10       49.26       49.00      2.72 o 
   5   3  10       41.74       36.37      2.44 o 
  -5   4  10       89.38       97.31      7.31 o 
  -4   4  10      353.37      367.52      8.68 o 
  -3   4  10        0.41        0.29      0.98 o 
  -2   4  10      196.04      186.69      4.02 o 
  -1   4  10      572.04      560.69      7.33 o 
   0   4  10       40.53       42.53      2.06 o 
   1   4  10      383.26      383.49      7.80 o 
   2   4  10        8.44       10.20      1.36 o 
   3   4  10       63.89       63.94      2.49 o 
   4   4  10        0.73        0.72      0.54 o 
   5   4  10       76.73       73.22      2.65 o 
  -5   5  10        3.55        3.45      2.44 o 
  -4   5  10       26.69       20.84      2.10 o 
  -3   5  10      803.79      804.55     23.87 o 
  -2   5  10      183.03      178.57      3.56 o 
  -1   5  10        3.72        1.70      0.64 o 
   0   5  10      233.26      258.90      5.28 o 
   1   5  10      128.69      122.64      4.13 o 
   2   5  10      841.57      823.66     12.79 o 
   3   5  10       52.84       47.75      2.35 o 
   4   5  10      203.96      191.72      4.43 o 
   5   5  10       25.15       25.19      1.53 o 
   6   5  10        1.10        0.81      1.32 o 
  -5   6  10        0.11        0.20      2.03 o 
  -4   6  10       22.09       27.55      2.33 o 
  -3   6  10        0.04       -1.22      1.22 o 
  -2   6  10        0.64        1.40      0.66 o 
  -1   6  10       99.96       97.96      2.62 o 
   0   6  10      621.61      600.35      9.23 o 
   1   6  10       85.57       82.66      3.57 o 
   2   6  10      119.71      116.10      5.48 o 
   3   6  10        0.04        1.21      0.80 o 
   4   6  10       15.07       11.48      1.46 o 
   5   6  10        2.26        1.29      0.82 o 
   6   6  10      174.92      182.03      5.84 o 
  -5   7  10        0.04        0.20      2.03 o 
  -4   7  10       26.28       23.44      2.14 o 
  -3   7  10       52.60       47.19      3.66 o 
  -2   7  10      147.34      152.11      4.82 o 
  -1   7  10      298.87      303.23      4.69 o 
   0   7  10      166.79      135.95      3.25 o 
   1   7  10      320.42      325.96      5.32 o 
   2   7  10       38.16       43.76      2.22 o 
   3   7  10       12.05       11.61      1.58 o 
   4   7  10       73.43       70.26      3.16 o 
   5   7  10      188.51      164.82      4.77 o 
   6   7  10       67.79       63.60      3.37 o 
  -5   8  10       10.02       14.42      3.66 o 
  -4   8  10        0.05        2.88      1.17 o 
  -3   8  10      178.19      190.46      6.06 o 
  -2   8  10       21.74       27.59      3.82 o 
  -1   8  10       17.75       16.18      1.16 o 
   0   8  10        0.50        0.71      0.42 o 
   1   8  10       39.52       28.68      2.59 o 
   2   8  10       85.83       79.76      4.13 o 
   3   8  10      356.45      341.22      6.82 o 
   4   8  10      252.06      238.87      7.99 o 
   5   8  10        6.23        9.17      1.59 o 
   6   8  10       13.36       13.00      2.15 o 
  -4   9  10       55.75       65.96      5.18 o 
  -3   9  10       25.49       30.74      2.20 o 
  -2   9  10        2.22        4.13      1.06 o 
  -1   9  10        2.25        2.40      0.69 o 
   0   9  10      107.01      116.44      3.06 o 
   1   9  10       99.98       96.51      2.98 o 
   2   9  10      257.89      255.52      5.96 o 
   3   9  10        8.81       13.58      1.61 o 
   4   9  10       33.77       34.45      2.76 o 
   5   9  10       17.18       13.98      2.10 o 
  -4  10  10       18.56       19.71      3.66 o 
  -3  10  10       16.15       18.03      1.86 o 
  -2  10  10       85.11       93.82      3.77 o 
  -1  10  10      155.39      158.33      6.05 o 
   0  10  10       43.37       54.13      1.85 o 
   1  10  10        9.81       14.06      1.44 o 
   2  10  10      239.88      197.98      5.41 o 
   3  10  10      103.03      105.78      4.48 o 
   4  10  10        1.29        1.97      1.09 o 
   5  10  10       92.71       93.67      5.21 o 
  -3  11  10       74.41       74.70      7.52 o 
  -2  11  10       56.30       66.37      3.09 o 
  -1  11  10        8.79       10.60      1.46 o 
   0  11  10      215.41      199.91      3.83 o 
   1  11  10      381.30      360.19      6.71 o 
   2  11  10       53.05       49.68      3.03 o 
   3  11  10        0.32        0.52      0.93 o 
   4  11  10        2.09        1.59      1.21 o 
   5  11  10        0.86        0.15      1.50 o 
  -3  12  10        2.31        4.66      1.50 o 
  -2  12  10       42.54       41.42      3.55 o 
  -1  12  10       67.08       69.89      3.06 o 
   0  12  10      104.93       91.01      3.15 o 
   1  12  10       91.02       89.26      3.89 o 
   2  12  10        1.21        0.05      0.85 o 
   3  12  10       13.73        7.72      1.84 o 
   4  12  10       36.78       30.02      6.60 o 
  -2  13  10        4.54        3.84      1.50 o 
  -1  13  10       18.56       16.82      2.64 o 
   0  13  10        4.91        3.88      1.08 o 
   1  13  10       45.05       43.06      2.84 o 
   2  13  10       74.46       67.88      3.46 o 
   3  13  10        0.01       -1.17      1.73 o 
   4  13  10        2.99        2.48      2.05 o 
  -1  14  10       14.42       20.04      2.34 o 
   0  14  10      152.66      160.53      9.85 o 
   1  14  10       35.74       34.33      4.67 o 
   2  14  10       33.61       38.06      5.20 o 
   3  14  10        5.60        4.17      3.05 o 
   0  -6  11       67.76       69.89      7.52 o 
  -2  -5  11      140.17      129.82      7.92 o 
  -1  -5  11        9.91       11.72      1.79 o 
   0  -5  11        7.57        7.55      2.58 o 
   1  -5  11       61.34       75.33      4.22 o 
   2  -5  11       69.29       90.52      4.77 o 
  -3  -4  11       24.67       26.70      2.49 o 
  -2  -4  11        8.58       10.97      2.84 o 
  -1  -4  11       24.00       28.89      2.40 o 
   0  -4  11      199.38      225.26      7.06 o 
   1  -4  11      202.08      216.50      6.71 o 
   2  -4  11       29.28       33.31      4.70 o 
   3  -4  11       35.45       27.24      2.49 o 
  -4  -3  11       48.49       45.10      4.67 o 
  -3  -3  11        0.11        1.09      1.21 o 
  -2  -3  11        6.75       11.38      2.84 o 
  -1  -3  11      249.19      244.94      7.08 o 
   0  -3  11      117.77      120.10      4.96 o 
   1  -3  11       39.49       33.54      2.77 o 
   2  -3  11        1.98        3.38      1.16 o 
   3  -3  11        4.52        4.73      1.24 o 
  -4  -2  11       63.87       61.23      3.80 o 
  -3  -2  11        0.16        1.43      2.34 o 
  -2  -2  11       88.10       92.15      2.97 o 
  -1  -2  11        5.85        5.82      1.23 o 
   0  -2  11       67.68       60.25      4.43 o 
   1  -2  11        3.76        1.46      0.96 o 
   2  -2  11       15.53       20.15      2.21 o 
   3  -2  11        0.42        0.68      0.98 o 
   4  -2  11      199.77      172.71      4.69 o 
  -4  -1  11        3.68        2.19      1.73 o 
  -3  -1  11       52.29       51.46      3.23 o 
  -2  -1  11       12.18       16.81      1.41 o 
  -1  -1  11       61.63       56.11      2.83 o 
   0  -1  11      131.72      132.68      4.92 o 
   1  -1  11       17.91       16.65      1.97 o 
   2  -1  11       47.08       42.68      2.66 o 
   3  -1  11       66.08       51.79      3.79 o 
   4  -1  11        0.06        1.48      1.07 o 
  -4   0  11        8.03        8.51      1.87 o 
  -3   0  11      122.10      121.56      4.73 o 
  -2   0  11        9.60       12.09      1.21 o 
  -1   0  11      217.57      208.35      5.78 o 
   0   0  11       45.45       36.61      3.25 o 
   1   0  11        2.64        2.20      1.14 o 
   2   0  11       17.69       22.55      2.01 o 
   3   0  11      104.97      117.14      3.67 o 
   4   0  11        4.67        6.72      1.04 o 
   5   0  11       85.02       78.85      3.16 o 
  -5   1  11      199.28      194.22     10.36 o 
  -4   1  11        5.88        3.80      1.46 o 
  -3   1  11        0.02       -0.44      0.93 o 
  -2   1  11      105.93       99.61      2.92 o 
  -1   1  11      131.39      120.64      3.82 o 
   0   1  11      118.58      123.76      4.61 o 
   1   1  11      621.92      626.63     11.25 o 
   2   1  11      492.44      509.71     12.35 o 
   3   1  11        0.78        1.85      0.86 o 
   4   1  11       90.59       70.48      7.85 o 
   5   1  11        1.38        2.58      0.93 o 
  -5   2  11       99.78      108.49      7.72 o 
  -4   2  11        0.57        1.26      1.63 o 
  -3   2  11        0.02       -0.52      1.42 o 
  -2   2  11        3.31        4.82      0.96 o 
  -1   2  11       53.24       56.64      2.70 o 
   0   2  11      155.18      172.83      4.33 o 
   1   2  11        8.01        9.45      1.49 o 
   2   2  11      189.61      184.94      4.96 o 
   3   2  11        0.35        0.76      0.66 o 
   4   2  11      104.92      113.43      3.13 o 
   5   2  11       39.42       43.22      2.08 o 
  -5   3  11       22.05       27.43      4.47 o 
  -4   3  11      242.33      242.57      7.08 o 
  -3   3  11       34.86       33.77      2.65 o 
  -2   3  11       31.98       30.08      1.76 o 
  -1   3  11       54.15       66.20      2.05 o 
   0   3  11       11.91       15.29      1.50 o 
   1   3  11      195.74      192.06      5.58 o 
   2   3  11      164.50      157.90      4.56 o 
   3   3  11      409.29      404.50      7.46 o 
   4   3  11       24.78       25.80      1.52 o 
   5   3  11       14.58       14.12      1.29 o 
  -5   4  11        7.24       10.77      3.45 o 
  -4   4  11        2.75        3.10      1.42 o 
  -3   4  11      212.78      201.98      7.82 o 
  -2   4  11       51.65       47.52      1.82 o 
  -1   4  11       27.04       26.50      1.35 o 
   0   4  11       37.19       37.54      2.12 o 
   1   4  11      450.63      431.32     11.02 o 
   2   4  11       87.60       81.76      3.27 o 
   3   4  11      104.56       96.85      3.32 o 
   4   4  11       29.35       29.43      1.72 o 
   5   4  11       41.97       50.14      2.43 o 
  -5   5  11       54.12       53.43      5.69 o 
  -4   5  11       14.98       15.00      2.05 o 
  -3   5  11      108.48      102.75      4.57 o 
  -2   5  11        5.70        6.37      1.08 o 
  -1   5  11        0.06        0.87      0.53 o 
   0   5  11      576.15      587.51      9.26 o 
   1   5  11      585.33      562.22     10.64 o 
   2   5  11      144.94      134.32      4.33 o 
   3   5  11        2.72        3.25      1.10 o 
   4   5  11       42.60       39.11      2.13 o 
   5   5  11        4.02        5.77      0.97 o 
   6   5  11       22.75       21.26      1.85 o 
  -5   6  11      128.58      142.42      8.74 o 
  -4   6  11      127.22      138.47      6.60 o 
  -3   6  11       16.31       13.52      1.94 o 
  -2   6  11       16.43       16.56      1.85 o 
  -1   6  11      127.47      131.40      3.12 o 
   0   6  11       84.81       93.87      3.26 o 
   1   6  11      176.94      160.14      5.17 o 
   2   6  11      164.98      157.66      4.89 o 
   3   6  11      153.29      153.15      6.65 o 
   4   6  11        3.64        5.05      1.08 o 
   5   6  11       48.52       49.76      2.37 o 
  -4   7  11       45.29       43.08      2.98 o 
  -3   7  11       14.06       15.06      1.64 o 
  -2   7  11       17.14       15.64      1.85 o 
  -1   7  11        0.07        0.00      0.60 o 
   0   7  11       41.25       37.77      2.27 o 
   1   7  11       96.32      109.85      4.41 o 
   2   7  11       19.72       19.20      2.05 o 
   3   7  11        0.44        0.11      0.78 o 
   4   7  11       41.65       48.12      4.40 o 
   5   7  11      124.06      127.83      5.33 o 
  -4   8  11      119.38      124.17      4.01 o 
  -3   8  11       80.25       89.57      3.36 o 
  -2   8  11       92.92       89.95      6.20 o 
  -1   8  11       68.20       60.15      2.35 o 
   0   8  11        1.13        1.29      0.79 o 
   1   8  11       90.92       78.50      4.03 o 
   2   8  11       15.12       20.35      5.56 o 
   3   8  11        7.81        5.70      1.49 o 
   4   8  11      274.56      273.25      6.92 o 
   5   8  11       61.12       70.48      3.45 o 
  -4   9  11      143.39      158.99      6.10 o 
  -3   9  11       54.21       56.62      4.27 o 
  -2   9  11       53.25       48.69      7.62 o 
  -1   9  11      267.80      248.84      4.85 o 
   0   9  11      163.64      165.07      6.30 o 
   1   9  11        0.30        0.04      0.75 o 
   2   9  11       18.41       26.52      4.52 o 
   3   9  11       22.82       23.07      2.47 o 
   4   9  11        6.17        6.46      1.97 o 
   5   9  11       10.49       12.19      1.91 o 
  -3  10  11       96.73       91.93      4.30 o 
  -2  10  11      112.80      115.77      4.57 o 
  -1  10  11      126.83      117.83      7.11 o 
   0  10  11       19.48       13.68      1.78 o 
   1  10  11       76.87       76.63      3.35 o 
   2  10  11        3.40        5.42      1.52 o 
   3  10  11        1.23        3.09      1.57 o 
   4  10  11       81.94       88.51      4.39 o 
   5  10  11       50.66       56.32      3.66 o 
  -3  11  11       71.36       72.77      4.47 o 
  -2  11  11       20.97       22.06      2.29 o 
  -1  11  11        5.90        3.39      1.27 o 
   0  11  11       38.64       47.37      3.34 o 
   1  11  11        8.02        9.07      1.55 o 
   2  11  11       89.35       83.58      4.63 o 
   3  11  11       68.92       67.20      4.20 o 
   4  11  11       50.37       45.60      3.52 o 
  -2  12  11       45.60       46.43      3.15 o 
  -1  12  11      234.42      264.83     10.77 o 
   0  12  11        6.48        2.03      1.83 o 
   1  12  11       31.50       36.13      2.69 o 
   2  12  11       29.58       34.89      3.77 o 
   3  12  11       33.77       38.43      3.62 o 
   4  12  11        1.00        1.07      1.65 o 
  -2  13  11       84.96      105.56      4.59 o 
  -1  13  11       13.26       12.86      1.95 o 
   0  13  11       18.23       15.64      3.45 o 
   1  13  11        3.94        5.06      1.50 o 
   2  13  11        1.11        1.42      1.57 o 
   3  13  11        0.22       -1.09      1.93 o 
   0  14  11       47.14       46.12      5.08 o 
   1  14  11       16.91       18.69      3.86 o 
   2  14  11        0.01        2.18      1.44 o 
  -2  -4  12        0.14       -0.41      1.63 o 
  -1  -4  12       57.15       63.79      3.43 o 
   0  -4  12       37.90       41.30      8.20 o 
   1  -4  12        6.71        3.95      1.58 o 
   2  -4  12        0.17        0.34      1.27 o 
  -3  -3  12        3.72        2.03      2.23 o 
  -2  -3  12        5.71        4.47      2.44 o 
  -1  -3  12       15.89       20.56      2.16 o 
   0  -3  12        5.90       12.50      2.15 o 
   1  -3  12       45.07       41.01      3.16 o 
   2  -3  12       83.25       80.78      4.03 o 
   3  -3  12        0.01        2.45      1.13 o 
  -3  -2  12       18.87       19.07      2.20 o 
  -2  -2  12      106.86      110.93      7.11 o 
  -1  -2  12        2.45        3.75      1.24 o 
   0  -2  12        5.12        4.94      1.55 o 
   1  -2  12        5.75        9.11      2.45 o 
   2  -2  12        4.85        9.58      1.70 o 
   3  -2  12        2.09        2.94      1.09 o 
  -4  -1  12       66.24       64.62      3.88 o 
  -3  -1  12       44.31       45.05      3.03 o 
  -2  -1  12       53.05       51.40      8.74 o 
  -1  -1  12       10.98        7.66      1.61 o 
   0  -1  12      272.53      289.19      7.92 o 
   1  -1  12      176.82      193.73      6.05 o 
   2  -1  12       29.09       27.11      3.86 o 
   3  -1  12      117.27      111.93      4.84 o 
   4  -1  12        0.27       -0.78      0.78 o 
  -4   0  12        4.00        5.81      2.64 o 
  -3   0  12       14.09       13.00      2.95 o 
  -2   0  12      161.69      159.70      4.98 o 
  -1   0  12      152.62      174.12      4.96 o 
   0   0  12       44.31       44.04      3.16 o 
   1   0  12      123.35      120.77      6.92 o 
   2   0  12        1.74        1.60      0.92 o 
   3   0  12       26.59       23.92      1.99 o 
   4   0  12        1.55        2.50      0.89 o 
  -4   1  12        0.70        0.54      1.21 o 
  -3   1  12       53.21       52.51      3.27 o 
  -2   1  12       56.00       59.98      1.89 o 
  -1   1  12       24.52       26.51      2.12 o 
   0   1  12        1.37        0.21      0.98 o 
   1   1  12      177.11      172.53      5.51 o 
   2   1  12       93.52       97.17      3.82 o 
   3   1  12       62.41       62.21      2.91 o 
   4   1  12       40.11       44.49      2.22 o 
  -4   2  12       36.31       37.32      3.01 o 
  -3   2  12        1.56        0.00      1.15 o 
  -2   2  12       40.33       37.94      1.61 o 
  -1   2  12      432.63      412.69      8.35 o 
   0   2  12      567.16      549.15     11.16 o 
   1   2  12       53.89       43.10      2.85 o 
   2   2  12        6.81        6.42      1.33 o 
   3   2  12       71.11       67.36      4.77 o 
   4   2  12       18.15       15.99      1.76 o 
   5   2  12        2.73        3.02      1.07 o 
  -4   3  12       14.80       16.75      3.66 o 
  -3   3  12      156.26      146.72      5.29 o 
  -2   3  12      365.80      356.86      5.39 o 
  -1   3  12      182.10      188.97      5.03 o 
   0   3  12       30.62       32.21      3.95 o 
   1   3  12       57.54       63.84      3.55 o 
   2   3  12        1.63        1.27      0.80 o 
   3   3  12        0.50        2.66      2.30 o 
   4   3  12       29.75       28.54      1.80 o 
   5   3  12       17.31       19.13      1.71 o 
  -4   4  12      330.02      330.98      8.67 o 
  -3   4  12      109.91      107.20      6.81 o 
  -2   4  12       31.46       29.81      1.80 o 
  -1   4  12        1.20        1.91      0.94 o 
   0   4  12      193.83      189.57      4.83 o 
   1   4  12      227.31      225.94      6.28 o 
   2   4  12        9.66       13.61      1.92 o 
   3   4  12        7.01        5.53      1.13 o 
   4   4  12       30.37       32.83      1.99 o 
   5   4  12       37.94       36.64      2.34 o 
  -4   5  12        3.94        1.37      1.36 o 
  -3   5  12        1.74        0.91      1.15 o 
  -2   5  12        8.62       11.48      1.43 o 
  -1   5  12       49.92       51.17      2.73 o 
   0   5  12       53.06       53.27      2.64 o 
   1   5  12        0.61       -0.16      0.80 o 
   2   5  12       37.97       40.52      3.66 o 
   3   5  12       93.80       98.22      3.62 o 
   4   5  12       37.61       43.20      2.36 o 
   5   5  12       39.45       44.74      2.84 o 
  -4   6  12       94.97       93.64      4.30 o 
  -3   6  12        3.34        4.85      1.13 o 
  -2   6  12        0.11        2.63      1.12 o 
  -1   6  12       10.63        9.34      0.83 o 
   0   6  12       35.95       28.29      2.09 o 
   1   6  12       57.27       58.12      3.37 o 
   2   6  12       50.31       47.69      2.93 o 
   3   6  12       60.50       74.03      3.34 o 
   4   6  12       12.34        7.47      2.55 o 
   5   6  12      124.41      119.97      3.74 o 
  -4   7  12        4.60        3.11      1.50 o 
  -3   7  12       18.30       15.47      1.68 o 
  -2   7  12      149.33      148.24      5.28 o 
  -1   7  12        0.46        0.07      0.56 o 
   0   7  12      254.70      247.10      5.84 o 
   1   7  12       23.87       31.14      4.08 o 
   2   7  12       16.16       15.65      2.00 o 
   3   7  12       26.26       18.31      2.03 o 
   4   7  12        0.13        0.59      0.91 o 
   5   7  12        0.29        0.54      0.92 o 
  -4   8  12       70.05       70.29      3.17 o 
  -3   8  12       22.71       21.13      2.30 o 
  -2   8  12        1.69        0.30      1.01 o 
  -1   8  12       57.99       61.19      2.81 o 
   0   8  12      166.15      168.00      4.84 o 
   1   8  12        1.21        0.35      1.01 o 
   2   8  12        0.04        0.35      1.09 o 
   3   8  12       51.46       53.31      3.21 o 
   4   8  12        0.11        0.56      1.01 o 
   5   8  12       65.21       61.03      3.23 o 
  -3   9  12       10.47       11.85      3.15 o 
  -2   9  12       14.55       19.17      4.98 o 
  -1   9  12        0.28        0.63      0.79 o 
   0   9  12       29.67       35.03      2.84 o 
   1   9  12      255.34      236.46      9.29 o 
   2   9  12       56.01       52.60      3.50 o 
   3   9  12       10.00       10.75      1.95 o 
   4   9  12        1.20        2.26      1.26 o 
   5   9  12       16.76       18.97      2.26 o 
  -3  10  12        3.00        4.47      1.44 o 
  -2  10  12       35.81       36.12      2.68 o 
  -1  10  12       44.84       49.74      2.70 o 
   0  10  12      165.64      180.37      9.59 o 
   1  10  12       24.69       29.04      3.40 o 
   2  10  12       30.55       29.65      3.31 o 
   3  10  12       27.46       18.74      2.45 o 
   4  10  12       37.40       30.20      2.83 o 
  -3  11  12        4.62        5.70      2.34 o 
  -2  11  12       11.81       12.35      1.90 o 
  -1  11  12        4.36        3.43      1.22 o 
   0  11  12       17.33       25.50      2.76 o 
   1  11  12       13.58       11.39      1.72 o 
   2  11  12       37.11       33.88      3.26 o 
   3  11  12       85.84       74.04      4.39 o 
   4  11  12        0.22        0.44      1.13 o 
  -2  12  12        0.01       -0.47      1.32 o 
  -1  12  12       18.09       19.07      2.23 o 
   0  12  12        3.49        7.55      2.12 o 
   1  12  12       62.74       61.60      3.42 o 
   2  12  12       31.95       36.52      3.58 o 
   3  12  12       39.20       39.27      3.61 o 
   4  12  12        4.27        3.48      1.95 o 
  -1  13  12       43.36       44.92      3.76 o 
   0  13  12        0.11       -1.22      1.42 o 
   1  13  12       46.17       53.56      3.43 o 
   2  13  12       68.10       71.88      4.96 o 
   3  13  12       39.04       43.91      4.09 o 
   1  14  12       30.71       30.88      4.47 o 
  -1  -3  13       41.78       43.27      3.05 o 
   0  -3  13        4.13        5.06      1.66 o 
   1  -3  13       57.75       57.24      3.85 o 
  -2  -2  13       63.60       68.26      5.89 o 
  -1  -2  13       94.58       88.87      3.97 o 
   0  -2  13       10.61       12.06      2.99 o 
   1  -2  13        0.34       -0.17      1.09 o 
   2  -2  13        5.36        2.98      1.22 o 
  -3  -1  13       52.60       45.10      5.08 o 
  -2  -1  13        0.35        0.61      1.83 o 
  -1  -1  13        2.87        2.87      1.22 o 
   0  -1  13        8.45        7.99      1.84 o 
   1  -1  13        4.77        6.61      1.61 o 
   2  -1  13       80.33       88.39      4.17 o 
   3  -1  13        7.65       10.12      1.73 o 
  -3   0  13        6.73        5.14      1.73 o 
  -2   0  13       47.03       48.56      4.88 o 
  -1   0  13      185.86      190.04      5.49 o 
   0   0  13      153.52      139.13      5.58 o 
   1   0  13       63.65       59.27      3.63 o 
   2   0  13       39.05       42.78      2.93 o 
   3   0  13       14.82        9.91      1.63 o 
  -3   1  13      105.06      107.18      4.44 o 
  -2   1  13       19.65       26.58      3.86 o 
  -1   1  13        1.75        1.08      1.15 o 
   0   1  13       15.65       18.94      2.46 o 
   1   1  13       41.31       34.72      2.86 o 
   2   1  13        0.62        2.54      1.09 o 
   3   1  13       94.61      102.44      3.90 o 
   4   1  13       41.72       50.82      2.58 o 
  -4   2  13       36.21       33.62      5.49 o 
  -3   2  13       35.77       32.10      4.27 o 
  -2   2  13        9.98        9.08      1.91 o 
  -1   2  13       30.81       33.74      4.19 o 
   0   2  13      162.44      166.23      5.89 o 
   1   2  13        2.53        1.02      1.06 o 
   2   2  13      104.19      106.53      6.59 o 
   3   2  13      111.17      117.61      4.18 o 
   4   2  13        1.22        0.26      0.71 o 
  -4   3  13       14.37       11.47      2.23 o 
  -3   3  13       15.11       14.71      2.00 o 
  -2   3  13       84.67       87.33      5.75 o 
  -1   3  13       43.34       42.82      2.72 o 
   0   3  13       16.82       13.54      2.81 o 
   1   3  13        9.74        8.09      1.57 o 
   2   3  13        8.07        4.68      1.24 o 
   3   3  13        0.38        0.28      0.80 o 
   4   3  13       93.84      101.34      3.50 o 
  -4   4  13       10.79       11.19      2.01 o 
  -3   4  13       40.34       40.67      2.34 o 
  -2   4  13      108.06      109.62      3.83 o 
  -1   4  13       45.39       41.61      2.65 o 
   0   4  13       23.44       20.02      2.42 o 
   1   4  13       12.30       10.24      1.76 o 
   2   4  13        0.01        0.31      0.89 o 
   3   4  13       67.14       60.60      3.07 o 
   4   4  13       96.28      104.70      3.66 o 
  -4   5  13       10.43       11.68      2.13 o 
  -3   5  13        3.65        2.89      1.08 o 
  -2   5  13        2.29        1.39      0.98 o 
  -1   5  13      100.30       91.60      3.75 o 
   0   5  13        9.34        9.05      1.75 o 
   1   5  13       92.17       87.91      4.15 o 
   2   5  13      123.26      115.44      4.45 o 
   3   5  13        4.50        5.16      1.28 o 
   4   5  13        0.86        1.41      0.97 o 
   5   5  13       71.70       84.66      2.99 o 
  -4   6  13        9.07        9.45      1.94 o 
  -3   6  13        2.58        1.75      1.02 o 
  -2   6  13       63.40       65.45      3.22 o 
  -1   6  13      118.15      108.05      4.06 o 
   0   6  13       55.77       51.79      2.83 o 
   1   6  13        8.21       11.90      2.27 o 
   2   6  13       19.91       20.13      2.24 o 
   3   6  13       15.34       11.96      1.72 o 
   4   6  13      153.85      169.66      5.04 o 
   5   6  13       49.74       58.30      3.11 o 
  -3   7  13       62.22       63.70      3.58 o 
  -2   7  13        2.00        2.26      1.21 o 
  -1   7  13       16.14       20.36      2.40 o 
   0   7  13      218.41      208.36      5.52 o 
   1   7  13       43.27       47.75      3.97 o 
   2   7  13        0.25       -0.89      0.89 o 
   3   7  13       47.54       52.43      3.19 o 
   4   7  13       48.64       47.83      3.28 o 
   5   7  13        0.45        1.73      1.04 o 
  -3   8  13        2.05        2.11      1.36 o 
  -2   8  13       95.79       95.73      4.00 o 
  -1   8  13      290.61      303.36     12.47 o 
   0   8  13       23.49       27.21      2.32 o 
   1   8  13        1.91        0.94      1.13 o 
   2   8  13       21.29       19.83      4.00 o 
   3   8  13       16.24       14.01      2.02 o 
   4   8  13        6.90        7.51      1.61 o 
  -3   9  13       72.46       81.97      8.43 o 
  -2   9  13       27.32       24.69      2.25 o 
  -1   9  13       40.49       44.36      3.40 o 
   0   9  13       21.86       25.53      2.32 o 
   1   9  13       98.91      100.52      4.93 o 
   2   9  13      105.48      106.58      5.25 o 
   3   9  13       40.87       42.73      3.28 o 
   4   9  13       38.12       37.59      3.02 o 
  -3  10  13       14.02       14.04      2.15 o 
  -2  10  13        0.57       -0.38      0.93 o 
  -1  10  13       92.10       93.66      6.50 o 
   0  10  13      310.02      317.42      7.48 o 
   1  10  13        8.16        9.28      1.99 o 
   2  10  13       11.08       13.09      2.27 o 
   3  10  13        9.60        7.87      1.88 o 
   4  10  13       50.77       49.93      4.68 o 
  -2  11  13      306.46      335.09      8.47 o 
  -1  11  13       75.99       74.56      5.89 o 
   0  11  13       22.38       26.20      2.44 o 
   1  11  13        0.63       -0.49      1.23 o 
   2  11  13        0.20        0.45      1.23 o 
   3  11  13        0.40        2.97      1.54 o 
   4  11  13       70.95       70.54      5.03 o 
  -1  12  13       22.17       27.83      4.06 o 
   0  12  13        4.49        2.06      1.62 o 
   1  12  13       50.81       46.25      5.34 o 
   2  12  13        0.85        2.45      1.60 o 
   3  12  13       13.31       11.64      2.38 o 
   0  13  13       29.36       33.93      4.47 o 
   1  13  13       19.88       17.96      2.31 o 
   2  13  13       11.94       13.84      2.73 o 
  -1  -1  14       22.11       20.61      2.34 o 
   0  -1  14       94.79       95.87      5.08 o 
   1  -1  14       40.80       61.91      6.43 o 
  -2   0  14        0.44        3.66      2.23 o 
  -1   0  14        0.02       -0.91      1.00 o 
   0   0  14      143.67      166.45      6.42 o 
   1   0  14      132.84      140.05      5.55 o 
   2   0  14        6.11       10.92      1.85 o 
  -2   1  14       82.37       78.62      6.30 o 
  -1   1  14      219.39      211.45      6.00 o 
   0   1  14        1.81        1.31      1.28 o 
   1   1  14        2.39        2.36      1.28 o 
   2   1  14        2.54        0.68      1.06 o 
   3   1  14       47.43       49.08      3.05 o 
  -3   2  14        2.82        1.18      1.21 o 
  -2   2  14       91.81       82.48      6.30 o 
  -1   2  14       29.22       23.08      2.73 o 
   0   2  14       34.58       28.42      2.97 o 
   1   2  14        7.11        8.24      1.75 o 
   2   2  14       17.20       24.61      2.46 o 
   3   2  14        1.43        2.63      1.21 o 
  -3   3  14        0.12       -0.22      0.89 o 
  -2   3  14       29.70       31.90      4.27 o 
  -1   3  14       86.33       80.30      4.12 o 
   0   3  14      124.67      114.58      5.23 o 
   1   3  14       37.83       35.34      4.60 o 
   2   3  14        0.10        1.81      1.09 o 
   3   3  14        3.36        4.81      1.31 o 
   4   3  14      159.27      190.66      5.26 o 
  -3   4  14        8.85       11.20      2.64 o 
  -2   4  14       10.33        8.94      2.64 o 
  -1   4  14       50.27       45.35      2.90 o 
   0   4  14        0.70       -1.01      1.01 o 
   1   4  14        1.45        1.91      1.13 o 
   2   4  14      185.21      187.34      6.01 o 
   3   4  14      218.34      239.33      6.46 o 
   4   4  14        3.72        5.86      1.40 o 
  -3   5  14        2.70        2.89      1.31 o 
  -2   5  14        8.05       10.56      2.84 o 
  -1   5  14       99.78      107.46      4.87 o 
   0   5  14        6.07        6.11      1.82 o 
   1   5  14       72.86       71.66      4.02 o 
   2   5  14      126.88      141.70      5.26 o 
   3   5  14        8.56       12.19      1.90 o 
   4   5  14       16.51       13.71      2.42 o 
  -3   6  14      106.08      104.27      5.38 o 
  -2   6  14      126.28      148.31      8.33 o 
  -1   6  14        3.77        2.33      1.23 o 
   0   6  14       18.78       18.03      2.49 o 
   1   6  14        6.48        4.94      1.55 o 
   2   6  14       10.21       10.92      1.86 o 
   3   6  14       15.60       25.50      2.40 o 
   4   6  14       34.13       38.31      2.66 o 
  -3   7  14       51.11       48.63      3.27 o 
  -2   7  14       30.03       31.90      4.06 o 
  -1   7  14        0.03        1.05      1.04 o 
   0   7  14       10.36        9.20      2.01 o 
   1   7  14       22.35       19.96      2.56 o 
   2   7  14       93.53       98.20      4.91 o 
   3   7  14       72.84       88.26      4.19 o 
   4   7  14        2.81        1.98      1.16 o 
  -3   8  14       27.70       28.07      4.98 o 
  -2   8  14       38.32       39.71      3.05 o 
  -1   8  14       65.46       69.81      3.65 o 
   0   8  14       29.89       24.03      2.29 o 
   1   8  14      106.02      101.64      5.02 o 
   2   8  14       48.51       48.24      3.49 o 
   3   8  14       57.08       64.71      3.81 o 
   4   8  14        0.33        1.16      1.36 o 
  -2   9  14        9.25        8.35      1.63 o 
  -1   9  14        1.71        1.59      1.54 o 
   0   9  14       40.08       43.30      2.97 o 
   1   9  14       68.46       65.77      4.33 o 
   2   9  14        0.50       -0.55      1.07 o 
   3   9  14       57.32       57.06      4.64 o 
   4   9  14       68.31       77.76      6.81 o 
  -2  10  14       14.36       14.20      1.88 o 
  -1  10  14       19.00       21.54      3.66 o 
   0  10  14        3.81        3.73      1.58 o 
   1  10  14        2.20        0.71      1.36 o 
   2  10  14       17.25       14.32      2.42 o 
   3  10  14        0.02        0.43      1.20 o 
  -1  11  14       36.02       32.10      4.47 o 
   0  11  14       63.60       71.47      4.94 o 
   1  11  14        5.43        6.39      2.06 o 
   2  11  14        0.30        1.30      1.42 o 
   3  11  14       33.22       37.22      4.06 o 
   0  12  14        9.85        5.85      2.12 o 
   1  12  14        8.59       11.89      2.75 o 
   2  12  14       18.42       26.10      3.37 o 
  -1   1  15      125.19      132.23      5.08 o 
   0   1  15       91.92      103.12      5.35 o 
   1   1  15        0.40        1.95      1.33 o 
  -1   2  15       43.55       51.43      3.58 o 
   0   2  15        3.54        4.44      1.67 o 
   1   2  15       49.87       56.68      3.86 o 
   2   2  15       63.36       77.14      6.48 o 
  -2   3  15        2.28        1.02      1.83 o 
  -1   3  15        5.99        7.82      1.63 o 
   0   3  15       13.81       18.72      2.61 o 
   1   3  15       48.79       59.92      4.00 o 
   2   3  15       24.72       18.55      2.34 o 
   3   3  15      140.05      132.17      6.34 o 
  -2   4  15       29.30       24.79      4.06 o 
  -1   4  15        9.73       16.28      2.11 o 
   0   4  15       11.44        7.43      2.13 o 
   1   4  15       59.24       57.33      3.84 o 
   2   4  15        0.33       -0.22      1.12 o 
   3   4  15       19.35       27.59      2.58 o 
  -2   5  15       17.89       13.81      3.45 o 
  -1   5  15        0.10       -0.96      1.01 o 
   0   5  15        6.78        9.57      2.15 o 
   1   5  15       51.29       55.35      3.89 o 
   2   5  15       69.00       90.35      4.92 o 
   3   5  15       10.24        9.03      1.73 o 
  -2   6  15        1.01        4.06      2.44 o 
  -1   6  15      117.17      104.65      4.47 o 
   0   6  15      110.62      132.33      5.95 o 
   1   6  15       46.53       49.66      5.05 o 
   2   6  15       30.09       34.80      3.08 o 
   3   6  15        6.98        4.68      2.01 o 
  -2   7  15       61.92       56.89      5.69 o 
  -1   7  15       31.16       37.38      3.08 o 
   0   7  15       80.41       73.21      4.60 o 
   1   7  15       15.44       13.72      2.35 o 
   2   7  15       23.16       23.19      2.76 o 
   3   7  15       19.67       25.37      2.66 o 
  -2   8  15        7.36        6.50      2.64 o 
  -1   8  15        5.38        4.06      2.15 o 
   0   8  15       23.96       25.83      5.23 o 
   1   8  15       39.78       48.69      6.15 o 
   2   8  15        3.32        2.93      1.49 o 
   3   8  15        0.57        1.27      1.52 o 
  -1   9  15        7.22        4.88      2.64 o 
   0   9  15       11.43       16.65      2.13 o 
   1   9  15       19.26       27.19      3.25 o 
   2   9  15        0.68        0.54      1.27 o 
   3   9  15        0.50        1.00      1.25 o 
  -1  10  15        2.67        4.06      2.44 o 
   0  10  15       32.39       29.17      3.87 o 
   1  10  15      138.65      150.52      6.99 o 
   2  10  15       27.85       31.37      3.37 o 
   0  11  15       73.51       72.53      6.13 o 
   1  11  15       61.28       63.95     10.57 o 
   0   4  16        0.01        2.83      1.52 o 
   1   4  16        0.04        0.94      1.36 o 
  -1   5  16       16.81       18.01      2.33 o 
   0   5  16       11.34       10.81      2.32 o 
   1   5  16        0.62       -0.29      1.28 o 
   2   5  16       15.52       14.82      2.37 o 
  -1   6  16       30.77       32.53      3.73 o 
   0   6  16       18.53       30.06      5.70 o 
   1   6  16       50.31       53.12      3.99 o 
   2   6  16        4.02        4.38      1.63 o 
  -1   7  16        8.16       13.56      2.41 o 
   0   7  16        0.00        0.28      1.44 o 
   1   7  16        0.00        0.50      1.34 o 
   2   7  16        6.42        9.16      2.00 o 
   0   8  16       30.74       35.53      5.21 o 
   1   8  16       14.30       19.97      2.98 o 
   2   8  16       21.14       17.12      3.27 o 
   0   9  16       21.89       33.93      3.85 o 
   1   9  16        0.56        0.50      1.39 o 
                                                 
